# Supplementary material for: Identification of three metabolic subtypes in gastric cancer and the construction of a metabolic pathway-based risk model that predicts the overall survival of GC patients
Source: Front Genet. 2023 Feb 10;14:1094838. doi: 10.3389/fgene.2023.1094838 (PMC9950121; doi:10.3389/fgene.2023.1094838)
Supplement: Supplementary file 2 [file DataSheet1.ZIP]

Archive with 35 entries (34 files):
- code_data/
- code_data/Fig5.R
- __MACOSX/code_data/._Fig5.R
- code_data/data_CNA.txt
- __MACOSX/code_data/._data_CNA.txt
- code_data/.DS_Store
- __MACOSX/code_data/._.DS_Store
- code_data/DEGs.csv
- __MACOSX/code_data/._DEGs.csv
- code_data/data_mutations_extended.txt
- __MACOSX/code_data/._data_mutations_extended.txt
- code_data/data9_D.csv
- __MACOSX/code_data/._data9_D.csv
- code_data/Fig1and2.R
- __MACOSX/code_data/._Fig1and2.R
- code_data/Fig6.R
- __MACOSX/code_data/._Fig6.R
- code_data/Fig2_B1.csv
- __MACOSX/code_data/._Fig2_B1.csv
- code_data/TCGA_LIHC_immue.txt
- __MACOSX/code_data/._TCGA_LIHC_immue.txt
- code_data/PDL1_1.csv
- __MACOSX/code_data/._PDL1_1.csv
- code_data/IHC_data_78.csv
- __MACOSX/code_data/._IHC_data_78.csv
- code_data/FigIHC.R
- __MACOSX/code_data/._FigIHC.R
- code_data/Fig3.R
- __MACOSX/code_data/._Fig3.R
- code_data/Fig1_C.csv
- __MACOSX/code_data/._Fig1_C.csv
- code_data/Fig4.R
- __MACOSX/code_data/._Fig4.R
- code_data/df_train.csv
- __MACOSX/code_data/._df_train.csv
