# Supplementary material for: Identification of three metabolic subtypes in gastric cancer and the construction of a metabolic pathway-based risk model that predicts the overall survival of GC patients
Source: Front Genet. 2023 Feb 10;14:1094838. doi: 10.3389/fgene.2023.1094838 (PMC9950121; doi:10.3389/fgene.2023.1094838)
Supplement: Supplementary file 2 [file DataSheet1.ZIP › code_data/Fig5.R]

############基本准备########
library(rio)
library(corrplot)
library(scales)
library(tidyverse)
library(pheatmap)
library(paletteer)
library(eoffice)
library(data.table)
library(patchwork)
#library(ComplexHeatmap)#加载后pheatmap变形
library(ggstatsplot)
library(ggplot2)
library(ggheatmap)
library(ggbeeswarm)
library(ggpubr)
library(tidyr)
library(ggsci)
library(tibble)
library(dplyr)
library(stringr)
library(survival)
library(forestplot)
library(limma)
library(corrplot)
library(clusterProfiler)
library(org.Hs.eg.db)
################
data1 = fread('dat_clin.csv') %>% na.omit()
data2 = data1[,c("signature","grade","stage","hepatitis","cirrhosis",
                 "AFP(0.00-9.00ng/ml)","tumeer_size","diolame",
                 "venous_invasion","lymphatic_invasion","nodule_number")]
colnames(data2) = c("signature","grade","stage","hepatitis","cirrhosis",
                    "AFP","tumeer_size","diolame",
                    "venous_invasion","lymphatic_invasion","nodule_number")
data2 = apply(data2,2,as.character) %>% as.data.frame()
str(data2)
data2$signature =as.numeric(data2$signature)

ggplot(data2,mapping = aes(grade,signature))+geom_boxplot()+
  stat_compare_means(method = "wilcox.test",comparisons = list(c("0","1")))

ggplot(data2,mapping = aes(stage,signature))+geom_boxplot()+
  stat_compare_means(method = "wilcox.test",comparisons = list(c("0","1")))

ggplot(data2,mapping = aes(hepatitis,signature))+geom_boxplot()+
  stat_compare_means(method = "wilcox.test",comparisons = list(c("0","1")))

ggplot(data2,mapping = aes(cirrhosis,signature))+geom_boxplot()+
  stat_compare_means(method = "wilcox.test",comparisons = list(c("0","1")))

ggplot(data2,mapping = aes(x=AFP,signature))+geom_boxplot()+
  stat_compare_means(method = "wilcox.test",comparisons = list(c("0","1")))

ggplot(data2,mapping = aes(tumeer_size,signature))+geom_boxplot()+
  stat_compare_means(method = "wilcox.test",comparisons = list(c("0","1")))

ggplot(data2,mapping = aes(diolame,signature))+geom_boxplot()+
  stat_compare_means(method = "wilcox.test",comparisons = list(c("0","1")))

ggplot(data2,mapping = aes(venous_invasion,signature))+geom_boxplot()+
  stat_compare_means(method = "wilcox.test",comparisons = list(c("0","1")))

ggplot(data2,mapping = aes(lymphatic_invasion,signature))+geom_boxplot()+
  stat_compare_means(method = "wilcox.test",comparisons = list(c("0","1")))

ggplot(data2,mapping = aes(nodule_number,signature))+geom_boxplot()+
  stat_compare_means(method = "wilcox.test",comparisons = list(c("1","2")))

#####################
##data2是分组信息
data2 = read.csv('../Fig1and2/Fig2_B1.csv',header = T,check.names = F)
rownames(data2) = data2$TCGA_ID
data2 = data2[,-3]
data2$group = ifelse(data2$signature > median(data2$signature),'High-Score','Low-Score')
data2 = data2[order(data2$signature),]
length(colnames(data2))
data2 = data2[,c(16,17)]
data3 =import('TCGA_LIHC.xls',header = T)
table(rownames(data2) %in% data3[,1])
data3 = data3[!duplicated(data3[,1]),]
rownames(data3) = data3[,1]
data3 = data3[rownames(data2),]
data3$signature = data2$signature
data3$group = data2$group


#############Non-Alcoholic Fatty Liver Disease#################
colnames(data3)
data4 = data.frame(signature = data3$signature ,
                   group = data3$group,
                   albumin1 = data3$hist_hepato_carc_fact
                   #albumin2 = data3$albumin_result_specified_value,
                   #alubmin3 = data3$albumin_result_upper_limit
                   )

data4 = na.omit(data4)
rownames(data4) = paste0('a',1:351)
table(data4$albumin1)

grep('Alcohol consumption',data4$albumin1)
length(grep('Alcohol consumption',data4$albumin1))
#rownames(data4[grep('Alcohol consumption',data4$albumin1),])
x2 = rownames(data4) %in% rownames(data4[grep('Non-Alcoholic Fatty Liver Disease',data4$albumin1),])
x2 = as.character(x2)
data4$albumin2 = factor(x2,levels = c('TRUE','FALSE'))
ggplot(data4,mapping = aes(albumin2,signature))+geom_boxplot()+
  stat_compare_means(method = "wilcox.test",comparisons = list(c("FALSE","TRUE")))


p = ggplot(data4,aes(x = albumin2,y = signature,fill = albumin2))+
  geom_boxplot()+
  geom_beeswarm(size = 0.4,cex = 1,shape = 20,stroke = 1)+
  #geom_quasirandom(method = "smiley",size = 0.3,width = 0.25,shape = 21,stroke = 1.5)+
  theme_classic()+
  theme(legend.position = c("top"),panel.grid = element_blank())+
  scale_fill_manual(values = c('#3D85AC','#B4272A'))+
  stat_compare_means(method = "wilcox.test",comparisons = list(c("FALSE","TRUE")))+
  labs(x='group',y='Altered genome fraction',title='Non-Alcoholic Fatty Liver Disease') + 
  theme(plot.title = element_text(hjust = 0.5),title=element_text(size=14))
topptx(p,filename = 'Fig5A_1.pptx')
dev.off()


##################neoplasm_histologic_grade###########
colnames(data3)
data4 = data.frame(signature = data3$signature ,
                   group = data3$group,
                   albumin1 = data3$neoplasm_histologic_grade
                   #albumin2 = data3$albumin_result_specified_value,
                   #alubmin3 = data3$albumin_result_upper_limit
)

data4 = na.omit(data4)
#rownames(data4) = paste0('a',1:351)
table(data4$albumin1)

x2 = rownames(data4) %in% rownames(data4[grep('G1|G2',data4$albumin1),])
x2 = as.character(x2)
table(x2)
data4$albumin2 = factor(x2,levels = c('TRUE','FALSE'))

ggplot(data4,mapping = aes(albumin2,signature))+geom_boxplot()+
  stat_compare_means(method = "wilcox.test",comparisons = list(c("FALSE","TRUE")))

##作图
p = ggplot(data4,aes(x = albumin2,y = signature,fill = albumin2))+
  geom_boxplot()+
  geom_beeswarm(size = 0.4,cex = 1,shape = 20,stroke = 1)+
  #geom_quasirandom(method = "smiley",size = 0.3,width = 0.25,shape = 21,stroke = 1.5)+
  theme_classic()+
  theme(legend.position = c("top"),panel.grid = element_blank())+
  scale_fill_manual(values = c('#3D85AC','#B4272A'))+
  stat_compare_means(method = "wilcox.test",comparisons = list(c("FALSE","TRUE")))+
  labs(x='group',y='Altered genome fraction',title='Neoplasm Histologic Grade') + 
  theme(plot.title = element_text(hjust = 0.5),title=element_text(size=14))
topptx(p,filename = 'Fig5A_2.pptx')
dev.off()

######################Ablation for Liver Cancer#############
colnames(data3)
data4 = data.frame(signature = data3$signature ,
                   group = data3$group,
                   albumin1 = data3$new_tumor_event_ablation_embo_tx
                   #albumin2 = data3$albumin_result_specified_value,
                   #alubmin3 = data3$albumin_result_upper_limit
)

data4 = na.omit(data4)
#rownames(data4) = paste0('a',1:351)
table(data4$albumin1)

x2 = rownames(data4) %in% rownames(data4[grep('Yes',data4$albumin1),])
x2 = as.character(x2)
table(x2)
data4$albumin2 = factor(x2,levels = c('TRUE','FALSE'))

ggplot(data4,mapping = aes(albumin2,signature))+geom_boxplot()+
  stat_compare_means(method = "wilcox.test",comparisons = list(c("FALSE","TRUE")))

##作图
p = ggplot(data4,aes(x = albumin2,y = signature,fill = albumin2))+
  geom_boxplot()+
  geom_beeswarm(size = 0.4,cex = 1,shape = 20,stroke = 1)+
  #geom_quasirandom(method = "smiley",size = 0.3,width = 0.25,shape = 21,stroke = 1.5)+
  theme_classic()+
  theme(legend.position = c("top"),panel.grid = element_blank())+
  scale_fill_manual(values = c('#3D85AC','#B4272A'))+
  stat_compare_means(method = "wilcox.test",comparisons = list(c("FALSE","TRUE")))+
  labs(x='group',y='Altered genome fraction',title='Ablation for Liver Cancer') + 
  theme(plot.title = element_text(hjust = 0.5),title=element_text(size=14))
topptx(p,filename = 'Fig5A_3.pptx')
dev.off()


##################Pathologic T################
colnames(data3)
data4 = data.frame(signature = data3$signature ,
                   group = data3$group,
                   albumin1 = data3$pathologic_T
                   #albumin2 = data3$albumin_result_specified_value,
                   #alubmin3 = data3$albumin_result_upper_limit
)

data4 = na.omit(data4)
#rownames(data4) = paste0('a',1:351)
table(data4$albumin1)

x2 = rownames(data4) %in% rownames(data4[grep('T1|T2|T2a|T2b',data4$albumin1),])
x2 = as.character(x2)
table(x2)
data4$albumin2 = factor(x2,levels = c('TRUE','FALSE'))

ggplot(data4,mapping = aes(albumin2,signature))+geom_boxplot()+
  stat_compare_means(method = "wilcox.test",comparisons = list(c("FALSE","TRUE")))

##作图
p = ggplot(data4,aes(x = albumin2,y = signature,fill = albumin2))+
  geom_boxplot()+
  geom_beeswarm(size = 0.4,cex = 1,shape = 20,stroke = 1)+
  #geom_quasirandom(method = "smiley",size = 0.3,width = 0.25,shape = 21,stroke = 1.5)+
  theme_classic()+
  theme(legend.position = c("top"),panel.grid = element_blank())+
  scale_fill_manual(values = c('#3D85AC','#B4272A'))+
  stat_compare_means(method = "wilcox.test",comparisons = list(c("FALSE","TRUE")))+
  labs(x='group',y='Altered genome fraction',title='Pathologic T') + 
  theme(plot.title = element_text(hjust = 0.5),title=element_text(size=14))
topptx(p,filename = 'Fig5A_4.pptx')
dev.off()


###################pathologic_stage##############
colnames(data3)
data4 = data.frame(signature = data3$signature ,
                   group = data3$group,
                   albumin1 = data3$pathologic_stage
                   #albumin2 = data3$albumin_result_specified_value,
                   #alubmin3 = data3$albumin_result_upper_limit
)

data4 = na.omit(data4)
#rownames(data4) = paste0('a',1:351)
table(data4$albumin1)

x2 = rownames(data4) %in% rownames(data4[grep('Stage III|Stage IV',data4$albumin1),])
x2 = as.character(x2)
table(x2)
data4$albumin2 = factor(x2,levels = c('FALSE','TRUE'))

ggplot(data4,mapping = aes(albumin2,signature))+geom_boxplot()+
  stat_compare_means(method = "wilcox.test",comparisons = list(c("FALSE","TRUE")))

##作图
p = ggplot(data4,aes(x = albumin2,y = signature,fill = albumin2))+
  geom_boxplot()+
  geom_beeswarm(size = 0.4,cex = 1,shape = 20,stroke = 1)+
  #geom_quasirandom(method = "smiley",size = 0.3,width = 0.25,shape = 21,stroke = 1.5)+
  theme_classic()+
  theme(legend.position = c("top"),panel.grid = element_blank())+
  scale_fill_manual(values = c('#3D85AC','#B4272A'))+
  stat_compare_means(method = "wilcox.test",comparisons = list(c("FALSE","TRUE")))+
  labs(x='group',y='Altered genome fraction',title='Pathologic Stage') + 
  theme(plot.title = element_text(hjust = 0.5),title=element_text(size=14))
topptx(p,filename = 'Fig5A_5.pptx')
dev.off()

##################Person Neoplasm Cancer Status##############
colnames(data3)
data4 = data.frame(signature = data3$signature ,
                   group = data3$group,
                   albumin1 = data3$person_neoplasm_cancer_status
                   #albumin2 = data3$albumin_result_specified_value,
                   #alubmin3 = data3$albumin_result_upper_limit
)

data4 = na.omit(data4)
#rownames(data4) = paste0('a',1:351)
table(data4$albumin1)

x2 = rownames(data4) %in% rownames(data4[grep('WITH TUMOR',data4$albumin1),])
x2 = as.character(x2)
table(x2)
data4$albumin2 = factor(x2,levels = c('FALSE','TRUE'))

ggplot(data4,mapping = aes(albumin2,signature))+geom_boxplot()+
  stat_compare_means(method = "wilcox.test",comparisons = list(c("FALSE","TRUE")))

##作图
p = ggplot(data4,aes(x = albumin2,y = signature,fill = albumin2))+
  geom_boxplot()+
  geom_beeswarm(size = 0.4,cex = 1,shape = 20,stroke = 1)+
  #geom_quasirandom(method = "smiley",size = 0.3,width = 0.25,shape = 21,stroke = 1.5)+
  theme_classic()+
  theme(legend.position = c("top"),panel.grid = element_blank())+
  scale_fill_manual(values = c('#3D85AC','#B4272A'))+
  stat_compare_means(method = "wilcox.test",comparisons = list(c("FALSE","TRUE")))+
  labs(x='group',y='Altered genome fraction',title='Person Neoplasm Cancer Status') + 
  theme(plot.title = element_text(hjust = 0.5),title=element_text(size=14))
topptx(p,filename = 'Fig5A_6.pptx')
dev.off()

##################platelet result count############
colnames(data3)
data4 = data.frame(signature = data3$signature ,
                   group = data3$group,
                   albumin1 = data3$platelet_result_count
                   #albumin2 = data3$albumin_result_specified_value,
                   #alubmin3 = data3$albumin_result_upper_limit
)

data4 = na.omit(data4)
#rownames(data4) = paste0('a',1:351)
table(data4$albumin1)

#x2 = rownames(data4) %in% rownames(data4[grep('WITH TUMOR',data4$albumin1),])
x2 = data4$albumin1>300 | data4$albumin1<100
x2 = as.character(x2)
table(x2)


data4$albumin2 = factor(x2,levels = c('TRUE','FALSE'))

ggplot(data4,mapping = aes(albumin2,signature))+geom_boxplot()+
  stat_compare_means(method = "wilcox.test",comparisons = list(c("FALSE","TRUE")))

##作图
p = ggplot(data4,aes(x = albumin2,y = signature,fill = albumin2))+
  geom_boxplot()+
  geom_beeswarm(size = 0.4,cex = 1,shape = 20,stroke = 1)+
  #geom_quasirandom(method = "smiley",size = 0.3,width = 0.25,shape = 21,stroke = 1.5)+
  theme_classic()+
  theme(legend.position = c("top"),panel.grid = element_blank())+
  scale_fill_manual(values = c('#3D85AC','#B4272A'))+
  stat_compare_means(method = "wilcox.test",comparisons = list(c("FALSE","TRUE")))+
  labs(x='group',y='Altered genome fraction',title='Platelet Result Count') + 
  theme(plot.title = element_text(hjust = 0.5),title=element_text(size=14))
topptx(p,filename = 'Fig5A_7.pptx')
dev.off()

###################tissue_prospective_collection_indicator##############
colnames(data3)
data4 = data.frame(signature = data3$signature ,
                   group = data3$group,
                   albumin1 = data3$tissue_prospective_collection_indicator
                   #albumin2 = data3$albumin_result_specified_value,
                   #alubmin3 = data3$albumin_result_upper_limit
)

data4 = na.omit(data4)
#rownames(data4) = paste0('a',1:351)
table(data4$albumin1)

x2 = rownames(data4) %in% rownames(data4[grep('YES',data4$albumin1),])
#x2 = data4$albumin1<11 | data4$albumin1>16
x2 = as.character(x2)
table(x2)


data4$albumin2 = factor(x2,levels = c('TRUE','FALSE'))

ggplot(data4,mapping = aes(albumin2,signature))+geom_boxplot()+
  stat_compare_means(method = "wilcox.test",comparisons = list(c("FALSE","TRUE")))


##作图
p = ggplot(data4,aes(x = albumin2,y = signature,fill = albumin2))+
  geom_boxplot()+
  geom_beeswarm(size = 0.4,cex = 1,shape = 20,stroke = 1)+
  #geom_quasirandom(method = "smiley",size = 0.3,width = 0.25,shape = 21,stroke = 1.5)+
  theme_classic()+
  theme(legend.position = c("top"),panel.grid = element_blank())+
  scale_fill_manual(values = c('#3D85AC','#B4272A'))+
  stat_compare_means(method = "wilcox.test",comparisons = list(c("FALSE","TRUE")))+
  labs(x='group',y='Altered genome fraction',title='Tissue Prospective Collection Indicator') + 
  theme(plot.title = element_text(hjust = 0.5),title=element_text(size=14))
topptx(p,filename = 'Fig5A_8.pptx')
dev.off()


###################Tissue Retrospective Collection Indicator####################
colnames(data3)
data4 = data.frame(signature = data3$signature ,
                   group = data3$group,
                   albumin1 = data3$tissue_retrospective_collection_indicator
                   #albumin2 = data3$albumin_result_specified_value,
                   #alubmin3 = data3$albumin_result_upper_limit
)
data4 = na.omit(data4)
#rownames(data4) = paste0('a',1:351)
table(data4$albumin1)

x2 = rownames(data4) %in% rownames(data4[grep('YES',data4$albumin1),])
#x2 = data4$albumin1<11 | data4$albumin1>16
x2 = as.character(x2)
table(x2)
data4$albumin2 = factor(x2,levels = c('TRUE','FALSE'))

ggplot(data4,mapping = aes(albumin2,signature))+geom_boxplot()+
  stat_compare_means(method = "wilcox.test",comparisons = list(c("FALSE","TRUE")))

##作图
p = ggplot(data4,aes(x = albumin2,y = signature,fill = albumin2))+
  geom_boxplot()+
  geom_beeswarm(size = 0.4,cex = 1,shape = 20,stroke = 1)+
  #geom_quasirandom(method = "smiley",size = 0.3,width = 0.25,shape = 21,stroke = 1.5)+
  theme_classic()+
  theme(legend.position = c("top"),panel.grid = element_blank())+
  scale_fill_manual(values = c('#3D85AC','#B4272A'))+
  stat_compare_means(method = "wilcox.test",comparisons = list(c("FALSE","TRUE")))+
  labs(x='group',y='Altered genome fraction',title='Tissue Retrospective Collection Indicator') + 
  theme(plot.title = element_text(hjust = 0.5),title=element_text(size=14))
topptx(p,filename = 'Fig5A_9.pptx')
dev.off()


###############HBV Surface Antibody###############
colnames(data3)
data4 = data.frame(signature = data3$signature ,
                   group = data3$group,
                   albumin1 = data3$viral_hepatitis_serology
                   #albumin2 = data3$albumin_result_specified_value,
                   #alubmin3 = data3$albumin_result_upper_limit
)
data4 = na.omit(data4)
#rownames(data4) = paste0('a',1:351)
table(data4$albumin1)

#HBV Surface Antibody
#HBV Core Antibody

x2 = rownames(data4) %in% rownames(data4[grep('HBV Surface Antibody',data4$albumin1),])
#x2 = data4$albumin1<11 | data4$albumin1>16
x2 = as.character(x2)
table(x2)
data4$albumin2 = factor(x2,levels = c('TRUE','FALSE'))

ggplot(data4,mapping = aes(albumin2,signature))+geom_boxplot()+
  stat_compare_means(method = "wilcox.test",comparisons = list(c("FALSE","TRUE")))

##作图
p = ggplot(data4,aes(x = albumin2,y = signature,fill = albumin2))+
  geom_boxplot()+
  geom_beeswarm(size = 0.4,cex = 1,shape = 20,stroke = 1)+
  #geom_quasirandom(method = "smiley",size = 0.3,width = 0.25,shape = 21,stroke = 1.5)+
  theme_classic()+
  theme(legend.position = c("top"),panel.grid = element_blank())+
  scale_fill_manual(values = c('#3D85AC','#B4272A'))+
  stat_compare_means(method = "wilcox.test",comparisons = list(c("FALSE","TRUE")))+
  labs(x='group',y='Altered genome fraction',title='HBV Surface Antibody') + 
  theme(plot.title = element_text(hjust = 0.5),title=element_text(size=14))
topptx(p,filename = 'Fig5A_10.pptx')
dev.off()


###############HBV Core Antibody###############
colnames(data3)
data4 = data.frame(signature = data3$signature ,
                   group = data3$group,
                   albumin1 = data3$viral_hepatitis_serology
                   #albumin2 = data3$albumin_result_specified_value,
                   #alubmin3 = data3$albumin_result_upper_limit
)
data4 = na.omit(data4)
#rownames(data4) = paste0('a',1:351)
table(data4$albumin1)

#HBV Surface Antibody
#HBV Core Antibody

x2 = rownames(data4) %in% rownames(data4[grep('HBV Core Antibody',data4$albumin1),])
#x2 = data4$albumin1<11 | data4$albumin1>16
x2 = as.character(x2)
table(x2)
data4$albumin2 = factor(x2,levels = c('TRUE','FALSE'))

ggplot(data4,mapping = aes(albumin2,signature))+geom_boxplot()+
  stat_compare_means(method = "wilcox.test",comparisons = list(c("FALSE","TRUE")))

##作图
p = ggplot(data4,aes(x = albumin2,y = signature,fill = albumin2))+
  geom_boxplot()+
  geom_beeswarm(size = 0.4,cex = 1,shape = 20,stroke = 1)+
  #geom_quasirandom(method = "smiley",size = 0.3,width = 0.25,shape = 21,stroke = 1.5)+
  theme_classic()+
  theme(legend.position = c("top"),panel.grid = element_blank())+
  scale_fill_manual(values = c('#3D85AC','#B4272A'))+
  stat_compare_means(method = "wilcox.test",comparisons = list(c("FALSE","TRUE")))+
  labs(x='group',y='Altered genome fraction',title='HBV Core Antibody') + 
  theme(plot.title = element_text(hjust = 0.5),title=element_text(size=14))
topptx(p,filename = 'Fig5A_11.pptx')
dev.off()

##########BMI###############
colnames(data3)
data4 = data.frame(signature = data3$signature ,
                   group = data3$group,
                   weight = data3$weight,
                   height = data3$height
                   #albumin2 = data3$albumin_result_specified_value,
                   #alubmin3 = data3$albumin_result_upper_limit
)
data4 = na.omit(data4)
data4$height = data4$height/100
data4$albumin1 = data4$weight/(data4$height*2)

table(data4$albumin1)

x2 = data4$albumin1<18.5 | data4$albumin1>35

#data4$albumin2 = ifelse(data4$albumin1 < 18.5,'underweight',ifelse(data4$albumin1>30,'overweight','normal weight'))

x2 = as.character(x2)
table(x2)
data4$albumin2 = factor(x2,levels = c('TRUE','FALSE'))

ggplot(data4,mapping = aes(albumin2,signature))+geom_boxplot()+
  stat_compare_means(method = "wilcox.test",comparisons = list(c("FALSE","TRUE")))

##作图
p = ggplot(data4,aes(x = albumin2,y = signature,fill = albumin2))+
  geom_boxplot()+
  geom_beeswarm(size = 0.4,cex = 1,shape = 20,stroke = 1)+
  #geom_quasirandom(method = "smiley",size = 0.3,width = 0.25,shape = 21,stroke = 1.5)+
  theme_classic()+
  theme(legend.position = c("top"),panel.grid = element_blank())+
  scale_fill_manual(values = c('#3D85AC','#B4272A'))+
  stat_compare_means(method = "wilcox.test",comparisons = list(c("FALSE","TRUE")))+
  labs(x='group',y='Altered genome fraction',title='BIM abnormal') + 
  theme(plot.title = element_text(hjust = 0.5),title=element_text(size=14))
topptx(p,filename = 'Fig5A_12.pptx')
dev.off()


##################grade-------immue###########
colnames(data3)
data4 = data.frame(signature = data3$signature ,
                   group = data3$group,
                   albumin1 = data3$neoplasm_histologic_grade
                   #albumin2 = data3$albumin_result_specified_value,
                   #alubmin3 = data3$albumin_result_upper_limit
)

data4 = na.omit(data4)
rownames(data4) = NULL
#rownames(data4) = paste0('a',1:351)
table(data4$albumin1)
data4 = data4[-c(68,125,165,169,176,365,364,361,),]

#x2 = rownames(data4) %in% rownames(data4[grep('G1|G2',data4$albumin1),])
#x2 = as.character(x2)
#table(x2)
#data4$albumin2 = factor(x2,levels = c('TRUE','FALSE'))

#ggplot(data4,mapping = aes(albumin2,signature))+geom_boxplot()+
#  stat_compare_means(method = "wilcox.test",comparisons = list(c("FALSE","TRUE")))

##作图
p = 
ggplot(data4,aes(x = albumin1,y = signature,fill = albumin1))+
  geom_boxplot()+
  geom_beeswarm(size = 0.4,cex = 1,shape = 20,stroke = 1)+
  #geom_quasirandom(method = "smiley",size = 0.3,width = 0.25,shape = 21,stroke = 1.5)+
  theme_classic()+
  theme(legend.position = c("top"),panel.grid = element_blank())+
  scale_fill_manual(values = c('#3D85AC','#B4272A','#CA761C','#30842F'))+
  stat_compare_means(method = "wilcox.test",comparisons = list(c("G1","G2"),
                                                               c("G1","G3"),
                                                               c("G1","G4")))+
  labs(x='group',y='Altered genome fraction',title='Neoplasm Histologic Grade') + 
  theme(plot.title = element_text(hjust = 0.5),title=element_text(size=14))
topptx(p,filename = 'Fig5A_age_score_immue.pptx')
dev.off()
