# Supplementary material for: Identification of three metabolic subtypes in gastric cancer and the construction of a metabolic pathway-based risk model that predicts the overall survival of GC patients
Source: Front Genet. 2023 Feb 10;14:1094838. doi: 10.3389/fgene.2023.1094838 (PMC9950121; doi:10.3389/fgene.2023.1094838)
Supplement: Supplementary file 2 [file DataSheet1.ZIP › code_data/DEGs.csv]

gene_id	log2FoldChange	log2CPM	PValue	FDR	change	ENTREZID
NCAPH	2.627810950120765	2.7371998369866875	3.0494495750510586e-104	4.5266029492057915e-100	up	23397
ECT2	2.3821487199616054	3.8832191312146103	7.053158998683135e-95	3.4899030725484154e-91	up	1894
KIF11	2.3205336448783207	3.2496283181884005	3.9924847618535175e-94	1.4816110951238403e-90	up	3832
CLSPN	3.094140920479853	1.21093055871659	1.4117446588482961e-93	4.191187543188821e-90	up	63967
KIF23	2.8314891239550093	2.9223357702030937	1.3664527335889305e-88	3.380604062899014e-85	up	9493
BUB1B	2.85598307908355	2.8418973889616277	9.526164286918658e-87	2.0200911810717223e-83	up	701
BUB1	2.6002307130316433	3.1910373377650156	1.1606916475112391e-84	2.1536633519571043e-81	up	699
ANLN	2.8485012995569483	3.824498055647237	7.381284203375593e-84	1.2174198079434143e-80	up	54443
PLK4	2.1310549293283385	1.5976609399202055	1.3059240147259712e-83	1.938513607459232e-80	up	10733
MCM10	2.746996980364049	2.122883217037	2.1047621562122447e-83	2.840280858801324e-80	up	55388
MELK	2.543740937227962	2.919937954009435	8.432392332027336e-82	1.0430869314717815e-78	up	9833
FANCD2	2.090667824301372	3.0346908031252022	9.344543135908037e-82	1.067003063918607e-78	up	2177
RAD54L	2.889668339096384	1.5366810711824113	8.281308502053593e-81	8.780553100320252e-78	up	8438
TOP2A	2.8156431746729744	5.641903924134135	6.048085160790978e-78	5.985185075118752e-75	up	7153
KIF18A	2.7480423091385155	1.6425023197743391	1.6274988867453457e-77	1.5099120921779945e-74	up	81930
STIL	2.08138940647589	2.3134894521601486	2.16162088885328e-77	1.7826166930076716e-74	up	6491
CENPE	2.4735851465244303	2.564080953607517	6.395141247964705e-77	4.996288246567794e-74	up	1062
UHRF1	2.8094098326106782	2.7982831652266165	7.314097122630848e-76	5.170021794682491e-73	up	29128
ORC1	2.3830584530618872	2.157427815411984	2.793134358149344e-75	1.8846039278349483e-72	up	4998
KIF18B	2.7778683277390877	2.8142791537593177	6.83214409307923e-75	4.4094063877247e-72	up	146909
WDHD1	2.012524148396123	2.2776201779457472	6.428160750589561e-74	3.9758174242396435e-71	up	11169
POLQ	2.5073213986079237	1.6743060362613968	3.7995553083078527e-72	2.2560239598608705e-69	up	10721
CKAP2L	2.5321294482848566	2.418038203517619	4.674233326815885e-71	2.6686276732021154e-68	up	150468
ARHGAP11A	2.187857355666493	3.160315910908161	1.4922573316196813e-70	8.204099196504649e-68	up	9824
ERCC6L	2.5226337515608273	0.8850422606403885	1.4124229541712626e-69	7.48785940418508e-67	up	54821
PLK1	2.63129770726935	3.739016526713699	2.122060790810422e-69	1.0862024268548243e-66	up	5347
RAD51AP1	2.2133809711482364	2.0942560136414867	3.904706062227099e-69	1.868116289951245e-66	up	10635
FANCI	1.9243722372084526	3.7889246814355784	3.9361733534313007e-69	1.868116289951245e-66	up	55215
CEP55	2.8055697250919005	2.320995463667388	4.027197607008882e-69	1.868116289951245e-66	up	55165
SHCBP1	2.7271202674258075	2.262983042386018	6.958945464819042e-69	3.1302601963567836e-66	up	79801
TPX2	2.2391044984630843	5.021737871734156	1.0206854552804475e-68	4.4561926171126357e-66	up	22974
DLGAP5	2.6236004296420283	2.8253697565202702	1.07540061969016e-68	4.5609276567659237e-66	up	9787
GINS1	2.3026248673363203	3.2676896459380096	2.6485297053963036e-68	1.0920770818584092e-65	up	9837
CENPK	2.293203882748631	1.5506853471110122	8.263441451040405e-68	3.315203375655237e-65	up	64105
PRC1	2.169535978016706	4.280676367960844	7.43284267575957e-67	2.9035030704993435e-64	up	9055
RACGAP1	1.8159737994498708	4.066040357996596	9.293765085168726e-67	3.537349972416528e-64	up	29127
MAD2L1	1.996952556918385	3.1551762052609766	1.0725511936548338e-66	3.9802374796530886e-64	up	4085
PRR11	2.3311108834607666	2.782083560939197	1.1926926675388135e-66	4.3181292577917434e-64	up	55771
NUSAP1	1.9835288419261488	4.547467489029056	7.864806710528859e-66	2.7796474002640567e-63	up	51203
NCAPD2	1.6383467839968482	5.028538064765307	8.660902998040252e-66	2.989824281463012e-63	up	9918
PSMC3IP	1.6541202725776796	1.0200465298045838	1.6269994416807724e-65	5.488904480070315e-63	up	29893
LMNB1	1.9679502697498679	4.6529845846592774	3.689387881384587e-65	1.2170060824727292e-62	up	4001
MKI67	2.5518316790177664	5.130392233957862	4.766885682797208e-65	1.538253284248734e-62	up	4288
FOXM1	2.5706142737748054	4.218754110549329	6.171991216642071e-65	1.949298672762445e-62	up	2305
PARPBP	2.082290204292507	1.8499944792962337	1.357139057919122e-64	4.196952536614885e-62	up	55010
KIF15	2.735135699358514	2.0786794408803244	1.8577658750989692e-63	5.627893193871245e-61	up	56992
CCNA2	2.4714653926591033	3.663004623657818	2.408139349063072e-62	7.149284099498448e-60	up	890
XRCC2	2.2604278144659236	1.4285956336223233	4.097170742605122e-62	1.1925176961417733e-59	up	7516
TTK	2.6508426303087815	2.5616724326209996	6.560191692214475e-62	1.8726824130621474e-59	up	7272
CENPI	2.3515409955172686	1.2862907852182774	6.855998088401552e-62	1.9201968985704275e-59	up	2491
GPSM2	1.803692666425335	2.5428172393762023	1.4561635978304861e-61	4.002831934480693e-59	up	29899
ORC6	2.2893878017566025	1.8869089952837383	1.5356829214410065e-61	4.144668597430963e-59	up	23594
KNTC1	1.9274879478161169	3.7183328286762305	2.5538115682558096e-61	6.769424806998078e-59	up	9735
CDCA8	2.207857814521969	3.2769346395451913	3.2691333473981086e-61	8.513511475224128e-59	up	55143
KIF2C	2.618595039080258	3.5784405014628065	3.501746623922497e-61	8.962056359569922e-59	up	11004
KIF20A	2.512401931941268	3.5553537650526548	6.270171490650316e-61	1.5775326374103948e-58	up	10112
CDK1	2.381427479499489	4.059801655510651	1.3435328931614326e-60	3.3239003776813846e-58	up	983
DEPDC1	2.6796253363690683	2.5449154497527844	4.6177098412508123e-60	1.123693194811919e-57	up	55635
NCAPG	2.4534783661320763	3.468701429683278	1.021119213749806e-59	2.4447570336938902e-57	up	64151
FAM72B	2.5531864775754674	-0.8381847799520729	1.7807320180499331e-59	4.130185324364564e-57	up	653820
HELLS	2.182300231531172	2.988482244268573	2.010968844612626e-59	4.5924340814507414e-57	up	3070
TICRR	2.4766031544919613	1.5560808061535198	3.281632867224426e-59	7.380690648648391e-57	up	90381
TRIP13	2.4742569620749046	2.6952140173485	4.775036903064403e-59	1.0579201162550447e-56	up	9319
KIF4A	2.5773267937516247	3.675287823756608	5.288966507575698e-59	1.1545502770360832e-56	up	24137
PKMYT1	2.021974653051137	2.678319353257334	2.671575329653201e-58	5.747371622227843e-56	up	9088
WDR62	2.114783978674141	2.9312303111956015	5.9109701840308204e-58	1.2534634487393357e-55	up	284403
MCM8	1.614695695986963	3.1280139030024343	1.3441155280211848e-57	2.8096017480754143e-55	up	84515
ARHGAP11B	2.021644247404523	1.0053734405763104	1.3627817694787782e-57	2.8096017480754143e-55	up	89839
DNMT1	1.4850494422385467	5.353493942618436	5.995379726966533e-57	1.2191152968094686e-54	up	1786
GAS2L3	1.952821578187779	2.701957615204981	8.590822261146752e-57	1.7232725087089512e-54	up	283431
BRCA1	1.6221915794594703	3.0632843653991904	9.163750747570983e-57	1.8136895479592487e-54	up	672
RAD51	1.9866979002707046	1.833421210561928	2.18776299299191e-56	4.2730465615752515e-54	up	5888
FANCB	2.1208464020039455	-0.8906715654810886	3.2263488065964676e-56	6.219730088976359e-54	up	2187
SPDL1	1.3998740303272215	2.7991503637448636	4.5205398449108495e-56	8.602935058699571e-54	up	54908
CDC6	2.213321259065308	3.925874234201244	1.263811515916102e-55	2.37468584079223e-53	up	990
CCNF	1.6755768902070696	3.162246850024239	1.425782744440537e-55	2.6455398823094165e-53	up	899
ZWINT	1.9096588151933915	4.161444192488542	1.6025698976242045e-55	2.9368577234979867e-53	up	11130
MCM2	2.014244320403013	5.174338916320533	3.0171376659043716e-55	5.461755062522499e-53	up	4171
GTSE1	2.521314134393271	2.548385716144074	3.685497323717724e-55	6.591267743766975e-53	up	51512
CENPF	2.454434980127368	4.756847878925581	3.916002081416836e-55	6.920135106732323e-53	up	1063
DEPDC1B	2.962858431121001	2.745913147212999	7.862900570734856e-55	1.3731399537880965e-52	up	55789
E2F8	2.6286839185922135	1.7896851764181043	2.0851166680849497e-54	3.599008351285232e-52	up	79733
KIFC1	2.306480224244234	4.074548201377384	9.825350160743812e-54	1.6764080205296683e-51	up	3833
CDCA2	2.5368099338716723	1.532446629109251	1.9850172925808716e-53	3.348363260348916e-51	up	157313
MMS22L	1.7771199085269573	2.2794068286824203	6.378425706223466e-53	1.063835406552597e-50	up	253714
CDC45	2.0690931070824705	2.6714820044454317	7.96148337555403e-53	1.3131139914080447e-50	up	8318
MCM6	1.5165808353928882	5.042642115093668	2.7186579389000566e-52	4.434698730223345e-50	up	4175
EXO1	2.261063674810609	2.3743686844112424	7.66603541932913e-52	1.2368981496143653e-49	up	9156
MCM4	1.5334728775651663	5.627710091382082	8.575028972419236e-52	1.3686852695332381e-49	up	4173
ATAD5	1.6406603420411852	1.7376197906422925	9.478347128463961e-52	1.4967721784565855e-49	up	79915
SPC25	2.0438163585184435	1.7960966851626725	9.801224520583878e-52	1.5314671240373376e-49	up	57405
POLA1	1.2404872968148735	3.2795738102280216	1.8270630546713906e-51	2.8250962482856376e-49	up	5422
E2F2	2.2389156742680303	1.59643560136149	6.217745615684667e-51	9.515073806105485e-49	up	1870
BRCA2	1.6695367201223372	1.771106313178886	6.806912958399216e-51	1.0310389383109997e-48	up	675
RBL1	1.5684501200988792	2.614698462570039	1.432693207993544e-50	2.1481715130763806e-48	up	5933
CHAF1B	2.196080408319989	2.879583427987993	1.4908621167189979e-50	2.2130357260576803e-48	up	8208
NDC80	2.0581224649860252	3.1053935052391	4.0559871169576466e-50	5.96109631327914e-48	up	10403
MTFR2	2.1421510236932986	0.8904099122033892	5.34831876496205e-50	7.783376837950654e-48	up	113115
HMMR	2.112875859140543	3.1779734313965697	6.174213335294423e-50	8.898060461078681e-48	up	3161
HJURP	2.320389823210205	3.1766577972684766	9.7142971297497e-50	1.3865291018654284e-47	up	55355
KIF20B	1.5614187175584362	2.552195909856537	1.173289566025853e-49	1.658696220770263e-47	up	9585
NEK2	2.3748089917508013	3.1496573908206487	1.6885389838386485e-49	2.3645917618963116e-47	up	4751
TOPBP1	1.080967027802219	4.485996868329985	2.528213001535833e-49	3.507363906055879e-47	up	11073
CCNB2	2.206590781919806	3.4739641659064704	2.602672165879427e-49	3.5772282991031687e-47	up	9133
CCNB1	2.0660273094229784	4.5955433252418025	7.811909291185476e-49	1.0638530414528183e-46	up	891
SKA3	2.191697929429588	2.2169753492845548	8.375822716802295e-49	1.1302792037110297e-46	up	221150
OIP5	1.9580713308251396	1.178631213307519	1.305285012841002e-48	1.7455541198749401e-46	up	11339
NCAPG2	1.4945708462339484	3.7131640882125447	1.397829045735676e-48	1.852622710258962e-46	up	54892
FBXO5	1.6255504895686657	2.106078082210236	8.14885336096036e-48	1.0704564538946512e-45	up	26271
TYMS	1.831244929622868	4.403158214929674	1.149675039986962e-47	1.483980547266649e-45	up	7298
BARD1	1.7246271587021367	2.057924286888792	1.2677764738530725e-47	1.622316722230604e-45	up	580
EME1	1.981386800776188	1.3623494828582847	2.40785608315408e-47	3.054890230627279e-45	up	146956
DDIAS	1.6469222869293978	1.2895700659716867	2.7531277179489775e-47	3.4633413428164933e-45	up	220042
CDC7	1.8008176396694395	2.2356380952555317	3.083593671764596e-47	3.8464591986280384e-45	up	8317
CENPA	2.4590245765499144	1.8831021422060668	4.152778086608404e-47	5.136986493134596e-45	up	1058
C4orf46	1.2370627084465489	1.9496646520660459	6.7357469559567095e-47	8.263258497043091e-45	up	201725
HMGB2	1.4529702730907477	5.560655867989971	6.810800696584636e-47	8.286846355746093e-45	up	3148
EZH2	1.5639904175114363	3.704914928665491	1.4698783367117144e-46	1.7738921975730643e-44	up	2146
WDR76	1.8606018433126696	2.7386619116218784	2.370184584821049e-46	2.8373403207325524e-44	up	79968
NEIL3	2.7579888506108685	1.1350949394487575	2.404754814869354e-46	2.855694437753655e-44	up	55247
SAPCD2	2.6800380375949597	1.9837621025024186	2.648930569236526e-46	3.1206924896624596e-44	up	89958
GINS4	2.082825793493489	1.6275336147755939	5.550580116615319e-46	6.487622933152582e-44	up	84296
PHF19	1.5272815922275336	3.6958974911003137	6.63395374156188e-46	7.693313229667543e-44	up	26147
FAM72A	1.918104300009727	-0.6313583228985412	9.08463044642324e-46	1.0453663127651673e-43	up	729533
NUF2	2.385427420216547	2.9150797424911916	1.3778363506469827e-45	1.5732771376156779e-43	up	83540
PEX11G	-1.867121959471533	3.040331764768323	2.0178353151885517e-45	2.2864692685999132e-43	down	92960
PBK	2.246085067223023	2.7192327489881483	2.994236830591159e-45	3.3671554176738762e-43	up	55872
DTL	2.0937173660425423	3.5449794489140767	3.667643764398359e-45	4.093421356295432e-43	up	51514
CHEK1	1.517807925486671	3.13179018106803	3.982137225822027e-45	4.4112570880673255e-43	up	1111
KPNA2	1.340430626664771	5.9605026080053545	4.05728710351965e-45	4.461212575158939e-43	up	3838
KIF14	2.2468869060305576	2.3504248204730964	5.437004830159875e-45	5.891014576561546e-43	up	9928
KIF2A	1.198099487565452	3.070606290325415	2.8253667218161767e-44	3.03911185642314e-42	up	3796
INCENP	1.463640810824196	3.251103923812795	5.61801577292053e-44	5.99955583692319e-42	up	3619
CLEC3B	-2.4784249959191618	3.207185234455974	6.184370860330028e-44	6.55720007505278e-42	down	7123
C5orf34	1.5262338205083341	0.7874335057784341	7.551972980068484e-44	7.950460064974226e-42	up	375444
ITPR3	3.3049013548344743	4.026661457472561	2.7372819006780393e-43	2.8614234178637196e-41	up	3710
RMI2	1.9011488691442398	2.810693358776333	1.580981495067749e-42	1.6297284244990044e-40	up	116028
CDCA5	1.8643262009415913	3.693956233855753	1.758432164752663e-42	1.8001494519716227e-40	up	113130
MSH2	1.0500146990889918	4.127980506111877	4.4941918428054986e-42	4.569300254424988e-40	up	4436
ECHS1	-1.4936684225013466	9.072508849110406	7.77734327374065e-42	7.853529493565047e-40	down	1892
CDC20	2.453406174173639	4.469073276144169	8.294828169624744e-42	8.319488469588494e-40	up	991
RRM2	1.922262505186709	4.914769789091751	1.0402507002809711e-41	1.0363410332195124e-39	up	6241
CDT1	1.9500625371940363	3.6611163700471225	2.1793873862090694e-41	2.156721757392495e-39	up	81620
POLD1	1.1036703590438448	4.5235160700446855	4.75187604508971e-41	4.6713144379676595e-39	up	5424
ESCO2	2.1497040249225634	1.3530083307907406	5.751117515790208e-41	5.61642028976249e-39	up	157570
TROAP	2.2533631261561884	3.3128897651051905	6.423684460149847e-41	6.23223347231793e-39	up	10024
C18orf54	1.8557075409714838	0.7802460568595935	7.408763390963719e-41	7.141278167238015e-39	up	162681
ZWILCH	1.032159493256493	2.998182879938514	1.012820326174652e-40	9.699551562410668e-39	up	55055
SLC2A1	2.647000625288268	3.9869310678462266	1.1203953636952935e-40	1.0660992806854448e-38	up	6513
CDK2	1.1013440213654546	4.312598157064056	1.6533925406980327e-40	1.5632457881606113e-38	up	1017
KIF24	1.7752575901467444	1.3608686685803275	1.7845521104500296e-40	1.6765754131341924e-38	up	347240
SPATS2	1.1086449736922577	4.185531395685478	1.9386338570821e-40	1.8098793065740055e-38	up	65244
USP1	1.003010553355535	4.534596330103525	3.2484410489049962e-40	3.0137411831216103e-38	up	7398
RNASE4	-2.012734454627615	4.295040169891459	7.352000777730038e-40	6.778453387864887e-38	down	6038
TACC3	1.6493721950383644	4.933660199266805	8.954823682162105e-40	8.205271773951499e-38	up	10460
CENPL	1.5464054751850602	2.2323549906970026	1.0305830452174736e-39	9.385260566385386e-38	up	91687
RHNO1	1.0201295865461193	3.632558031216076	1.3921698214084337e-39	1.2600834651821213e-37	up	83695
LRP8	2.7539847806174023	1.2779625890786106	2.266331792839738e-39	2.0388744929038226e-37	up	7804
CPSF6	0.7046446240183379	5.329430809414474	3.9432258184135124e-39	3.526099039068083e-37	stable	11052
ABHD14B	-1.3111360578035876	7.078369950819275	4.1443837234879876e-39	3.683786346793754e-37	down	84836
CDC25A	2.0241134362119118	2.2133859854473505	4.883765972108272e-39	4.315156076784238e-37	up	993
PIF1	2.0884237724138512	1.6543560615670623	6.235344721646445e-39	5.444556296948225e-37	up	80119
TRIM59	1.8292071137574686	1.3016992357395696	6.806114311822113e-39	5.908184844718564e-37	up	286827
NDUFAF1	-0.9909467321807783	4.509462613570786	1.0490460682957769e-38	9.053511533594483e-37	stable	51103
TCF19	1.8303127545304039	4.217901182775925	1.215340698417385e-38	1.0368113406498658e-36	up	6941
TMEM88	-1.699509655271677	1.581712955729607	1.2328717020647855e-38	1.0457570025971244e-36	down	92162
DHRS12	-1.39050561337832	3.902229901201359	1.559807393746515e-38	1.3155557359530266e-36	down	79758
ASPM	2.1619632157768645	4.415028343455539	1.8917340124340338e-38	1.586491507376881e-36	up	259266
PMEL	-4.904238606185627	5.8664072439039145	2.1458552133119204e-38	1.7894985835057388e-36	down	6490
G6PD	2.388849019241605	5.796646835575106	2.252854204386373e-38	1.868232838542532e-36	up	2539
DBF4B	1.20653865893204	2.2844040247350166	2.7154507883081775e-38	2.2393417500914772e-36	up	80174
CENPU	1.6275590267807745	3.293901705456111	2.2010245528680136e-37	1.7951653001523513e-35	up	79682
MLANA	-5.2007890575948466	2.426650189212915	2.47017296667132e-37	2.0036747277196216e-35	down	2315
SMIM22	4.9828057547547875	1.1391018545287133	2.9483606038974714e-37	2.3785578697964167e-35	up	440335
AUNIP	1.7204726632489968	-0.0033573164365056467	3.012464106214609e-37	2.4171360644675495e-35	up	79000
CCL14	-2.038251405279528	1.548802324174072	4.170722324868057e-37	3.3285054941043787e-35	down	6358
TMEM237	1.1630646582569428	2.9731676736006016	4.469181557510856e-37	3.547621980732147e-35	up	65062
MTBP	1.4177593815208225	1.4507494271994856	5.6581354071401785e-37	4.4675192544462135e-35	up	27085
NCEH1	2.464051654103586	3.852586630167992	6.266616847287702e-37	4.921780977838025e-35	up	57552
CENPH	1.3514943866643179	2.2139287305888047	6.408787206232594e-37	5.006949331016664e-35	up	64946
TUBA1B	1.4271286385546242	6.610618590069608	8.966082527576911e-37	6.968195237662392e-35	up	10376
HINT2	-1.3413965822040559	5.913690923722362	1.0853710591126219e-36	8.391275000764457e-35	down	84681
RFWD3	0.908944391272723	3.9263560078154645	1.097728679477741e-36	8.442841719257818e-35	stable	55159
GPD2	1.1716070994514638	3.698682669996429	1.8803991562624862e-36	1.4387961379154818e-34	up	2820
STMN1	1.530399842991465	6.378312189321554	2.0007827730962136e-36	1.5230574094277023e-34	up	3925
ALDH2	-1.684568386557884	9.528463115286131	2.1531844745437576e-36	1.6307076704146704e-34	down	217
CIT	1.6772640263231644	3.0400628399732956	2.311355475165082e-36	1.7416122169213441e-34	up	11113
ELF4	2.049853290102135	2.810089716766967	2.9518018284077555e-36	2.212956885903269e-34	up	2000
NEDD1	0.9385415580802412	3.023025799215711	2.9876289313942065e-36	2.2285609978701307e-34	stable	121441
TST	-1.5961682450565386	8.479721390199705	3.575637678882018e-36	2.6538382852662336e-34	down	7263
RTKN2	2.516094733894877	0.8949859194108186	5.170473422947127e-36	3.818433208469013e-34	up	219790
YEATS2	0.9781577324628187	4.080232363883418	8.628510746296318e-36	6.3406739365357695e-34	stable	55689
LMNB2	1.3919432582508122	4.956541073271538	1.1390467450543767e-35	8.329068908171017e-34	up	84823
SMC2	1.2253531670205253	3.805642228952393	1.6964919618460574e-35	1.234447386355043e-33	up	10592
DCAF16	1.1128549125756018	3.707678661358143	1.8289990288123303e-35	1.3243737357897673e-33	up	54876
TTF2	1.313623895626116	2.832448037258966	1.885649433273094e-35	1.3587660285196994e-33	up	8458
SMC4	1.8606973042404344	4.289134017957789	2.2128057745564872e-35	1.5868062278993477e-33	up	10051
ASF1B	1.9975753418367483	3.40442336733188	4.043204089865126e-35	2.871642177509949e-33	up	55723
NDC1	0.8788434456921304	4.390930914011619	4.280636327748984e-35	3.0257983642431387e-33	stable	55706
TCTN2	1.7487222689612656	2.319445899358574	4.3436908177841125e-35	3.055817369629733e-33	up	79867
IGFBP4	-1.4850469709352745	9.855880360760715	4.659658126824436e-35	3.262639869555751e-33	down	3487
RCC2	1.0582966921852037	5.689317430154697	5.06938594078642e-35	3.5328622021142543e-33	up	55920
RIBC2	2.658383635865758	0.5720385240270301	6.794930612668128e-35	4.713268692263817e-33	up	26150
MPP2	2.7933236837423827	-0.08464505507525409	7.361251304305304e-35	5.08234485400502e-33	up	4355
CASP2	0.9893974145178045	4.137466369236745	7.793213709504846e-35	5.3556696436986087e-33	stable	835
CBX1	0.8928470482736705	5.018286325512253	1.0705804237565868e-34	7.323362124535841e-33	stable	10951
CUZD1	4.502516176689058	1.3431741776970727	1.36168433393854e-34	9.271945987607197e-33	up	50624
MCM3	1.226283064643254	6.22793160830375	1.4085363017094823e-34	9.547174823093862e-33	up	4172
MIS18BP1	1.1718397901480917	2.848674699208049	1.7028569717311078e-34	1.1489640403807529e-32	up	55320
KIAA1841	1.180372145724976	2.136293209910666	1.7356475456879809e-34	1.165789690868434e-32	up	84542
DBF4	1.0932747922731678	2.640317221060284	2.2897706967680034e-34	1.5310520821092e-32	up	10926
FDX1	-1.1578458395406912	5.519436523624685	2.6241431512935445e-34	1.7467614770314518e-32	down	2230
NDE1	1.0915937492939436	3.1226437950262813	2.725399806416743e-34	1.8060640502879523e-32	up	54820
CDCA3	1.8399522433263655	3.021094987707369	2.9692265924147194e-34	1.9588977572357375e-32	up	83461
CKAP2	1.3136717911222722	3.594577554468514	3.3774835064641564e-34	2.2183789898209705e-32	up	26586
C3orf52	3.566534879085475	0.289740421874281	3.589797084033675e-34	2.3474426394447518e-32	up	79669
DNAJC9	1.0753439346940155	3.283297213853015	3.920619604976416e-34	2.552529711239909e-32	up	23234
CA9	5.621363376842369	4.7658768714807636	4.7434367077418756e-34	3.0747412440925943e-32	up	768
CDCA4	1.2840844199115993	2.856921348712554	4.869277447680642e-34	3.142589323190063e-32	up	55038
MCEE	-1.065435978508985	3.760387721312313	5.724679958043733e-34	3.67866447174031e-32	down	84693
FAM111B	1.823362999370395	2.8535377054368958	7.618859514981351e-34	4.874756493119965e-32	up	374393
UBE2T	1.5194475308240825	3.232878993952083	9.657516074423001e-34	6.152625262177469e-32	up	29089
RFC4	1.1908403701542327	4.03658816972637	1.0335705779363704e-33	6.556547717473284e-32	up	5984
FCHO1	2.8364663771669933	1.917482183377436	1.053328763386325e-33	6.653451984556004e-32	up	23149
DZIP1L	2.190598599001378	0.6773806231138153	1.1212631454574431e-33	7.052555140326393e-32	up	199221
FANCG	1.1152963452775495	3.415123654194832	1.2212941724129517e-33	7.649320968480107e-32	up	2189
GRHPR	-1.5081550686586374	8.25746041798601	1.671655011758959e-33	1.0426070165777307e-31	down	9380
RCOR2	3.3188488505198106	0.4176406428813745	1.682354393915525e-33	1.0448899005557345e-31	up	283248
ZNHIT1	-1.3260690381141973	7.452211025038584	1.988274937381374e-33	1.22974804877038e-31	down	10467
MASTL	0.9826597999832752	3.073725757444885	2.2018521649522026e-33	1.3561947525539625e-31	stable	84930
SASS6	1.2803953242997104	1.886036344912965	3.1965523943883537e-33	1.9607282538140793e-31	up	163786
AURKB	2.112714843171297	3.253834994584853	3.701007089279674e-33	2.2608127256488677e-31	up	9212
C16orf89	-5.895874805977889	3.114224771595223	3.7749604838797034e-33	2.29653743535698e-31	down	146556
NUP205	0.9141923946299005	4.772944467122738	5.099532117199478e-33	3.089692030518737e-31	stable	23165
FUOM	-1.7213913679066184	6.362828920401832	5.8900125859343294e-33	3.55411978965891e-31	down	282969
ACAT1	-1.3930836533998379	8.08996508465969	9.13759584268227e-33	5.491436141245977e-31	down	38
SPIB	4.616881226484116	2.250153282209458	9.677455765938679e-33	5.792425539902973e-31	up	6689
GFOD2	-1.0332693503661303	4.8146592470287315	1.1766741639604794e-32	7.014679232863196e-31	down	81577
EPN3	4.179512447539469	0.38948696172653824	1.2191431420300388e-32	7.238784320117558e-31	up	55040
HAUS6	1.0265490170802234	3.5278686732172364	1.28519217798966e-32	7.600554856604985e-31	up	54801
APOC1	-2.1336275032376624	12.227021571125267	1.4572058867875805e-32	8.583636580743985e-31	down	341
ARL6IP6	1.1460935355928739	2.6887389153955685	1.693372907555145e-32	9.935346814129871e-31	up	151188
TNFAIP6	3.9081194434782978	0.22943419838762372	2.3095533491719594e-32	1.3391800748089284e-30	up	7130
KIF3C	2.2083961147209674	2.43613545881431	2.5900990109229765e-32	1.496008938449053e-30	up	3797
MCM7	1.1284040630143004	6.452754326442242	2.7188695297896804e-32	1.5642984224882951e-30	up	4176
DNASE1L3	-2.534123867605422	4.1166351819106355	3.114365343164882e-32	1.784928152661757e-30	down	1776
CCNE2	1.7946977338338215	1.2063915091273194	3.5033152206734687e-32	2.000123505218345e-30	up	9134
SOGA1	1.325661129727019	4.162924261629917	4.9124085250783204e-32	2.793861768056038e-30	up	140710
BIRC5	2.0470089442290575	4.714539612641978	5.012651677590384e-32	2.8399924237462465e-30	up	332
NAA40	0.9426311154390901	3.6301213389345124	5.206060752603637e-32	2.9383561145113454e-30	stable	79829
DCLRE1B	0.9648530795200254	2.458916515855992	8.854375243022588e-32	4.959786645563294e-30	stable	64858
C12orf75	2.8095280913164267	4.129914263459838	9.547501827991287e-32	5.3279367343873185e-30	up	387882
TET1	2.1231673474626445	0.8420538766873013	1.1058568376748186e-31	6.148067003162924e-30	up	80312
MYO19	0.9291622125270598	4.882303660311372	1.127435561399399e-31	6.244646818437567e-30	stable	80179
ZNF486	2.6171938816159317	0.9393994486802741	1.4210871038368673e-31	7.841865044369687e-30	up	90649
NUP107	0.8007979476953383	4.593308910427153	1.6927472135946207e-31	9.306348014295758e-30	stable	57122
BORA	1.337165284477314	0.8974877951162588	1.7073442849097862e-31	9.351962570184822e-30	up	79866
NUP155	0.7701482444739646	4.55109156879747	2.023444171688428e-31	1.104264900167023e-29	stable	9631
NFE2L3	1.8502684805508984	3.2672867897541975	2.451844489149268e-31	1.3331567617923712e-29	up	9603
MYBL2	2.509761534083639	4.694613144615944	2.6308672724671304e-31	1.425277145711755e-29	up	4605
IVD	-1.1839835036313968	7.248121059334371	2.85678030861716e-31	1.5420380691313865e-29	down	3712
ZNF714	2.3641603641159734	0.7316240894479218	3.5943295661798914e-31	1.9331242058106634e-29	up	148206
PAQR4	1.7417551552959076	2.8984506740593123	4.65249803238926e-31	2.4842331220426683e-29	up	124222
MGST2	-1.2050082465983687	6.77921053593918	4.724488255991204e-31	2.513630955983277e-29	down	4258
TNNT1	4.448513769363394	0.7781860728282012	4.989868361458899e-31	2.6453430699105676e-29	up	7138
E2F7	2.207310540272194	1.1306511283530936	5.4438795187778955e-31	2.865565516905641e-29	up	144455
ZNF107	1.5222290172818809	1.9774650446916566	5.640823343906222e-31	2.958741403425582e-29	up	51427
LAMP5	4.675710837986346	1.6579271136264002	5.789724046509968e-31	3.0261501319152803e-29	up	24141
DECR1	-1.3417564039304937	7.740556446106479	7.309115988970074e-31	3.806895359307782e-29	down	1666
HMGCL	-1.3696801598707116	7.256255377572662	8.865136181375005e-31	4.6011916600115586e-29	down	3155
IL4I1	2.459421896695782	2.3880290682565692	1.0176715435302874e-30	5.263524875318322e-29	up	259307
FABP4	-3.4732401731150806	3.989642316857146	1.8202551526151253e-30	9.381898432437125e-29	down	2167
CD300LG	-3.7657078440898104	0.4399264074408683	1.8559163394779398e-30	9.51533732208804e-29	down	146894
SENP1	0.7502466178654928	3.23452758287537	1.8589651195132927e-30	9.51533732208804e-29	stable	29843
CDC25C	1.9195048006817523	2.2079626156727206	1.8888656904231313e-30	9.635162305374901e-29	up	995
HAVCR1	5.250094033588405	1.2659700927255233	2.0286788515086655e-30	1.0312913997189942e-28	up	26762
NMRK1	-0.9648333778240424	4.4359573344059	2.1667226594094564e-30	1.0977075479956986e-28	stable	54981
HIBCH	-1.068607761612355	5.6465729308998815	2.2451875653348747e-30	1.1335906197221388e-28	down	26275
DNAJC30	-1.038949552498156	4.233376694359364	2.2643902086084497e-30	1.139410449375723e-28	down	84277
SURF1	-0.9897425436331743	5.987998120474365	2.510430402836319e-30	1.2589469222872403e-28	stable	6834
DMBT1	6.555093256105025	3.265498814733255	2.919318862457724e-30	1.4590696698425068e-28	up	1755
CENPO	1.3752601673078746	2.8394068211009205	4.553546536098532e-30	2.268216267847202e-28	up	79172
ACYP2	-1.0603578046254734	3.6748843828252955	6.504253516234177e-30	3.229068200501008e-28	down	98
SLC35F2	2.499445589255058	1.289714209661622	6.651196077586431e-30	3.2910118191897658e-28	up	54733
MUC1	3.863921700522662	3.550058225098969	8.230855155649809e-30	4.059096808321122e-28	up	4582
MRPL54	-1.2250577429635132	5.503255282046753	1.3765052564408466e-29	6.765842392916532e-28	down	116541
ANG	-2.2269017510283753	8.796182146666283	1.3869484495914754e-29	6.791911084540096e-28	down	283
SKA1	2.0930689002181984	2.5805390584992867	1.3909599634196908e-29	6.791911084540096e-28	up	220134
PEMT	-1.6141379378956546	5.858762657229448	1.4801503926471846e-29	7.203722107690101e-28	down	10400
CHAF1A	1.0368444666059926	4.130170820868252	1.5748527950035324e-29	7.639580029095567e-28	up	10036
MMP12	4.362236775507478	1.7837590779276653	1.9192882423080993e-29	9.280102497987434e-28	up	4321
NLRP2	3.7913105568891914	1.1403354403424708	2.0332406919374343e-29	9.799163906207557e-28	up	55655
CENPJ	1.1743401626781045	2.490973751406643	2.5915487481795036e-29	1.2449498258244838e-27	up	55835
SLC16A3	2.281508240197762	4.96170599527809	2.674351855554806e-29	1.2805831917372754e-27	up	9123
QSER1	0.8434043016892477	4.181749993150607	2.794982803593734e-29	1.3340425960303983e-27	stable	79832
TMEM132A	2.6812747655605635	4.345732127376347	2.8162852433819357e-29	1.3399018638705595e-27	up	54972
ADI1	-1.491416786766118	8.69562806945675	3.1272392121039527e-29	1.4830906985454016e-27	down	55256
NUP62	0.7753905798747103	5.529963421504297	3.13826964439374e-29	1.4835819936745438e-27	stable	23636
CCS	-1.1337456702189732	5.936784041538644	3.248214274566213e-29	1.5306823076717735e-27	down	9973
FUBP1	0.8417985784795967	5.2301101376949655	3.651751656321073e-29	1.7153987843806966e-27	stable	8880
CENPM	1.8238636666241794	2.7745855629090186	4.430379113075596e-29	2.074591405504547e-27	up	79019
ZNF738	2.03749853824205	0.6842190459136168	4.912789111124299e-29	2.2932528794191536e-27	up	148203
KIAA0319	3.2304797975424666	-0.03313849231094354	5.515290077164617e-29	2.566425263493153e-27	up	9856
SMARCD1	0.6985912402059382	5.227439597769728	7.949780434673166e-29	3.687704399134015e-27	stable	6602
PKM	2.227522143185869	7.952869768175645	1.025764600330643e-28	4.743442282650487e-27	up	5315
GINS3	1.2400204531551178	2.01036738236886	1.0772850864382585e-28	4.966217336363201e-27	up	64785
CDKN3	1.8193958211483714	3.2584037951659224	1.3765247196201826e-28	6.3260473492390066e-27	up	1033
HPX	-2.378239498394239	11.228491254263735	1.6706456798477843e-28	7.654032244339663e-27	down	3263
PROM2	4.117779798735246	1.6075182140379884	1.8933209611730059e-28	8.6475250300468e-27	up	150696
SPIN4	1.424720523871873	1.4476880934570806	2.226203390957677e-28	1.0136737158090723e-26	up	139886
FAH	-1.289449694738458	7.455865990467197	2.2896020039969094e-28	1.0393532766767622e-26	down	2184
GIPR	3.0931181416147107	0.9259533992657725	2.624873526235995e-28	1.1879153238855827e-26	up	2696
CDCA7	3.0813676944167585	2.424614909833784	3.500437020914525e-28	1.5793461136308576e-26	up	83879
RNF145	1.131556664948454	4.627244360730641	4.070266089644025e-28	1.8308796919598758e-26	up	153830
LDHD	-1.8376941334438834	6.403577021276922	4.636543865270513e-28	2.0793008198210118e-26	down	197257
SMIM19	-1.29999748651042	5.168093187513514	5.123069447017197e-28	2.2905675563711833e-26	down	114926
ECHDC2	-1.3736818922562786	7.387361909312321	5.603017686217696e-28	2.4976334694959603e-26	down	55268
ARHGEF38	2.9450498130034557	0.3145779631044657	6.180369129535004e-28	2.746748483796934e-26	up	54848
DHRS1	-1.5553077586507207	6.030247874787896	6.246707609038756e-28	2.7679441118976504e-26	down	115817
MMAA	-1.0598451560986235	4.10272241287662	6.916886368283366e-28	3.0557815848451874e-26	down	166785
PROSER3	1.1316525355863651	1.8982242566780774	7.6117265054366055e-28	3.352773538477774e-26	up	148137
TM6SF2	-2.315578828248156	4.083573997062362	7.697107920393055e-28	3.3803511825536834e-26	down	53345
CRYBB1	3.988750516056289	1.5892015448193226	8.527969316280233e-28	3.7341939979605836e-26	up	1414
GOT2	-1.218400232206632	7.953932350614689	9.993115419354374e-28	4.3628766260263624e-26	down	2806
STRIP2	2.247588568129547	1.576842628945423	1.0416038289914588e-27	4.517339721542664e-26	up	57464
OXTR	3.321303521513723	1.7539687612578405	1.0420084903718143e-27	4.517339721542664e-26	up	5021
MLYCD	-1.2146980108939134	4.700932465951319	1.0438207521484329e-27	4.517339721542664e-26	down	23417
ARHGEF39	1.3956022071176932	2.5119856794836877	1.0760650323971646e-27	4.6433457386347417e-26	up	84904
ATOX1	-1.3979169073719862	7.232163654703964	1.1153274268769151e-27	4.798817485379979e-26	down	475
DHRS3	-1.126497061468895	8.047440935983666	1.1406272300813892e-27	4.884032922723046e-26	down	9249
ZNF93	2.0754337825920475	0.9071903959393444	1.1417134358561688e-27	4.884032922723046e-26	up	81931
PCNA	0.9600914628592733	6.098433559417902	1.2530790693003825e-27	5.345030374912321e-26	stable	5111
LCAT	-2.207365774135277	5.78870078578166	1.3412801147187669e-27	5.704860178477186e-26	down	3931
ATP8A2	3.6102098422622584	0.17468495129512046	1.4799774848392866e-27	6.276795938558391e-26	up	51761
COQ4	-0.8532684066598912	5.6159522929431915	1.5414771548476905e-27	6.518999112979805e-26	stable	51117
ADORA2B	2.2960951430756324	0.36476500685350083	1.5483168481163652e-27	6.529322526545263e-26	up	136
OAF	-1.2386796186650861	7.7342976255482325	1.6702944346864418e-27	7.023753707786273e-26	down	220323
CEP152	1.2124053475350334	1.469313899798571	1.9301831803847006e-27	8.087053174670493e-26	up	22995
GSTO1	-1.3573129803213837	8.157441356581373	2.4000265110117023e-27	1.0007301553218459e-25	down	9446
DSCC1	1.2598760817954038	2.0597516232921804	2.6115870058837272e-27	1.0858934878245953e-25	up	79075
PUS3	-0.8331183288756605	4.193230984577483	2.623936556500377e-27	1.0879808448237876e-25	stable	83480
TOLLIP	-0.7767291509570162	7.12882742605582	3.932482088751573e-27	1.6260101427695918e-25	stable	54472
ZDHHC13	1.6396518814845475	2.352606660788711	4.4301532881819966e-27	1.82669987249371e-25	up	54503
SHPK	-1.271125758786113	2.7721980093134	5.510053186421385e-27	2.265685027679752e-25	down	23729
KCTD21	-0.883824764922883	4.345192397579697	8.745083265586334e-27	3.5859672926619766e-25	stable	283219
ZBTB12	1.4952552209047645	1.922495498890373	9.579833321154314e-27	3.9174392787662435e-25	up	221527
MCM5	1.0863696130174096	5.870817376492191	9.858909152408887e-27	4.0204848202845474e-25	up	4174
IGF2BP3	3.6467715138088552	2.303268655491853	1.0005878822815117e-26	4.0692401437224e-25	up	10643
PPP1R32	-1.463155932506257	1.0619773930958196	1.0250991163483369e-26	4.157533137452107e-25	down	220004
HADH	-1.1978676004439188	6.833855765051944	1.0358057799978565e-26	4.18950980879787e-25	down	3033
MSRA	-1.2899836551075576	4.740793810541474	1.127956825529296e-26	4.549834542977411e-25	down	4482
LIN9	1.2932150938645295	2.189085625424684	1.2011553654497963e-26	4.831964835972025e-25	up	286826
ITGB4	2.2776686172803196	4.682226526230948	1.2701510788706638e-26	5.095708814798955e-25	up	3691
ACBD4	-1.436843209824101	5.702322049509874	1.4165230277910966e-26	5.667619359711871e-25	down	79777
KRT80	3.7512507784279996	2.7263590780964124	1.5656784841812556e-26	6.247562209458752e-25	up	144501
PTBP3	0.7777071140737678	5.684591524633393	1.901067540196085e-26	7.565535272565867e-25	stable	9991
E2F3	1.0801432572166216	3.8297738508902897	1.9301976589415454e-26	7.660923542601149e-25	up	1871
TTC38	-1.2460846860507195	7.333913499907833	2.18521879404322e-26	8.649970074340681e-25	down	55020
FA2H	4.594718424870583	1.3605298984380176	2.3973644786442103e-26	9.464488915158154e-25	up	79152
SLC6A13	-2.5296352893067944	3.104732022612754	2.4792855241182734e-26	9.761940137934124e-25	down	6540
CRHBP	-3.317081710029257	2.193997862885499	2.6031699136187205e-26	1.0222606930623357e-24	down	1393
TRAIP	1.4442980628876991	2.0417553451446846	2.6485537906286205e-26	1.0373385875485814e-24	up	10293
RHOV	4.2580469440610855	1.269330893071821	2.9969296955953394e-26	1.1706953789846635e-24	up	171177
UBE2C	2.080642680021594	4.157140723417558	3.633487089263913e-26	1.4156294580848694e-24	up	11065
MIS18A	0.9666857668586051	2.981571643419181	3.7626547671071436e-26	1.4621164231135718e-24	stable	54069
OCEL1	-1.1338901431781556	5.386143070260614	4.1521954322513823e-26	1.6092738641341912e-24	down	79629
PEBP1	-1.2347440878838292	10.294524970371349	4.6480220949534464e-26	1.7967510410804416e-24	down	5037
C21orf58	1.327169836674988	2.02470560767419	4.682783676552192e-26	1.8054867764867726e-24	up	54058
ALDH4A1	-1.4987163955438214	8.214582071249799	4.7678125687203835e-26	1.8335080251317455e-24	down	8659
HAGH	-1.3849227532325037	7.360026704031152	5.0579753115697714e-26	1.9400668094300175e-24	down	3029
BAZ2A	0.7927780192789067	5.7136437789064445	5.315264953061103e-26	2.033499818640181e-24	stable	11176
CCNE1	2.4237634467093088	2.873870071161441	5.402115967239405e-26	2.0614141238483735e-24	up	898
MTMR2	1.053934761239911	3.506912790906051	5.494545108798325e-26	2.0913083998718546e-24	up	8898
RASGEF1A	3.156240055101679	1.429697020493537	5.862054604215951e-26	2.225481804219478e-24	up	221002
FAM72D	2.0078378009199183	-1.0264830575691553	5.917697257834195e-26	2.2408749514104793e-24	up	728833
FAM81A	2.1681690498624357	0.5147690290039719	6.304750259778136e-26	2.3813667393421542e-24	up	145773
MRPL32	-0.6281022899604298	5.224462650185435	6.778022599086185e-26	2.553628615757242e-24	stable	64983
CCM2	-0.8865802211326705	6.212736424209023	6.943331701843475e-26	2.6092864754978365e-24	stable	83605
RELT	1.2974600533512535	1.7540130281835962	7.360553215437187e-26	2.7590922204532727e-24	up	84957
HCFC1	0.5992473073923626	5.91839761413799	8.922295551539745e-26	3.33608451302408e-24	stable	3054
NDUFV2	-1.0967429682511864	4.604107955561808	9.100183633462275e-26	3.394048388319447e-24	down	4729
SLFN13	2.837338622225413	3.2807242392330083	9.162690464485493e-26	3.408796422426633e-24	up	146857
DHODH	-1.6612522346232985	5.801546167073224	9.229111355611197e-26	3.4249232240673154e-24	down	1723
FIS1	-1.0628380279055087	7.113735727151481	9.404492677778902e-26	3.481303972791771e-24	down	51024
PDE7A	1.130356183966992	3.4149191083653707	9.535659499907174e-26	3.521077851159754e-24	up	5150
COL9A2	2.636049247301519	2.5167180078733327	1.0660648338655354e-25	3.926716226774195e-24	up	1298
DCK	1.056721138939019	3.4754676090782404	1.252367910462885e-25	4.601522094779967e-24	up	1633
RBM12	0.5652258130847673	5.097021028224796	1.3293633979899737e-25	4.872363032040289e-24	stable	10137
FAM167B	-1.3053389749955069	2.3751754713421214	1.3673805996127726e-25	4.9993590198650236e-24	down	84734
PMAIP1	2.598998733313051	0.5320694954952228	1.3757218263179267e-25	5.017497491366905e-24	up	5366
RUNDC3A	2.547384763244137	-0.6317696192455045	1.3951070692969692e-25	5.0757277785892674e-24	up	10900
GAMT	-1.6248458855644814	8.422339488261386	1.4557951841618364e-25	5.283575480121834e-24	down	2593
CYB5D2	-1.2403402276655051	4.4577384731913385	1.53777683018606e-25	5.5675022603126524e-24	down	124936
ASPDH	-2.7893495145071316	5.557226203260918	1.687580186849204e-25	6.0949976383429644e-24	down	554235
CTSE	5.430722128041174	2.623310234758248	1.7275438440599413e-25	6.224189519714993e-24	up	1510
MMP1	3.5552544820516374	2.2866857185579423	1.7341778006210486e-25	6.232962535694636e-24	up	4312
PDE2A	-1.5483911435595021	3.019973176649935	1.7852165807912813e-25	6.400906986779174e-24	down	5138
LIMK1	1.323474059668821	4.3248232895217	1.8979035268550125e-25	6.788549386177303e-24	up	3984
SYNGR3	2.972276719755151	0.0029638501109623856	2.1176740482054088e-25	7.556431147009876e-24	up	9143
DONSON	0.9346391492126686	3.8177777327719613	2.3566558486371185e-25	8.389016646803211e-24	stable	29980
NCAPD3	0.9551478755550417	3.79166320462974	2.4425496169990582e-25	8.673972850414837e-24	stable	23310
CFI	-1.3725909305984783	8.5847697101561309	2.4728698373167535e-25	8.760687318646752e-24	down	3426
SIRT3	-0.7122670856654287	4.722392601345174	2.5611649505597484e-25	9.051888696692596e-24	stable	23410
ECI1	-1.1039876394549808	7.01445809686518	2.7271347772225448e-25	9.61557924776519e-24	down	1632
CDCP1	2.9085488856593784	2.5371390463944645	2.8826186371277446e-25	1.0139713518844607e-23	up	64866
FEN1	1.0507789429728864	4.942469571881206	2.9658459312029203e-25	1.0407805438008545e-23	up	2237
PRKCI	0.7502572763640538	3.9692864512454378	3.434249622955854e-25	1.1994823859566283e-23	stable	5584
SIL1	-1.087441893243014	7.225042175150708	3.804975211466631e-25	1.3258462919955557e-23	down	64374
SPAG5	1.308966340915993	4.8865322433728275	3.8382501726843192e-25	1.3343087953940526e-23	up	10615
TLR10	3.1616660652229895	0.4122955115466623	4.5611060427897745e-25	1.581893880821762e-23	up	81793
CYB5A	-1.385840960627319	8.632993342329469	4.851844977296538e-25	1.6788062201163124e-23	down	1528
DYRK2	1.0368989105015318	4.122781162348392	5.442906847155987e-25	1.878942075329848e-23	up	8445
RFC3	1.1047522667877827	3.133005055795242	5.615567458074275e-25	1.9340483375325879e-23	up	5983
FCGBP	2.603463160805179	4.094518793640189	5.824226088245383e-25	2.0012687975443164e-23	up	8857
ACTL6A	0.7868570027142194	4.61116418731374	5.8876462825202765e-25	2.0183884853979442e-23	stable	86
NSUN6	-1.0812368623846043	4.417695049429584	6.141906506907689e-25	2.1007018476621597e-23	down	221078
RNF34	0.645364402071638	4.119970131117737	6.522456506337931e-25	2.2257320547144883e-23	stable	80196
GCDH	-1.3633870965207153	5.9951564506238295	6.7926596132845635e-25	2.3126201674219282e-23	down	2639
STXBP4	1.1696023153172692	2.960246155791326	8.2089816423437365e-25	2.7879222275700263e-23	up	252983
GSTZ1	-1.6661905905157284	5.366883970753046	8.24232904529554e-25	2.7879222275700263e-23	down	2954
MTF2	0.8404286933438156	3.463830926242408	8.245067757364872e-25	2.7879222275700263e-23	stable	22823
SCTR	3.9334854141051623	3.3747218060132544	8.525771529118257e-25	2.876285285868895e-23	up	6344
TMEM208	-0.9606963317302916	6.032348850270654	8.916132168991264e-25	3.001157957290393e-23	stable	29100
CRTAC1	-5.7874547551664	2.9369207979366054	8.956438975975463e-25	3.0015735655537427e-23	down	55118
SLC9A3R2	-1.3271108461812398	7.69270802757444	8.957808471707816e-25	3.0015735655537427e-23	down	9351
ZNF431	1.4929863584700507	2.0096496003611253	1.0555707398589648e-24	3.5290297437987556e-23	up	170959
ECI2	-1.0985898690688884	7.567090927385024	1.0668155376864354e-24	3.558608953127516e-23	down	10455
PFKFB4	1.7493506791240139	2.37407668404659	1.0924316988782893e-24	3.627753051040118e-23	up	5210
CNTRL	1.011783120760641	3.257752513569238	1.1068838444785011e-24	3.6675410239818904e-23	up	11064
CTSV	3.3864378424102455	2.7977777067040006	1.1233590254574839e-24	3.713839949641624e-23	up	1515
SLC27A5	-2.5594214289103805	8.815129004250522	1.1949879657169162e-24	3.940677802436603e-23	down	10998
EMCN	-1.3667764039074533	3.166094959672406	1.1972821940844165e-24	3.940677802436603e-23	down	51705
MGMT	-1.3136551262367067	6.476634864015848	1.2816894182250897e-24	4.209158788525051e-23	down	4255
HP	-2.680963998702202	13.10994278655741	1.3235784530245683e-24	4.337129924215605e-23	down	3240
RBBP8	1.0654280218994152	3.9265596520131814	1.4272663831910136e-24	4.666595196495023e-23	up	5932
BLM	1.6759687572643853	1.8375122240923245	1.5165613779093847e-24	4.947656504107012e-23	up	641
C14orf28	-0.8679192620316057	2.1041459781663976	1.785136986554103e-24	5.811090664124804e-23	stable	122525
TMEM205	-1.1206399506704052	7.439903135580097	1.7982584133527666e-24	5.840995161446054e-23	down	374882
POLD3	0.8617083553866148	3.496544320437332	1.825283644054564e-24	5.915831967761123e-23	stable	10714
CLYBL	-1.3180213964376568	5.070500923744156	1.849810329942138e-24	5.982262426505685e-23	down	171425
HAAO	-1.6510852167519923	7.071517540553034	2.082745896657509e-24	6.720930454344361e-23	down	23498
CA4	-3.246134422878829	0.6756801847511396	2.4033279785918052e-24	7.7218615831638e-23	down	762
RAD18	0.6783028645790163	3.3508149571570525	2.4142626465038176e-24	7.740240761274874e-23	stable	56852
LPCAT4	1.4413861589224792	3.0375793656257026	2.5027495674928084e-24	8.00664107324639e-23	up	254531
PCCB	-1.0897746539920046	6.802100740074914	2.5329132462894823e-24	8.063167376250864e-23	down	5096
SLC25A24	1.9891143154099364	2.8037788364348626	2.5333172244428634e-24	8.063167376250864e-23	up	29957
LIG1	0.8863387986250082	4.952384643590812	2.5367146084001303e-24	8.063167376250864e-23	stable	3978
ANKRD52	0.8745178286250364	5.078040408614446	2.6252400047648998e-24	8.326722784344055e-23	stable	283373
CNOT6	0.8067766417231034	4.121702592940034	3.2657393326287753e-24	1.0336169435723143e-22	stable	57472
CEP135	1.1434380987701285	1.5710059888207686	3.286516697057877e-24	1.0379798691729176e-22	up	9662
SLC1A5	1.9463060256306155	4.8957056186154375	3.458479427828011e-24	1.0899717330505094e-22	up	6510
MMP10	4.224019707630805	1.0428907900538178	3.512360753726098e-24	1.1046076912777583e-22	up	4319
LPAR2	2.0945462598523146	2.4842333958949303	3.710964388261136e-24	1.1630681269738168e-22	up	9170
SLC6A6	2.3200789578462033	3.823031174413355	3.71392004975471e-24	1.1630681269738168e-22	up	6533
RCL1	-1.4565661087081336	4.9630880225179554	3.744212847417713e-24	1.170086221201443e-22	down	10171
MSLN	4.40303518432186	1.7524220340610648	3.8222961800287395e-24	1.1919782457215674e-22	up	10232
CD14	-1.7762912464535068	8.519064203410204	4.0110760348941776e-24	1.247083844540001e-22	down	929
UTP20	0.7108893968489657	3.987507350248952	4.0158048887774214e-24	1.247083844540001e-22	stable	27340
ZNRF1	-0.7830483591136195	4.806518416212782	4.264882530219191e-24	1.3216683983000768e-22	stable	84937
NIT2	-0.8294951307755104	6.281668055978275	4.41472453999486e-24	1.3652535639934105e-22	stable	56954
KLKB1	-1.7995343901916379	6.436654156810422	4.4356876004941516e-24	1.368884547645222e-22	down	3818
CLEC4G	-3.779486474402538	1.2397777079417116	4.452528278596415e-24	1.3712309080391117e-22	down	339390
FANCE	1.2581993343718558	2.082401862965778	4.505724985758247e-24	1.38474082171005e-22	up	2178
VWA5B2	2.8087956311441546	-0.4017913407048069	4.662094474804417e-24	1.4298374046280324e-22	up	90113
KPNB1	0.628914687816457	7.154130719424618	5.1777261613101304e-24	1.5847044770822182e-22	stable	3837
GPIHBP1	-1.774912576107004	2.0720163494420434	5.869901712988372e-24	1.7891749697659014e-22	down	338328
ENO2	2.3547783113894796	3.0619683635716703	6.489687071942089e-24	1.9740351413095977e-22	up	2026
RRM1	0.8167900976385192	5.3936460899203125	6.522083482827112e-24	1.9798324584680093e-22	stable	6240
ANKRD24	-1.4344903156821789	2.418224448267564	6.589602023876263e-24	1.9962459682126378e-22	down	170961
PTHLH	3.5887647837764076	2.332834471303136	6.695264396644017e-24	2.0241243320526228e-22	up	5744
MRPL46	-0.954045566094983	4.408601365476081	7.174495545730306e-24	2.1645978024557045e-22	stable	26589
NDUFC2	-1.083566899399695	6.147638515681516	7.408883537731825e-24	2.2307802684399842e-22	down	4718
MRPL16	-0.6138941256424865	5.502053092484078	8.189418601407364e-24	2.4608042453297756e-22	stable	54948
UQCRQ	-1.259723237553339	8.278656349323192	8.733978683127087e-24	2.619134940855323e-22	down	27089
DCXR	-2.1279447382323706	9.480651866574043	8.80708636696695e-24	2.6357336699850283e-22	down	51181
PRDM4	0.5995284499566566	3.837455929743852	9.38908357059767e-24	2.8042566704618073e-22	stable	11108
CPT2	-1.1611674198907573	5.889182744275628	9.531667416403164e-24	2.8354732613962467e-22	down	1376
SEMA6A	2.2754837750876122	4.344728753247528	9.531805156539525e-24	2.8354732613962467e-22	up	57556
SERPINA10	-1.6716088140441963	7.85348185494905	1.0484857124301335e-23	3.1127443830625804e-22	down	51156
HPR	-2.6777368764362817	8.481890306158384	1.0610997088637857e-23	3.14390500566348e-22	down	3250
GSTK1	-1.0118256484662889	8.178410356297478	1.0771234070072708e-23	3.185023875222296e-22	down	373156
IDNK	-1.283518291143707	3.867737223303389	1.1076478351712322e-23	3.268772259499358e-22	down	414328
STARD5	-1.5244642367872894	2.263770427298642	1.1636022199718012e-23	3.4270855859645667e-22	down	80765
CKAP5	0.667430847618186	6.030197422107772	1.1764362843867236e-23	3.458023803056738e-22	stable	9793
ELFN1	-2.6723997074471693	4.331231834354226	1.1920603967124435e-23	3.497024610434686e-22	down	392617
PGRMC2	-0.694538899449793	6.635415919385832	1.425348638264073e-23	4.173150924337653e-22	stable	10424
TNFRSF11A	1.9635594997128736	2.0441972962355215	1.4880114209739495e-23	4.348039671838052e-22	up	8792
RFC5	0.8040699638921732	3.7415725577550494	1.5833391289282968e-23	4.617502166957099e-22	stable	5985
SERPING1	-1.403770886069282	11.221605080317776	1.6116283913642602e-23	4.6907866355708e-22	down	710
NRM	1.3880647285073882	3.888507710666814	1.6333594989080246e-23	4.744733542424797e-22	up	11270
DHRS4L2	-1.2382885541280078	4.839731625087594	1.6488137795687237e-23	4.780271824984011e-22	down	317749
ZNF273	1.1903220308190519	0.8846910731499003	1.653748716260519e-23	4.785233127518742e-22	up	10793
PFKP	2.3742733667434326	4.665232320245797	1.7138707034578878e-23	4.949551891464764e-22	up	5214
CYP27A1	-1.7491400700205997	9.10211886458431	1.7884051827899656e-23	5.154774084142573e-22	down	1593
GMPS	0.6641487043099745	5.490163592591255	1.818703811179589e-23	5.231945614951516e-22	stable	8833
RILP	-1.2405228494464664	4.476107594250439	1.8415951584768253e-23	5.287550973390715e-22	down	83547
ETFDH	-1.2788836284465683	5.695198525302103	1.8956494425280054e-23	5.432243305962493e-22	down	2110
TMEM176B	-1.4275993576558645	10.154113401329555	1.905716429649025e-23	5.4505693028343205e-22	down	28959
SEC14L2	-2.222918205629465	7.278313018859992	1.9365381288242187e-23	5.528071535435905e-22	down	23541
DECR2	-1.1398505765518967	6.589934985136681	2.0672793173019026e-23	5.889960496358818e-22	down	26063
ADAM17	1.2426580979668618	3.145401968369773	2.2512949698547046e-23	6.401958339563838e-22	up	6868
LRCOL1	-3.455627717447873	2.9152393702189916	2.3103129784324602e-23	6.557224828269874e-22	down	100507055
SV2A	2.0905761192168706	1.086476164898802	2.3423129046086486e-23	6.6353612129791565e-22	up	9900
CCM2L	-1.1187683785515767	1.4220974282736025	2.3652355102834334e-23	6.6875344599328165e-22	down	140706
UBAP2	0.7200075190750345	4.4298091322006785	2.5103667678467226e-23	7.084388650554515e-22	stable	55833
HSF2BP	1.4655752331986152	-1.1266167675202385	2.6284819578480207e-23	7.403640641801902e-22	up	11077
AMBP	-1.7254296683532526	12.544291773103852	2.730699032867504e-23	7.676987962857051e-22	down	259
CDC37L1	-0.9961217704762212	4.754760920385515	2.895335925467911e-23	8.119562114561848e-22	stable	55664
BDH1	-1.7317070505227128	7.258556937948796	2.899062193962395e-23	8.119562114561848e-22	down	622
TIMELESS	0.885652746872923	5.194866311215448	2.9516628508586036e-23	8.247794071839009e-22	stable	8914
TTC26	1.1239562190257224	1.4444302174091657	2.9559596107641825e-23	8.247794071839009e-22	up	79989
GLI2	3.708172959921537	1.5885489736869123	3.0981457616703623e-23	8.628306882970893e-22	up	2736
CDK4	0.9123473210956194	5.508976002781102	3.134316678708299e-23	8.712696025982395e-22	stable	1019
SPRYD4	-1.1669149392213838	5.736930213770776	3.1553602288421293e-23	8.754797614379919e-22	down	283377
TCF15	-1.6963495786701321	-0.35191631698466486	3.3410532215314236e-23	9.252722765002323e-22	down	6939
NUP210	1.0006659130363607	5.914548391959131	3.3621765699515457e-23	9.2938824961565635e-22	up	23225
ISOC2	-1.151234082472395	7.194330822251889	3.453305924588655e-23	9.528043335426394e-22	down	79763
IQCB1	0.7492781232973753	3.1822640135630786	3.505243360572159e-23	9.653401195609115e-22	stable	9657
FZD1	1.7661078201202964	3.27751896468302	3.593708365615887e-23	9.87870499614856e-22	up	8321
GLYATL1	-2.3941980020042357	6.383551317728207	3.737370964622516e-23	1.0254627467441152e-21	down	92292
IMPDH1	1.5844045284785175	3.9788615791611925	3.8137039924317556e-23	1.0444764218386896e-21	up	3614
ZNF90	2.407202463932496	-0.029752747452070818	3.9482125235881633e-23	1.079323511973162e-21	up	7643
PRIM2	0.7989230804602102	3.0905422005180267	4.1163414407914656e-23	1.1232164034394947e-21	stable	5558
REG4	3.8698418348684593	0.8101719166130293	4.308543029216523e-23	1.1720288206252179e-21	up	83998
BTNL9	-1.7602721373003636	2.956919164714408	4.3110195099795807e-23	1.1720288206252179e-21	down	153579
HDHD3	-0.9342921057857723	6.139284881639049	4.405705047074578e-23	1.1955810917509147e-21	stable	81932
EXOC3L2	-1.184147776376699	2.753966768204135	4.546579416235542e-23	1.231558847711686e-21	down	90332
GRPEL1	-0.7408667216670622	5.655770525468329	4.7418734736293926e-23	1.2821196692632914e-21	stable	80273
ABCC1	1.7522143873656417	4.249157857844841	4.768913126987782e-23	1.2870862992183025e-21	up	4363
DDR1	2.1878668397999914	5.578242267816171	4.900024574943789e-23	1.3200719562697931e-21	up	780
SEL1L3	2.2407184678736503	5.446581296638919	5.10202830405852e-23	1.3720019591566063e-21	up	23231
RARRES2	-1.567820199063809	9.864429731285183	5.2129502100015463e-23	1.3969552818542148e-21	down	5919
DHX9	0.5919542782726606	6.590688137637074	5.213643398997811e-23	1.3969552818542148e-21	stable	1660
LAMC2	3.725414085161792	3.575068307016993	5.785019209169551e-23	1.5472581106470777e-21	up	3918
CSAD	-1.4113189893561466	4.844683761184176	6.316788647275573e-23	1.6864462352546512e-21	down	51380
ZNF765	0.828596155759711	2.268154557762181	6.590613326424598e-23	1.7563925353222038e-21	stable	91661
CAD	0.9034903980780012	5.144753009547432	6.679718998480047e-23	1.7769489034666273e-21	stable	790
CEP295	0.8960997500352021	2.456859343655478	6.793384495136297e-23	1.8039534784580175e-21	stable	85459
ACAA2	-1.3205373696789777	8.051350009135925	7.021617390520051e-23	1.8612301525871364e-21	down	10449
SACS	1.4108801879514081	2.647751352575071	7.417646424640108e-23	1.9627013106480883e-21	up	26278
FBXO41	1.9819485738907026	1.2620551608186807	7.490073736569286e-23	1.978339048854706e-21	up	150726
SUCLG2	-1.0330411836876396	6.982531137557668	7.9132875677059e-23	2.0864092478690296e-21	down	8801
ALAS1	-1.5153992179127302	7.981051204419129	8.279173770961548e-23	2.1790080754637093e-21	down	211
MEX3A	1.7473710247179643	2.9064526546377505	8.887579056373706e-23	2.3349951064214392e-21	up	92312
DNM1	2.278140719701133	3.0468618571298633	9.0956253120752875e-23	2.3854321931527487e-21	up	1759
SOD1	-1.1646432911231708	9.246891536072578	9.234460247485838e-23	2.4175719208761864e-21	down	6647
GCNT1	2.1499385191292513	1.870335473664781	9.480155411887669e-23	2.477525122078531e-21	up	2650
BPHL	-1.127166804835709	5.754500426916667	9.531902009279655e-23	2.486670534723149e-21	down	670
CES2	-1.9032182687739465	9.242816121527094	9.851397988921963e-23	2.5655114341676774e-21	down	8824
RAMP3	-1.706175125912654	3.6991860772465275	1.0196783856703419e-22	2.646172370085761e-21	down	10268
PRIM1	1.1064441122378161	3.0808603965236396	1.080576915802655e-22	2.7993165337128462e-21	up	5557
TK1	1.352542530031096	5.1445328282631735	1.1843548997785034e-22	3.0628160509254536e-21	up	7083
MAPRE1	0.8172903255275252	5.618352359185096	1.1968479816282413e-22	3.0897411198764548e-21	stable	22919
CXCL5	4.81215051059844	3.350799238742025	1.287979127636534e-22	3.3192295435133177e-21	up	6374
CBX2	1.802474939438234	2.6689878254128407	1.3319805957346912e-22	3.426675903481067e-21	up	84733
QDPR	-1.2293470496060763	6.795074194240444	1.4148493111522274e-22	3.6335680233120525e-21	down	5860
ACADVL	-1.0293841956187166	8.88078890902354	1.4702265070206849e-22	3.769264640797071e-21	down	37
SUV39H2	0.7508595938982493	2.731591835841924	1.6620766906538069e-22	4.2537700682870875e-21	stable	79723
TMEM53	-0.978816371160058	4.875156047728734	1.7143953267122144e-22	4.3801177675931344e-21	stable	79639
SART3	0.5127940455290434	5.020787115152354	1.8645654580722492e-22	4.755603034299737e-21	stable	9733
HMGA1	1.3238889513179597	6.530702830173223	1.8795498062419558e-22	4.7855981687573914e-21	up	3159
TMEM220	-1.443957236968096	5.144217770451598	1.9177621227223061e-22	4.8743156297277054e-21	down	388335
PLAC9	-2.6472373437614944	2.9043127476442496	1.920961090939577e-22	4.8743156297277054e-21	down	219348
LYPD6	2.8915473059214882	0.32731953559530585	1.954122728998796e-22	4.949999622740295e-21	up	130574
ACAA1	-1.299148446989444	7.5392143406519505	2.1112049962364252e-22	5.329715470090731e-21	down	30
PCK2	-1.7141677405945153	8.605733699217897	2.1356011987022796e-22	5.382150117748156e-21	down	5106
ARNT2	2.7086965604346664	2.5953518742493804	2.1832834245316554e-22	5.492993076906423e-21	up	9915
UBB	-0.7881780674123327	9.311761202595505	2.2208322168296764e-22	5.578009040037177e-21	stable	7314
MRPL40	-0.8888431525238283	5.656444374933535	2.275260941062637e-22	5.705063075867193e-21	stable	64976
PLEKHB1	3.3219499157843333	3.0402437404914138	2.3565846527200286e-22	5.899012240299511e-21	up	58473
KDM8	-1.925659323397416	4.20472484141705	2.381354613326041e-22	5.9509811246147734e-21	down	79831
MAPK15	3.4106670899853446	0.25266657734082376	2.68160849777245e-22	6.6788249229755444e-21	up	225689
TPRG1	-1.8509783823541583	2.115902274886229	2.7475790221356267e-22	6.831668844988483e-21	down	285386
CDK19	0.9848958810940724	3.9851309046882792	2.8009667308646314e-22	6.952767584106119e-21	stable	23097
GPC2	1.859435740824887	-1.0432891515540328	2.870449033156289e-22	7.1133464855045e-21	up	221914
ANAPC1	0.6750412191121727	3.18391659873911	2.9058519427095693e-22	7.189077706263474e-21	stable	64682
CCDC88A	0.9951261666817807	4.442567756108198	3.0195774578937087e-22	7.458004623123829e-21	stable	55704
TXNRD2	-1.1695660842520073	6.120496691214277	3.2344535052079975e-22	7.975453128124171e-21	down	10587
TMEM51	1.7436274590894816	3.207676596421701	3.383854897395011e-22	8.330006981249012e-21	up	55092
LRP12	1.850647294828936	2.409971274951696	3.4481801444771773e-22	8.474302328579342e-21	up	29967
NDUFV1	-0.8123274461106528	7.650915217162577	3.5055900280562312e-22	8.601153450655652e-21	stable	4723
TREM1	2.993353449243794	0.8851623973424879	3.716240484653293e-22	9.102949464388364e-21	up	54210
ETFB	-1.3385538853245187	8.56640223414293	3.9745066121059906e-22	9.719534785848653e-21	down	2109
CHTF18	1.083887887293169	3.472449599124541	4.0247384971906796e-22	9.826187212549087e-21	up	63922
FAM117B	1.3116958272373114	2.868292512162931	4.1252891038764065e-22	1.0055138170433725e-20	up	150864
BCAT1	1.9984780889536617	3.2654144500689744	4.1491903169419717e-22	1.0096816567981414e-20	up	586
CENPQ	1.0178629108172916	2.154309121099551	4.346441796714243e-22	1.0559506060626224e-20	up	55166
BCL2L15	2.624055146419952	-0.2606279167964614	4.516534140063062e-22	1.0954809276976486e-20	up	440603
SLC25A28	-0.7862796659507304	5.000865602153727	4.952763360969231e-22	1.1992496448569508e-20	stable	81894
DNA2	1.1855864910089955	1.9910327264392005	4.960517932782052e-22	1.1992496448569508e-20	up	1763
ZNF267	0.7801769462272133	2.4866204514715724	5.182735817446945e-22	1.2509354548647553e-20	stable	10308
NEFH	2.7068989697176513	0.3471795832725528	5.444128092078439e-22	1.3110567217716413e-20	up	4744
ASAP1	1.0880888841534921	4.705883769445048	5.449487990656849e-22	1.3110567217716413e-20	up	50807
YWHAQ	0.7109569392171945	6.8335416063160395	5.57052018518999e-22	1.3380064988504888e-20	stable	10971
NAGLU	-0.9468564169101225	6.250459192238452	5.872932292088366e-22	1.4083652171851326e-20	stable	4669
CDCA7L	1.6299257256553707	2.894140014319671	5.99224819735815e-22	1.4346601974449092e-20	up	55536
MYB	1.9807590223348637	-0.3375183816752589	6.028399414739183e-22	1.4409913190400714e-20	up	4602
SFR1	0.7703446555745108	1.6131813914119817	6.186402604478787e-22	1.476381997763394e-20	stable	119392
TUBA1C	1.0939276137002083	5.399655091298014	6.301240757419985e-22	1.5013742825544506e-20	up	84790
TTLL6	2.6714007073566464	-0.7982978536114651	6.714177475078468e-22	1.5971995262830894e-20	up	284076
BOK	-1.5177777581390741	6.6288604505561155	7.781050919724865e-22	1.8480307176383342e-20	down	666
ZNF532	1.3636105668772245	3.4893698718016406	7.922142272964315e-22	1.8785348226818255e-20	up	55205
REEP5	-0.7439291705701411	7.273444452974762	8.059780079299807e-22	1.9081240111184423e-20	stable	7905
ARHGAP33	1.165464629276587	2.626276763718612	8.401110188079839e-22	1.985765599233394e-20	up	115703
ANKLE1	2.04948705000949	-0.6127514502572208	9.822001892787083e-22	2.3179299856364304e-20	up	126549
RBP4	-1.795299465257574	12.288469471404355	1.0026955517352746e-21	2.362541709517209e-20	down	5950
MYBL1	1.3143588768829684	2.1098978123631142	1.0479697104806796e-21	2.4653030716917918e-20	up	4603
VRK2	0.8764486337954376	2.8793795822556927	1.0898230632909775e-21	2.559704675868872e-20	stable	7444
GCNT3	3.06864538985118	3.455509413060696	1.1459823797891992e-21	2.6873558365862357e-20	up	9245
ABI2	0.8796409032534852	4.37635565784472	1.1496744627945082e-21	2.6917614709340187e-20	stable	10152
TFDP1	1.1273101227109075	5.256900356170373	1.2440728363094435e-21	2.908191682232658e-20	up	7027
RGS17	1.9685292530739007	-0.7305990584229606	1.2675931700233134e-21	2.953870175168927e-20	up	26575
FAHD2A	-0.911457081603039	4.920756796514059	1.325465012885523e-21	3.083887562895408e-20	stable	51011
EBPL	-1.2460780590652465	5.905353434089023	1.372335800368062e-21	3.18794250714609e-20	down	84650
MTCL1	2.0972918177448205	2.797739015425079	1.4140687538753634e-21	3.279755716019671e-20	up	23255
ADPRM	-0.9210514889120169	2.719405858091799	1.427081449133252e-21	3.3047733277588134e-20	stable	56985
KCNQ3	2.0795444086539407	-0.4119582957036811	1.4702071063920813e-21	3.399338674031784e-20	up	3786
AMPD3	1.3817595321348222	1.8440215450457396	1.540369389800745e-21	3.556025384479356e-20	up	272
LPCAT1	1.3848352102910004	5.473527274039351	1.5460154872082751e-21	3.5635176851117446e-20	up	79888
RNF144A	1.4851445305644526	2.8571714217753432	1.5901932817778573e-21	3.6596634224357383e-20	up	9781
ANO9	2.3870155846787657	2.5814033801700162	1.5941008052537202e-21	3.6629771444560717e-20	up	338440
CFB	-1.6287827958943675	8.8030856517379	1.6315877851544374e-21	3.743321342014292e-20	down	629
APOC4	-2.146704099241197	-0.7103799663992473	1.6676340938823998e-21	3.820117359504683e-20	down	346
CEP19	1.053678676904733	0.2614374208216953	1.6894337737254493e-21	3.8640916698275145e-20	up	84984
C8A	-2.033688546094583	7.8345193032677045	1.700534540952201e-21	3.883497650137611e-20	down	731
HSD17B8	-1.2671540558608185	5.306671348814728	1.72497985398737e-21	3.933272035727883e-20	down	7923
NDUFB8	-1.0098141292643987	5.511870430349014	1.7332594244540653e-21	3.946089401318427e-20	down	4714
FBXO43	1.609047772005551	0.4982188245856847	1.7680707939138463e-21	4.019179611769852e-20	up	286151
C16orf95	-1.1860188030654848	0.8310232546341977	1.988985749581677e-21	4.5144502242798794e-20	down	100506581
CAND1	0.5463790827622361	5.936463890371613	2.009471194002949e-21	4.553983267752638e-20	stable	55832
SGPP2	3.2586031059744216	2.16627868376868	2.0523071977739974e-21	4.643970738377625e-20	up	130367
KREMEN2	2.3061823606053053	-1.0633460227347828	2.2033641063138954e-21	4.978194337005093e-20	up	79412
RNF44	0.8255657093561062	4.974222851481822	2.287502636082219e-21	5.1604390775082764e-20	stable	22838
LAMTOR2	-1.0303253994386685	6.554155850591978	2.2954861882614227e-21	5.1705913472765647e-20	down	28956
SLC44A4	2.8879970883613044	1.9294247674006868	2.39861689634224e-21	5.394707455955184e-20	up	80736
CEBPB	-1.0745025190315993	6.878512233502461	2.4051965629778987e-21	5.401321903304679e-20	down	1051
ZC3HAV1L	2.1649636481833414	-0.2810421958799395	2.444198904813918e-21	5.48061760469151e-20	up	92092
SLC25A47	-3.4803397633924655	7.073255362084165	2.5985097190837558e-21	5.817839859740463e-20	down	283600
FKBP2	-1.0532294890239062	6.928408937437968	2.6318066526048416e-21	5.883514751696728e-20	down	2286
TDG	0.6885628448097922	3.4794366156398673	2.8687417324708645e-21	6.403549214556017e-20	stable	6996
ZFAND5	-1.2741639727879517	7.664919616425336	2.9577467775641948e-21	6.592311286210647e-20	down	7763
DBNDD2	1.4357854261814562	0.06206602236976446	2.9695259069564853e-21	6.608642063397611e-20	up	55861
S100PBP	0.6689552082675717	3.4814265592130407	3.034683570801332e-21	6.743539360026194e-20	stable	64766
TTC36	-3.303897989400288	3.9672879748283827	3.0426383333830886e-21	6.751109629407858e-20	down	143941
DSG2	1.8898721832168839	5.5067982314105475	3.2836589826068442e-21	7.275019990718804e-20	up	1829
MTHFD1	-1.4549705477627803	7.800527563850516	3.388437244600079e-21	7.495970560185332e-20	down	4522
ZNF292	1.0746270249310352	3.931759360486086	3.551617010847937e-21	7.845268290033747e-20	up	23036
RBP7	-1.6291035776424037	3.4800483567712015	3.765335461495157e-21	8.304998453259155e-20	down	116362
BRIP1	1.3676551436746407	2.274624008758509	3.80863331704923e-21	8.388034563542845e-20	up	83990
FTCDNL1	-1.2025917763442788	2.1520229444112293	3.8315718819473234e-21	8.426052298611269e-20	down	348751
AGR2	5.612753722953813	5.652392582472206	3.963322167223386e-21	8.690037555430421e-20	up	10551
APLP1	2.8921324829093313	2.5985386971047744	4.247086959100807e-21	9.298489501606546e-20	up	333
SPEG	3.0381745409976832	1.8632521966792532	4.2682638451924276e-21	9.331091092494315e-20	up	10290
RMDN2	-1.0226185485726227	3.241672608779666	5.07822569252262e-21	1.1085467967618496e-19	down	151393
EPB41L2	1.0678448088722958	4.830613523586259	5.157425485543581e-21	1.1241824362321427e-19	up	2037
FBP1	-2.119657785110278	7.972707045741719	5.92283888253505e-21	1.289129330972878e-19	down	2203
PHEX	2.6486116072334522	0.07562601034660224	6.0880945802189435e-21	1.323157773774085e-19	up	5251
COQ6	-0.6981218919297313	3.706652020111304	6.6926301541652065e-21	1.452418158017958e-19	stable	51004
ZNF207	0.4355995508656016	6.26215115963359	6.783498992974836e-21	1.469989183236766e-19	stable	7756
GNPTG	-0.8125368402830808	6.596763019830104	6.8746150884938e-21	1.4875624835802034e-19	stable	84572
LRIG3	1.2358354599119754	3.9070536922593626	6.912637476539539e-21	1.4923486355110815e-19	up	121227
CCDC159	-0.922816676773217	4.156835324736184	6.916840886766532e-21	1.4923486355110815e-19	stable	126075
U2SURP	0.6162720485832864	5.625112552090281	6.928613425126016e-21	1.49271897942773e-19	stable	23350
BRI3BP	0.8354575442953982	4.533697716434917	7.197661798907494e-21	1.5484361122171426e-19	stable	140707
IGSF3	1.9149645417774341	4.150147472241879	7.938589008258227e-21	1.7053605678521725e-19	up	3321
CKS2	1.1468893122493675	4.257476868433503	8.519415593276536e-21	1.8274885125230765e-19	up	1164
ZNF519	1.4754828911669469	0.4363203244800619	8.98298717111491e-21	1.9241480745747434e-19	up	162655
EFCAB7	0.8690140001568187	1.3449287625131183	9.215683583459563e-21	1.9711470765543768e-19	stable	84455
RHOB	-1.3273786887466217	8.911857187866335	9.251388374332894e-21	1.9759368205553595e-19	down	388
OTUD3	1.0490274036695126	1.8731597827020572	9.35308471822194e-21	1.9947872062828517e-19	up	23252
C6orf132	2.999789451310295	2.081364694664668	9.582433533341043e-21	2.0407696322656303e-19	up	647024
PIGS	0.9066441274520801	4.478213245952182	1.0256188721065726e-20	2.181129876439823e-19	stable	94005
EGLN3	2.362815955296812	3.8759515956018915	1.1437591384914058e-20	2.4284156724266253e-19	up	112399
CYP4A22	-2.4043703213151235	6.397635127435084	1.145170419495175e-20	2.4284156724266253e-19	down	284541
ZGRF1	1.0077384122360586	1.1619540113155487	1.1660408534983838e-20	2.469145567664766e-19	up	55345
GSTCD	0.9916934700851435	2.268672016554597	1.2669991450606058e-20	2.6791075939144776e-19	stable	79807
SCRN2	-1.0307714975839413	5.7971070390648105	1.2698000770712643e-20	2.6812108597504763e-19	down	90507
TMBIM6	-0.7462249125473286	10.39908459356797	1.332097899869065e-20	2.8087586968261933e-19	stable	7009
PTTG1	1.5989689913845018	4.165584303212591	1.3525900738716625e-20	2.8479215683051004e-19	up	9232
TCF3	0.786184435951637	5.166465940731505	1.379664805085484e-20	2.900813649672652e-19	stable	6929
CRYL1	-1.3471253127715968	7.114119558259286	1.44688366431292e-20	3.037841741592784e-19	down	51084
HAMP	-3.964191851910137	6.369369094218463	1.478534183728167e-20	3.099909805545326e-19	down	57817
ZNF18	-0.7292090375940108	2.748060485629271	1.5026590843409128e-20	3.146046748653951e-19	stable	7566
CRAT	-0.8787689086592009	7.20806596120167	1.5266634544715794e-20	3.1918017349543834e-19	stable	1384
A1BG	-2.136568709270959	6.592345906964448	1.5897190135384267e-20	3.315961970329771e-19	down	1
UBE2D4	-0.7638148017081045	4.436202150084251	1.5905180024756108e-20	3.315961970329771e-19	stable	51619
GPR182	-2.5156189951812427	-0.4334018266838622	1.6485524071463345e-20	3.432133510754585e-19	down	11318
MT2A	-2.6066086664092087	9.492530944342752	1.6563422137618935e-20	3.443521543568844e-19	down	4502
VTCN1	4.748238475341447	3.0483924957139426	1.7675773985640006e-20	3.66451381344749e-19	up	79679
NDUFB1	-1.1015108446682806	6.0738462172529415	1.824245028973689e-20	3.7767215076827667e-19	down	4707
PPHLN1	0.4232600453648263	4.776874707384852	1.8590908559355912e-20	3.8435020425498486e-19	stable	51535
SOX4	1.8250709334514001	5.391431190646821	1.8892598889255082e-20	3.9004414174144983e-19	up	6659
OSBPL3	1.2620533652886483	3.2345682113004903	2.0479530508308444e-20	4.2221965397962576e-19	up	26031
LEAP2	-1.9248674469053357	6.7658932838848225	2.0668235285942916e-20	4.2551911870254735e-19	down	116842
ILF3	0.5628718699398044	7.135061550549238	2.124365501872777e-20	4.361560374799378e-19	stable	3609
RBBP4	0.6412285452662013	6.3035252676096745	2.1850781643292406e-20	4.480013849627521e-19	stable	5928
EPHX1	-1.6799339335545262	11.378144400429006	2.2051577006334152e-20	4.51494633216585e-19	down	2052
PROSER1	0.7612313006780009	3.7627706173062583	2.2234809992850757e-20	4.546191729116758e-19	stable	80209
OXSM	-0.6028913183936118	3.810401767637177	2.3257384725202693e-20	4.748729282818552e-19	stable	54995
APOC3	-2.2108510349789174	11.998273563190505	2.4309926182112574e-20	4.95682066273735e-19	down	345
TMTC2	1.6869802449657023	1.3265245161382886	2.6827618231489532e-20	5.455194041482611e-19	up	160335
FUT3	3.119213119549912	0.9751268135183668	2.741209014155276e-20	5.566416772383162e-19	up	2525
PRKDC	0.8693989352438578	6.671246460448468	2.761264426157246e-20	5.599482123207398e-19	stable	5591
DDT	-1.2899279354414985	6.962891880719666	2.7720104390753595e-20	5.613604769117959e-19	down	1652
CBL	0.9658644559409031	3.429776564375403	3.0081521896756224e-20	6.083516499120564e-19	stable	867
CEP170	0.907535379937205	3.4395264416335594	3.084201737689363e-20	6.228828652280395e-19	stable	9859
TONSL	1.0498349954173805	4.068594903188557	3.159609423659365e-20	6.372451397391253e-19	up	4796
SAT2	-1.1831487287999554	7.081658250588952	3.306654332882166e-20	6.659969730977323e-19	down	112483
RBMX	0.47856390986218766	6.317459157546913	3.3618011576543175e-20	6.761866718729091e-19	stable	27316
CREB3L1	2.7405574245671454	3.4105586287675624	3.377045394031646e-20	6.783337189310657e-19	up	90993
ADAM28	2.2495528064384582	1.6438244258712464	3.4580241987423465e-20	6.936609622450188e-19	up	10863
SLC25A19	0.9008982129795837	2.4316078492604785	3.681489614843242e-20	7.374903082690025e-19	stable	60386
ZNF43	1.7438959821944071	2.100169972377937	3.914155879748407e-20	7.830421816574846e-19	up	7594
STARD10	-1.216223144449283	8.378074542537611	4.054656103063142e-20	8.100580779793982e-19	down	10809
PPP1R1B	4.5043839587654055	2.2443148192760445	4.118912506993676e-20	8.217894792179318e-19	up	84152
CHML	1.3963783295264656	3.8712386782496613	4.179583676560044e-20	8.327750348302993e-19	up	1122
SLC36A1	0.9215956267941681	3.1994406738756593	4.5189625427981837e-20	8.991887397492792e-19	stable	206358
HSPA14	0.5902683366518011	3.878721383491135	4.5255019868356565e-20	8.992844911993104e-19	stable	51182
GALNT3	2.769547745464502	1.5619482359459966	4.544386259629263e-20	9.018298079938072e-19	up	2591
TGFB2	2.229602271749131	2.364905641735999	4.825569331832285e-20	9.563518179134639e-19	up	7042
FGD6	1.23497514056548	3.68591207791047	4.86012968550327e-20	9.619168673548072e-19	up	55785
ZFC3H1	0.7106048207335567	3.9582740077763345	4.90451932773233e-20	9.69409918786401e-19	stable	196441
TRIM45	1.3389107265078735	2.156122547048692	5.2513028212443566e-20	1.0342348355055644e-18	up	80263
SULT1C4	2.711556769821459	1.6516580968483996	5.253389018938261e-20	1.0342348355055644e-18	up	27233
GPR84	2.458231328126319	-1.0306573774658423	5.498979192050429e-20	1.0811502930701533e-18	up	53831
DDX11	1.1812245381629443	3.7220154474336233	5.511981040808293e-20	1.0822731027745809e-18	up	1663
DHRS4	-1.0637542684155583	4.819747516871816	5.541624597908443e-20	1.0866562157378195e-18	down	10901
ROBO4	-1.1111430772084818	4.1316884056361705	5.640091184994473e-20	1.1045054558055138e-18	down	54538
ACOT13	-0.9417841922954315	5.909371365266845	5.724057256404164e-20	1.119471751173431e-18	stable	55856
PRKCD	0.8932424516689866	4.332691049489083	5.831773565440603e-20	1.1390374579657934e-18	stable	5580
MSMO1	-1.311292606609935	7.928471639879595	5.887411184538661e-20	1.148393319622758e-18	down	6307
MACROD1	-1.3746349201531727	4.7545796638067355	6.188339132906065e-20	1.2055079539220161e-18	down	28992
DGCR6L	-0.9889039003076315	5.924471423501394	6.350802980550098e-20	1.235534986150533e-18	stable	85359
RAI1	1.049624532421023	3.930303267438214	6.433648276469054e-20	1.2500140708888303e-18	up	10743
RHOF	1.6380861372511404	0.42370352936024336	6.934164851033263e-20	1.3454999091338268e-18	up	54509
ASL	-1.4080914149777315	7.424531567108101	6.958501152108014e-20	1.3484594138628115e-18	down	435
NBEAL2	0.9726697104688271	4.344313159268169	7.000258894923865e-20	1.3547828296773123e-18	stable	23218
FTCD	-2.0329233821892414	8.336872778628443	7.134000102928785e-20	1.3788684573942043e-18	down	10841
IFT43	-0.8052150912860798	4.391096069760515	7.551428067081831e-20	1.4576514724026358e-18	stable	112752
DSN1	0.7842822539918237	4.098409565077257	7.732345631126422e-20	1.4906355655641636e-18	stable	79980
GPRC5D	1.669423683984919	-1.5342456296375047	7.908451782277194e-20	1.522607759482784e-18	up	55507
ITGA3	2.2496962673522933	4.946238345427917	8.021816408288467e-20	1.5407073653539276e-18	up	3675
FAM227A	2.2106452359475055	-0.8406884153272204	8.023220111954905e-20	1.5407073653539276e-18	up	646851
KRT19	3.9215867512208282	5.1319203868264385	8.185274441830399e-20	1.5697960441153801e-18	up	3880
TACO1	-0.8564433692974314	5.778795058819658	8.32680581310561e-20	1.5948787805127699e-18	stable	51204
SMCHD1	0.7977084619507103	4.551266023012809	8.367444480715072e-20	1.6005972406151358e-18	stable	23347
SMPD1	-0.8354887327675913	6.232510061267393	8.991320266018736e-20	1.7177240415544674e-18	stable	6609
LMF1	-1.0389292310442375	4.391932503870616	9.072569347388231e-20	1.7310182441212198e-18	down	64788
HSF2	0.7623993281729489	2.823805998829243	9.302635906538447e-20	1.772635781728584e-18	stable	3298
CDH23	-1.5868945342678709	3.762984478616911	9.722372883070366e-20	1.8502423471320066e-18	down	64072
CFHR4	-2.6403111170607634	5.443770489060279	9.76047488552201e-20	1.8551150986003677e-18	down	10877
C8G	-1.5923720449219483	8.234965237981546	1.0021581509452153e-19	1.9023063417686412e-18	down	733
SAE1	0.665755265708028	6.18751081432791	1.0034794502130222e-19	1.902381731668212e-18	stable	10055
VRK1	0.7983810610173017	2.8383412380091126	1.107766386337456e-19	2.097408703927704e-18	stable	7443
FAM72C	1.8313458884534477	-1.5530638414531355	1.2323957605273516e-19	2.330405435575542e-18	up	554282
ZNF66	2.1594633362097166	-1.2055027416561361	1.311590450776897e-19	2.477003645207667e-18	up	7617
CA3	3.926382201954125	2.183115002229633	1.3516762183639811e-19	2.549464013391987e-18	up	761
CEP250	0.6436785099157688	4.627046009761719	1.3585360474217206e-19	2.5591508994832513e-18	stable	11190
RIPPLY3	2.603829962124383	-0.20833071009002418	1.3739700586806008e-19	2.584944429791488e-18	up	53820
C4BPB	-1.6306733001548797	8.228192033736233	1.4256082696312773e-19	2.678699892962871e-18	down	725
ORM2	-1.886759825410521	9.683432047737236	1.4871859556377457e-19	2.7908708376089376e-18	down	5005
SAA4	-2.377902765858716	6.633084084457464	1.4962228306552118e-19	2.8042843053340864e-18	down	6291
IFT52	0.7237671974590685	3.569226088653074	1.5199760029120539e-19	2.843877919670475e-18	stable	51098
MROH2A	-3.608011701650824	3.177710513539026	1.5211796471425204e-19	2.843877919670475e-18	down	339766
FAM102B	1.1421888775443052	3.1562846217741387	1.571197295966377e-19	2.9336921586572203e-18	up	284611
MRPS31	-0.7249791527004332	4.034212421329689	1.5732959508019804e-19	2.9339202379025873e-18	stable	10240
TMPRSS13	2.7185311857542023	-0.15238599674094688	1.6099881501669035e-19	2.998577678930679e-18	up	84000
DBN1	1.7041749754085977	5.02967018597841	1.765671540476896e-19	3.2844145798043915e-18	up	1627
ESD	-0.7454551984365745	6.493049996274891	1.8610935127716547e-19	3.4575809891842856e-18	stable	2098
GSTM5	-3.1523556328083764	0.9317595551512692	1.931007007469255e-19	3.582983502359202e-18	down	2949
ASMTL	-0.9442033976588834	5.391096266074139	1.9548143818569816e-19	3.62262979828777e-18	stable	8623
CRY2	-0.977806712040082	6.133427065663776	2.12870891721175e-19	3.9399694722058874e-18	stable	1408
SDHB	-0.829905693123409	6.78981563859471	2.1409193862884984e-19	3.9576347907928356e-18	stable	6390
RBM12B	0.7707669431878977	2.9481128328861996	2.1758868421838513e-19	4.017271677285708e-18	stable	389677
TMEM134	-0.7209214615366292	4.907349065848495	2.1893459657472775e-19	4.0370995671493896e-18	stable	80194
ITGB6	3.0408937164878758	1.1695905038134071	2.2252858190689986e-19	4.0982807317940715e-18	up	3694
ZNF430	1.428015888489217	1.0565607583637846	2.449640427603471e-19	4.5003047657606345e-18	up	80264
PLEKHG4	2.2498642353983374	1.7589863672326187	2.484755841623296e-19	4.559173759339457e-18	up	25894
SIX2	3.3114298767724	0.8188293173582754	2.4922044494752336e-19	4.567195413334614e-18	up	10736
DEPDC7	-1.5207509295186536	4.509927781702017	2.5131271313832313e-19	4.599859326541638e-18	down	91614
FBXO7	-0.7228646378699124	6.78076560010544	2.5809011939447777e-19	4.718090803314813e-18	stable	25793
BEND3	1.1013877471500049	2.019516205263173	2.8711065113675296e-19	5.235713151687913e-18	up	57673
TP53BP1	1.0648742667165747	3.5212808027758444	2.9011338479876074e-19	5.282915115301341e-18	up	7158
POR	-1.1622344766430073	9.197454773151296	2.904108551661206e-19	5.282915115301341e-18	down	5447
RAVER1	1.2857429595488932	2.8877627220811757	2.92203116512337e-19	5.309012315188654e-18	up	125950
IQGAP1	1.1797554088985605	5.424325607553011	3.1121148828589367e-19	5.647461286205141e-18	up	8826
PPP1R12A	0.649298130420774	4.444762249298038	3.12777201035955e-19	5.668943555772547e-18	stable	4659
SMARCC1	0.6393722457855769	5.937114077550841	3.1721626659837035e-19	5.742388123641719e-18	stable	6599
RDH5	-1.6939058086167873	2.843575197761267	3.2470355607917575e-19	5.870766853153818e-18	down	5959
ZNF124	1.1190562860664113	1.2164582750928568	3.366625789986381e-19	6.0795855506761354e-18	up	7678
SNRNP200	0.5743159492123368	7.328945653770821	3.373865233996288e-19	6.08525583638407e-18	stable	23020
DNMT3B	1.2762668672787336	1.628840595687999	3.4093577918754446e-19	6.141809109538726e-18	up	1789
RHBDF2	1.0373167741522589	4.573335085836069	3.49651420603104e-19	6.291182651433303e-18	up	79651
ST6GALNAC6	-0.8685385760619903	5.618089211688985	3.5852168618964095e-19	6.442973256415291e-18	stable	30815
RSPO3	-4.1615514021876034	1.8158608264828981	3.643116629418674e-19	6.539108010530931e-18	down	84870
NADK2	-1.1471371787993692	7.462716017554537	3.726302932163297e-19	6.680343082733332e-18	down	133686
GADD45A	-1.1684933125297947	5.890962188064573	3.9072088232613653e-19	6.996213241555091e-18	down	1647
PLAUR	1.768156004835824	3.1945514426499035	3.9278043509776515e-19	7.024617805531597e-18	up	5329
SAA2	-4.036081155065249	9.293687144963425	3.944112971297314e-19	7.04529638338596e-18	down	6289
ADAM9	1.4147403274326142	5.294277463357499	3.992204105583988e-19	7.122629536452971e-18	up	8754
NDFIP1	-0.640484505300787	7.440136241857614	4.098729078720211e-19	7.303905695620986e-18	stable	80762
FCGRT	-0.9732182067388747	8.07312165379447	4.404029577264196e-19	7.8385389742098e-18	stable	2217
NXPH4	2.7645761276305607	2.95500899093793	4.44529813306922e-19	7.902515627219102e-18	up	11247
DMC1	1.9869817259550573	-1.1125688917613277	4.59519858705337e-19	8.15922581653352e-18	up	11144
ALKBH7	-1.050871958512237	6.090074670047787	4.7243448225913e-19	8.3785154774845e-18	down	84266
ALOX5	1.988845616446378	2.991752910833124	4.889411407683322e-19	8.66090965819227e-18	up	240
SSRP1	0.5147237696406503	6.576063945547215	5.0125261320113195e-19	8.868407378256976e-18	stable	6749
BICD1	1.3356443921221746	2.049887371437556	5.042833897855656e-19	8.911407902353493e-18	up	636
ETFA	-0.8394914018023136	7.522214742057126	5.080048974227672e-19	8.966497856532172e-18	stable	2108
FZD7	1.9269066361157168	2.1771292410021137	5.139610996612665e-19	9.060853400679145e-18	up	8324
WASF1	1.126271726670199	3.3504890257971676	5.25878670480073e-19	9.259956090873314e-18	up	8936
MPND	-0.9578585895313554	5.3129099555553	5.29085194688034e-19	9.305379893304711e-18	stable	84954
TMEM219	-0.8986941235262174	6.781144343722711	5.385995249037458e-19	9.461504553457045e-18	stable	124446
PPID	-0.6604754020074998	5.086731531365621	5.444134190649944e-19	9.55233190614749e-18	stable	5481
GINS2	1.0765384296558613	3.0425099520710397	5.597559036676902e-19	9.798368672220749e-18	up	51659
G2E3	0.7296006122642384	2.827471333816355	5.615177234103778e-19	9.817631432630917e-18	stable	55632
METTL4	0.634470463901077	2.4953405703961313	5.648643468100505e-19	9.864525134174577e-18	stable	64863
CTSF	-1.2677430122102111	7.0240815883721535	5.659454632222634e-19	9.871791370236518e-18	down	8722
CREG2	2.014007093382741	-1.4328016350550816	5.830185276149277e-19	1.0157660826192471e-17	up	200407
BLCAP	-0.8218831356706118	6.306246619881225	5.891911936861504e-19	1.0253170080981497e-17	stable	10904
FAM83D	1.3231104298157346	3.5829177247846307	5.94661648060114e-19	1.0336250004454721e-17	up	81610
FBXL19	0.8030068633595006	3.226647595121038	5.972582362166181e-19	1.0369241237894126e-17	stable	54620
BTD	-1.0800834198908882	5.843069205718492	6.693260053486139e-19	1.160686357873227e-17	down	686
ZC2HC1A	1.3784855697486254	1.509113046693097	6.721585662813803e-19	1.1642382447935598e-17	up	51101
B3GNT7	2.3901123404614792	2.2848601094432497	6.949195328085456e-19	1.2022593875303089e-17	up	93010
LIMS2	-1.2151117287957156	5.076681529770778	7.039478170609382e-19	1.2164611637313815e-17	down	55679
TAL1	-1.2652145249931632	0.6234419850818984	7.116619514464132e-19	1.2283616287523904e-17	down	6886
PGM2L1	1.3564067984568742	2.0539132619987277	7.298894396118603e-19	1.2583599119161967e-17	up	283209
EPHB3	2.235261919492153	1.6483484231661945	7.444340831650961e-19	1.2819465812648128e-17	up	2049
SFPQ	0.4975971774909437	7.153900776889722	7.460087659774943e-19	1.2831696549443714e-17	stable	6421
VHL	0.7873124448551031	4.393832451030947	7.475545595951624e-19	1.2843402641933555e-17	stable	7428
SCIN	2.4377737123397725	0.38813055837424776	7.557748575325481e-19	1.2969620792153924e-17	up	85477
CCSAP	1.0519370219067046	3.1271859070571897	7.747131200171428e-19	1.3279262763896615e-17	up	126731
FXN	-0.8614002193817142	3.6273032098360685	8.076382296721397e-19	1.3827660762691166e-17	stable	2395
VKORC1	-0.959038014918676	6.0276050611882965	8.165600330765457e-19	1.3964305450447285e-17	stable	79001
DNAJC17	-0.7264268102261371	3.960771851516342	8.205789064320468e-19	1.401688525555501e-17	stable	55192
LRSAM1	-0.8290635915106068	4.626143010725746	8.42441777694352e-19	1.436473437089496e-17	stable	90678
C6	-2.074479716656628	7.957895213500272	8.428781754951166e-19	1.436473437089496e-17	down	729
RIF1	0.6519412212636984	4.818641705642632	8.667588498278325e-19	1.4754780237206818e-17	stable	55183
RDH16	-2.4743267145550396	7.35064526571126	8.943748289426397e-19	1.5190045721767214e-17	down	8608
SLC27A2	-1.738252745756243	7.0869039496320285	9.008502668757111e-19	1.5282538698860635e-17	down	11001
MFAP2	2.4735482636859936	1.7243505115676152	9.346190278721943e-19	1.5837311472300062e-17	up	4237
PGRMC1	-1.0718584461523044	8.519862204495759	1.0404242074373916e-18	1.7610099127936877e-17	down	10857
PON1	-2.0216487418742872	8.2239071850015	1.0540668885381738e-18	1.7820693500524662e-17	down	5444
RSAD1	-0.6715155558927307	5.714374995937425	1.1404096265575256e-18	1.9258521611626746e-17	stable	55316
PXDC1	-0.958518918065524	6.6374731342129305	1.1665911551971285e-18	1.9678271713347927e-17	stable	221749
PTPRE	1.3838720560696427	3.0373242251041126	1.182489512789102e-18	1.9923807409581648e-17	up	5791
PROM1	4.088968015629215	3.1768840029093472	1.2218981103635435e-18	2.0562506059722427e-17	up	8842
MLLT3	1.8192751531102451	2.2474723063655895	1.2231671281820872e-18	2.0562506059722427e-17	up	4300
PYURF	-0.9637799734718341	1.260812903308437	1.2581879739240748e-18	2.1127310277068967e-17	stable	100996939
UPB1	-2.043554536888139	7.4339206369581445	1.3099959856251193e-18	2.1972407243637592e-17	down	51733
TRUB2	-0.6662127610995396	5.694180508278519	1.3494605628737694e-18	2.2608795254286943e-17	stable	26995
TMEM65	1.0656551150631168	4.175446272250672	1.3791938344790902e-18	2.3080894339354694e-17	up	157378
DUOX2	4.538483410058313	5.766897628955087	1.4656296554684976e-18	2.4499782213709888e-17	up	50506
SLC9B2	-1.2397251064842125	4.539351041235459	1.468059320984332e-18	2.451279253171139e-17	down	133308
VAMP5	-1.1097048772070761	5.947646498829122	1.4872275879693889e-18	2.4804950916649e-17	down	10791
SERPINC1	-2.1870418244643903	11.419494500978582	1.502600675838245e-18	2.500516191944272e-17	down	462
PHYKPL	-0.8162603409877732	5.176430235419854	1.5473709503961396e-18	2.5721359896618472e-17	stable	85007
YIF1A	-0.764762277904938	6.843070032807609	1.5756874687423062e-18	2.6162757031331985e-17	stable	10897
CBR4	-1.0094063367691548	4.792183133482844	1.5879654429677149e-18	2.633716093342208e-17	down	84869
GADD45B	-1.4885319415850131	7.027359049506652	1.6475922686762222e-18	2.7295602272577947e-17	down	4616
TFAP2A	2.6258059766458994	1.3616904472166713	1.683209362535522e-18	2.785458169172496e-17	up	7020
ARMC5	-1.113099955757741	4.409922687720814	1.6877283014710975e-18	2.789826158912803e-17	down	79798
ACSM2A	-2.117561930472393	7.579250872684706	1.7144473714435422e-18	2.8308405763857554e-17	down	123876
SMDT1	-0.8384096984725703	5.477658454713801	1.9701627335618576e-18	3.242250068402685e-17	stable	91689
GADD45G	-1.798183655353483	6.227823533865406	1.9766640952738537e-18	3.2493468250548264e-17	down	10912
CEP97	0.858714349949075	2.327569591397987	1.982962853496735e-18	3.256095198816984e-17	stable	79598
TK2	-0.7579339329270038	5.153305653971225	1.99674854708711e-18	3.275108887620006e-17	stable	7084
TET3	0.8600043630225652	3.7828933564174667	2.01886715675526e-18	3.307733341597691e-17	stable	200424
RGN	-1.5321846497830294	7.081239306637041	2.0297246753093656e-18	3.321855907419209e-17	down	9104
SEMA3C	2.5382386312831606	1.447585765457252	2.055317125541307e-18	3.360036058539114e-17	up	10512
PLAGL2	0.9044463834676807	3.4863354404511084	2.0769682378276516e-18	3.391695987053208e-17	stable	5326
CBX5	0.8197760964612679	5.796197343241952	2.0888089915210798e-18	3.4072835901251545e-17	stable	23468
FCN3	-2.682769088598804	3.5089035367575283	2.11319557230914e-18	3.4432793716088776e-17	down	8547
ARL14	3.5894183713902783	1.4840919263709103	2.3786315607724446e-18	3.8715358429940976e-17	up	80117
CPB2	-1.5180999792043777	8.99277081365957	2.394777527426804e-18	3.8935462888415636e-17	down	1361
PKP3	3.6745607255558848	2.2020549698183043	2.4684371623007175e-18	4.008914796191669e-17	up	11187
GMCL1	0.7673418347386725	4.376959115743068	2.5282297981478818e-18	4.101534767618269e-17	stable	64395
PROC	-1.4759267389199964	8.354563260863765	2.6443388374177023e-18	4.280541516099059e-17	down	5624
SLC35E4	1.289015983877521	1.2161772062990264	2.6905170573190754e-18	4.350548496606139e-17	up	339665
MECR	-0.6608088046037651	4.271189062360426	2.822196628641748e-18	4.5585078080041465e-17	stable	51102
PON3	-1.573499841319934	7.033510503469554	2.827898925818184e-18	4.562753440744035e-17	down	5446
ATP8B2	1.2570654883658412	3.7949976788384947	2.8321941339018094e-18	4.564722011252818e-17	up	57198
MOB1A	0.5824055012756874	5.909307573639438	2.998936913025949e-18	4.8282233771103234e-17	stable	55233
ZSCAN20	1.0673075978444622	0.04622370789439404	3.023539041901297e-18	4.862558346477015e-17	up	7579
HNRNPR	0.5097290668847186	6.158831754946547	3.090339977614843e-18	4.9646111068955326e-17	stable	10236
BLOC1S1	-0.995286528252285	5.886796574572201	3.1114309040867872e-18	4.9930897665150567e-17	stable	2647
SARDH	-1.3961953506493008	6.544253592183795	3.160020871470767e-18	5.0655885330574586e-17	down	1757
ABCB4	-1.9601797726603956	7.054692320340729	3.233497758301034e-18	5.177782170897578e-17	down	5244
TPBG	2.312592631300134	2.006376779345641	3.2744390308717614e-18	5.237691053260822e-17	up	7162
RIT1	0.6852370033641414	3.9211916521170505	3.3538394629003387e-18	5.353160536268024e-17	stable	6016
SHB	-0.9482890052609682	4.620979927454933	3.357652174927803e-18	5.353489676114749e-17	stable	6461
MSH6	0.613896800326811	5.501679011323266	3.4128111082110695e-18	5.4355974345799476e-17	stable	2956
DRAM1	0.9821958849508107	4.029603428639607	3.4280354507692734e-18	5.453993379551886e-17	stable	55332
RAD51D	0.6606913593591571	3.1106881206015125	3.4749775972995614e-18	5.51746268118921e-17	stable	5892
SLC34A2	4.6548037483103	4.228332184855014	3.475362171188299e-18	5.51746268118921e-17	up	10568
SEMA3A	2.365648948432896	0.784222973652686	3.532213264532254e-18	5.601727959264614e-17	up	10371
ZG16B	3.0134183258907634	1.3975247321053978	3.6800210065973734e-18	5.82990734492331e-17	up	124220
RWDD2B	-0.6881539957109398	4.053700746735363	3.80056910062048e-18	6.014461378423284e-17	stable	10069
MPDU1	-0.8444408915708522	6.322241536200817	3.919676250806866e-18	6.196344437377755e-17	stable	9526
SMPD4	0.5534936287196153	5.28242526855204	4.356846061202309e-18	6.880108822605009e-17	stable	55627
CPEB3	-1.3547572286175829	3.408804632948724	4.578436728105904e-18	7.222350137301173e-17	down	22849
UBASH3B	1.7041091362434697	2.0765551469593637	4.652250252160468e-18	7.330998168054138e-17	up	84959
ZBTB26	0.7947203199750678	1.9883311393777703	4.689942578327394e-18	7.382556482788105e-17	stable	57684
UGT1A7	3.6513694410264477	0.3642862970330408	4.793812982260112e-18	7.538067786935287e-17	up	54577
MDM1	0.7878977822964216	2.1856456600138396	4.8059334357159835e-18	7.549129726959583e-17	stable	56890
AAMDC	-1.0834709144573194	4.496507535815883	4.9206952769094706e-18	7.721226288630463e-17	down	28971
CHCHD10	-1.2722961854228263	7.067338854019628	5.1681037788420716e-18	8.100879883118449e-17	down	400916
ANXA6	-1.1655790427294062	7.834576078020639	5.380815416386814e-18	8.407665688510092e-17	down	309
ORAI2	1.3336685224615352	3.358468114166106	5.572010556099015e-18	8.697258117217011e-17	up	80228
AIFM1	-0.8578150144885638	6.951750170254026	5.5849047917325205e-18	8.708227597529153e-17	stable	9131
C3	-1.2909887638798396	13.382544971549247	5.695607698288016e-18	8.871521581677576e-17	down	718
ECH1	-0.9546976884340188	8.361206440232674	5.745606768167722e-18	8.940019587702481e-17	stable	1891
PLN	-2.8464846819244394	1.248078500041208	5.877721227972199e-18	9.136009833300453e-17	down	5350
ABHD10	-0.6027903610709001	4.983492540437341	6.1673084496928224e-18	9.57610111163601e-17	stable	55347
DR1	0.5780663443084751	5.200903532365011	6.316690268271179e-18	9.797800453732224e-17	stable	1810
TAF4B	2.0299959726170003	-0.012912720958188403	6.347604112341086e-18	9.830217922033559e-17	up	6875
ZNF711	2.2033264718319434	1.1487820064887542	6.350834672076383e-18	9.830217922033559e-17	up	7552
SH3D21	1.2207906164368438	0.9991264365849474	6.388963886060159e-18	9.878935408820521e-17	up	79729
CNTNAP1	1.6161531574754193	2.2146255720499224	6.438159960802662e-18	9.944645833314747e-17	up	8506
COL18A1	-1.0079655187276664	9.728824031985507	6.514700701414556e-18	1.0052413431579799e-16	down	80781
ACADS	-1.1443879605856369	6.505896753754488	6.591018774351142e-18	1.0159613986133785e-16	down	35
GBP5	2.3898900908682825	4.100346961432732	6.6686608051777805e-18	1.0268630808304873e-16	up	115362
SCD5	2.6487100916734447	2.9592960199846785	6.7573448952406444e-18	1.0393143444027879e-16	up	79966
B3GALNT1	1.3980259378682245	1.6988539582323245	6.763525038352824e-18	1.0393143444027879e-16	up	8706
MOCS2	-0.8143674527208693	5.826403382109576	7.230367434134457e-18	1.1099025252563793e-16	stable	4338
ATP7A	0.8675361257684571	2.4816737248443124	7.258808486003672e-18	1.1131172847751912e-16	stable	538
BAK1	0.9338413048598002	4.05789221051388	7.285823729319835e-18	1.1161069911044748e-16	stable	578
SLC25A20	-1.0439611184983617	5.948260719967862	7.454878959816077e-18	1.1408270441186582e-16	down	788
XRCC3	0.887433151729111	2.9576124238033246	7.704837187426849e-18	1.1778640907328954e-16	stable	7517
CTSK	-2.7138227908688517	5.162719817715088	7.785333438920769e-18	1.1877234282357645e-16	down	1513
OGFRL1	1.032292012137015	3.466211484625194	8.072611712178891e-18	1.2302859163817602e-16	up	79627
SLC25A26	-0.629617760785243	4.312486751681366	8.142670141375257e-18	1.2396902110623007e-16	stable	115286
CDH6	2.0457021162020252	3.4511222525063214	8.196061505397786e-18	1.2465403379725893e-16	up	1004
AACS	1.0256727507716028	4.105414795122489	8.33627399950786e-18	1.266567566516834e-16	up	65985
FKBP10	1.9800683589050172	5.2009400492124565	8.476798300980756e-18	1.286601165437202e-16	up	60681
CLUH	-0.7565698067761607	7.76518928448905	9.198414615193731e-18	1.393278230080977e-16	stable	23277
CEP162	0.7061883438814631	2.071715184738931	9.290549940345607e-18	1.4057994221660568e-16	stable	22832
IFT80	1.0655740844596375	2.719247217398161	9.312995167067513e-18	1.4077606951115087e-16	up	57560
UGP2	-1.0561453283122215	8.080731506975425	9.616698998771467e-18	1.4521900298856932e-16	down	7360
HDAC2	0.6779804881661263	5.422413480039924	9.741135884692721e-18	1.4694859865079143e-16	stable	3066
TPM3	0.5396346049801829	7.765437036583894	1.0067949352301995e-17	1.5157062899145112e-16	stable	7170
CYP4V2	-1.1781519616628136	6.379735043673874	1.0189583403587508e-17	1.5309127129843417e-16	down	285440
TAPT1	-0.7212514459550207	4.945670094314765	1.0368931164112451e-17	1.55628325783706e-16	stable	202018
CFHR3	-2.6540405945473986	6.990113853038131	1.0659500076736271e-17	1.5966661870744017e-16	down	10878
STC2	1.818152004412429	3.6781706247012464	1.105794253121413e-17	1.6546784166667593e-16	up	8614
HGFAC	-2.9854919610537483	6.467340842818447	1.1185725037794454e-17	1.672113821359727e-16	down	3083
ACOX1	-1.0260960995767454	7.709537977918754	1.1311918558794321e-17	1.689276851979305e-16	down	51
ASRGL1	1.7095931493233916	3.0920333795729915	1.1329361187998844e-17	1.69018128115231e-16	up	80150
SYVN1	-0.7205625270103146	7.254398498850251	1.1396608345505778e-17	1.6985065690832106e-16	stable	84447
C11orf71	-0.9574794384647627	3.502246488191919	1.200470130174619e-17	1.7865774177705825e-16	stable	54494
CORO1C	0.6352127402301267	6.165099804724243	1.2011615891505263e-17	1.7865774177705825e-16	stable	23603
PTMS	-1.0285115519117685	9.07742672780036	1.2290170438327498e-17	1.8261790789442782e-16	down	5763
WDR54	1.2640027524505595	2.3444424984428087	1.2322753018211276e-17	1.8291894580232818e-16	up	84058
GALNT15	-1.6409179681169066	1.8409557467384252	1.3490773870635308e-17	2.0005699034536514e-16	down	117248
TRAF5	1.123758361104733	2.8755163533269	1.3791936397744963e-17	2.043188661558146e-16	up	7188
ERP27	2.761839390414775	1.5506921198305155	1.3834400096459134e-17	2.0474360421918184e-16	up	121506
ARHGEF2	1.1500495597420792	4.9956473017587	1.3902403697131405e-17	2.05545100079899e-16	up	9181
RCC1	0.7945543787734352	4.830850993514297	1.4033142036007446e-17	2.0727160237064133e-16	stable	1104
N4BP2L1	-1.0198120264449375	4.46367563833353	1.4155479179067972e-17	2.0887070868199302e-16	down	90634
APOA5	-2.187546031234838	7.905566587299226	1.452348578578643e-17	2.1408800695552506e-16	down	116519
AIG1	-0.908158265453742	6.990696774932025	1.4599828910272786e-17	2.1499986145246948e-16	stable	51390
HUNK	2.58319103984561	2.517469181300404	1.482887337726242e-17	2.1815638891187646e-16	up	30811
RNF130	-0.6692439469300643	6.824889579574323	1.554688822061928e-17	2.284930779672006e-16	stable	55819
COX4I2	-1.4297151670708754	1.1857571312129243	1.6372216474500785e-17	2.4014741239870517e-16	down	84701
S100A11	1.5738070588346842	6.346006138559345	1.6797559008146632e-17	2.461431055448456e-16	up	6282
CDC25B	1.0403928207761717	5.852011176121708	1.6857327901044853e-17	2.46775320870917e-16	up	994
ATP1A1	1.0160444969153097	9.059604634058369	1.7433093259547282e-17	2.549525481228767e-16	up	476
CASP8AP2	0.9565655970082281	2.9342896908415605	1.7457919174774724e-17	2.55064323061374e-16	stable	9994
ATOH8	-2.071938185170483	3.968829840092356	1.759124974491745e-17	2.567595980467597e-16	down	84913
TUSC3	2.1303395190753247	3.6317874678641227	1.7708987746049488e-17	2.5815602386805527e-16	up	7991
CDADC1	-0.8335024387648374	3.043522862317232	1.7721704952947207e-17	2.5815602386805527e-16	stable	81602
TPH1	1.9462340113473307	-1.3852962390542063	1.7866618724854414e-17	2.6001185132523423e-16	up	7166
GNG11	-1.0837721756884036	4.417379521720236	1.8144853286714032e-17	2.6380235277961124e-16	down	2791
MED12	0.6831034594396453	4.810672237358218	1.834724790046712e-17	2.6648390199073766e-16	stable	9968
CHMP2A	-0.8703341646034533	7.239968881062362	1.860654864350351e-17	2.69985931636526e-16	stable	27243
SDHD	-0.7350214760334496	6.477619825126413	1.8932035747034065e-17	2.7444056506735706e-16	stable	6392
INSIG1	-1.773492066088442	9.017149480501617	1.9078636675566083e-17	2.7596700998643615e-16	down	3638
TAF3	0.5184762092480206	3.2508712078632227	1.90873857807501e-17	2.7596700998643615e-16	stable	83860
ATP1A3	2.5494550448049234	-0.1712170197430596	1.9093109623825783e-17	2.7596700998643615e-16	up	478
FAR2	1.3533418981472807	1.5901274823430427	1.9303207442143766e-17	2.7873230668402927e-16	up	55711
USP37	1.138476191445968	1.9097133570430476	1.9623416491977964e-17	2.8281419780780227e-16	up	57695
SPOCD1	2.2750360241111474	0.03975079470887937	1.964895755641583e-17	2.828992492409666e-16	up	90853
FAM24B	1.8291258064920863	-0.4813678992806575	1.9952182978133816e-17	2.8698663190641315e-16	up	196792
BLVRB	-0.9862873641163941	7.350753631382159	2.0033474049482093e-17	2.8787694945838547e-16	stable	645
LARP4B	0.4884797835621658	5.423852729905777	2.0186599702200417e-17	2.897967949511247e-16	stable	23185
ASGR2	-1.4642150360098478	9.217764269169933	2.0287333005498153e-17	2.9096151800349237e-16	down	433
SLC7A1	1.7605430740173245	3.530090103283549	2.0694756779282755e-17	2.9651831045528303e-16	up	6541
RHOD	-1.1010535298851252	5.417957804725624	2.0999079847936505e-17	3.0058856438068417e-16	down	29984
SUZ12	0.6408828998262739	4.900445242477522	2.1096548736697706e-17	3.0169284147161924e-16	stable	23512
MAEL	3.5186240074613266	1.9234150248941853	2.120447305660195e-17	3.029443677114527e-16	up	84944
CACNB1	1.256268884870434	0.5432140910625672	2.170073862050599e-17	3.0973631161806815e-16	up	782
DNAJC25	-0.8651606401316068	4.257489547678469	2.183486474501252e-17	3.1135132783378083e-16	stable	548645
PDLIM2	-0.9365488500347015	4.034198668529919	2.239605970319429e-17	3.1904713074300965e-16	stable	64236
GALNT7	1.903036021767253	2.2131008181834058	2.3434611477648652e-17	3.3352192979311274e-16	up	51809
COL11A2	2.9282342781153123	2.3526686692195335	2.406531985915101e-17	3.41515877618774e-16	up	1302
DNM1L	0.5368886780165296	5.163162133819734	2.4337682544373654e-17	3.4505115538556114e-16	stable	10059
MST1R	2.5251611099793867	2.0798090857566276	2.455922445492651e-17	3.4785985477951256e-16	up	4486
ESR1	-2.229524738586761	3.048296498678091	2.4952091511458114e-17	3.530875561449802e-16	down	2099
ZNF681	1.8312499315012623	0.8521540405865478	2.6260102301812956e-17	3.7124281768391575e-16	up	148213
CHRNA5	1.8539860492581672	-0.7973857074300837	2.6367641881951427e-17	3.724084453812435e-16	up	1138
MSRB2	-0.9548132869978766	5.80176363999097	2.7631795672691475e-17	3.898919914120078e-16	stable	22921
TCERG1	0.6141401748784995	4.6080586991658095	2.782324879221972e-17	3.9222061260371276e-16	stable	10915
TMEM256	-1.1620361556023842	5.2461636454603084	2.826633428632496e-17	3.9808867755807186e-16	down	254863
AFM	-2.18327315458927	7.2491983169335485	2.866010712334964e-17	4.032517821222768e-16	down	173
CTTNBP2NL	0.9314448174578677	3.1691666817721567	2.8848715394855414e-17	4.0552114708450166e-16	stable	55917
STX1A	1.1661046687303218	1.4659789285566187	2.949307204832004e-17	4.14186529314345e-16	up	6804
FHOD3	2.696435179818395	1.814372484882969	2.9875426074582543e-17	4.1915956961351916e-16	up	80206
SMIM7	-0.6297059681515158	5.5269453389839205	3.091215283374004e-17	4.328276229397356e-16	stable	79086
CDKN2C	1.2184001010315024	4.2941587043039116	3.093708622602125e-17	4.328276229397356e-16	up	1031
KRBA1	1.2553015355069999	2.2149325633745174	3.187146201924648e-17	4.454802092407672e-16	up	84626
ADHFE1	-1.4792093181650212	4.9612652437400415	3.199725640873803e-17	4.468177555327443e-16	down	137872
AGAP1	0.7881095881695489	4.128774846881275	3.214194355152608e-17	4.484163628560651e-16	stable	116987
ORMDL3	-0.930787318060661	7.890256860781213	3.2240457386707216e-17	4.493684032378234e-16	stable	94103
RAB42	1.5956806828571544	0.906600496012036	3.302185289965524e-17	4.598277527603024e-16	up	115273
C1S	-1.2199438764289028	10.847954398792412	3.42110881330044e-17	4.759413235673077e-16	down	716
DHX15	0.5262329234469798	5.798123811465339	3.4700919150766e-17	4.823037863988489e-16	stable	1665
RNASE2	2.672000129493168	-0.26708740479202486	3.486109920994296e-17	4.840768537627626e-16	up	6036
RNF125	-1.471106403834891	3.3243299033469054	3.611198396404814e-17	5.007861997577305e-16	down	54941
DDX46	0.4734372933187188	5.172051346199987	3.613190649020003e-17	5.007861997577305e-16	stable	9879
EPHX2	-1.3649145106003926	6.7974671662176664	3.733655593601181e-17	5.169998473079844e-16	down	2053
GPD1	-2.0246858759671262	6.280674103204437	3.780402331869009e-17	5.229850159763614e-16	down	2819
ASGR1	-1.4333561338786778	9.085063604891195	3.8551938586963104e-17	5.328351735427191e-16	down	432
NDUFA3	-1.1207668074267023	6.281371665213436	4.023971443026819e-17	5.551285511179378e-16	down	4696
CD207	2.8504119739905245	0.08935184827067122	4.07226864122176e-17	5.612697837539072e-16	up	50489
FHDC1	1.7970738345965473	0.89982658049138	4.122156866655355e-17	5.676187062025241e-16	up	85462
LHPP	-1.2218433824504895	5.565906704478338	4.145644952774818e-17	5.703239451250176e-16	down	64077
ATP13A2	0.8526794815488966	4.364864831143664	4.169823181298611e-17	5.731190305851536e-16	stable	23400
NUP188	0.6956271852565553	4.922410337401558	4.185321880959482e-17	5.747170952910505e-16	stable	23511
MTIF3	-0.6719199875579344	5.1392738573545085	4.192061894937462e-17	5.751105985993687e-16	stable	219402
PC	-1.3448230614465135	7.888674189711407	4.332646536257499e-17	5.938486166593381e-16	down	5091
TEX264	-0.6744201043906436	6.351692995760493	4.387370092068687e-17	6.006753340401497e-16	stable	51368
PLEKHG2	0.9878357910467442	3.95134295688139	4.3936807036181743e-17	6.006753340401497e-16	stable	64857
TPMT	-0.791028026401572	5.880676516648328	4.394593187601742e-17	6.006753340401497e-16	stable	7172
EHHADH	-1.5667654979355148	7.596941226790488	4.5246488864642763e-17	6.178830549280195e-16	down	1962
HMGN4	0.858456010735725	4.257798246829809	4.659692794746518e-17	6.3573970445971785e-16	stable	10473
CSF3R	1.8026747771357818	2.931604802160518	4.760798266014979e-17	6.489374606127305e-16	up	1441
CFAP45	1.8424167301840777	-0.7603473842999392	4.809456996093238e-17	6.549686206422755e-16	up	25790
RAMP1	-1.8015980535514364	6.841096186376935	4.8972749355055065e-17	6.663166740847271e-16	down	10267
APOF	-2.4833351228880045	6.107392445283807	5.0732493195216486e-17	6.896274074998109e-16	down	319
CDR2L	1.5952223130393544	2.833303897544943	5.36499643203879e-17	7.28618545628397e-16	up	30850
ZMYM1	0.7286491538928744	2.5246724171056916	5.398443488007113e-17	7.324908147712758e-16	stable	79830
NT5DC2	1.5881456301656547	4.887533952597229	5.485296025449608e-17	7.435957461349221e-16	up	64943
RNF39	1.7395347296632526	-0.22935172435398224	5.5417134463363016e-17	7.505583430421174e-16	up	80352
RASSF9	2.549523729768509	1.82189699377884	5.613160746498517e-17	7.59542006572689e-16	up	9182
TULP3	0.6867444755059681	3.6567242313343993	5.904127715217817e-17	7.974601620081281e-16	stable	7289
MASP2	-2.0506591978043383	7.5942733855205	5.96117071298729e-17	8.044328914871211e-16	down	10747
VEZF1	0.6286276965908112	4.612516078365668	6.085236787230539e-17	8.204291995426896e-16	stable	7716
GLRX5	-0.7453766867811745	6.155499170110928	6.208723350896912e-17	8.363184157959505e-16	stable	51218
CTDSPL2	0.5845305388123501	4.025903292916131	6.501466474470273e-17	8.749571019676947e-16	stable	51496
NDUFS7	-0.8519013376319499	6.271671666146072	6.755026608180079e-17	9.082573819911693e-16	stable	374291
RPL36AL	-0.7859836852242127	7.207038502442657	7.037784569437921e-17	9.454196755541765e-16	stable	6166
RPP25L	-0.7588317222645969	4.838407735851756	7.243603016150224e-17	9.72188455440632e-16	stable	138716
MUC12	2.5860731096410934	-0.4956775055815599	7.356835189236775e-17	9.864937809307199e-16	up	10071
NRAS	0.6243759365956636	5.670104690919016	7.612573274733779e-17	1.0198649611024208e-15	stable	4893
SRD5A1	-1.3119864150793448	5.5291736326372565	7.705158868489164e-17	1.0313379462926343e-15	down	6715
ST3GAL6	-1.32492161609819	4.621459578432615	7.763853952134041e-17	1.0382580906799793e-15	down	10402
MMAB	-1.1121543229335995	6.369854278869261	7.845040302356618e-17	1.0481708213157662e-15	down	326625
SLC13A5	-2.2452232841843154	8.026076252240138	7.901679989524171e-17	1.0547890086735323e-15	down	284111
ZFP69B	0.9657157311823029	-0.03450283409620052	8.657440434450191e-17	1.1536000521452302e-15	stable	65243
SFXN3	1.1858530067082602	3.915442599450121	8.695347608844464e-17	1.1576120170913652e-15	up	81855
MRPL2	-0.7428437654062289	5.881320132221126	9.037909982374072e-17	1.202139209483519e-15	stable	51069
ANK1	2.4398901623660514	-0.049959355526172436	9.088573618980271e-17	1.2077957636539225e-15	up	286
FANCA	0.8884465349633949	3.1176687023656715	9.194216963578439e-17	1.2207420090103608e-15	stable	2175
SELENBP1	-1.3882442807887725	7.978837974714163	9.397147815462745e-17	1.2461565667527264e-15	down	8991
ZNF215	2.1765471938108236	-0.3474809495986785	9.402420875525825e-17	1.2461565667527264e-15	up	7762
RASSF8	1.3834849671491143	3.319977664907242	9.635248438383737e-17	1.275875359673222e-15	up	11228
CAMSAP2	0.7920477848911281	4.502184315233591	1.0496639689055195e-16	1.3886998176856982e-15	stable	23271
ACY1	-0.9935345971563851	4.101875255497121	1.050697192802723e-16	1.3888289519112752e-15	stable	95
TRIM17	2.694215533507067	-0.14056271534097425	1.0819136786945153e-16	1.428819096667383e-15	up	51127
NAA25	0.5401749519837615	3.729559892803637	1.1213424739450384e-16	1.4795740162880134e-15	stable	80018
FREM1	3.3294080807172906	1.1192116388006943	1.1316772553810804e-16	1.491884296525467e-15	up	158326
CMTM1	1.2997605732910837	-1.903940084954412	1.1539942429992112e-16	1.5199547953043736e-15	up	113540
SLC37A4	-0.9923422669379279	7.201226321743106	1.168884967119911e-16	1.5374305343382048e-15	stable	2542
DDX28	-0.6534360269621973	3.7517531198368816	1.169333786895603e-16	1.5374305343382048e-15	stable	55794
ZNF85	1.443776154980392	0.6023127534923509	1.1918578896069325e-16	1.5656582755155139e-15	up	7639
E2F6	0.5797100268904533	2.97285641170464	1.2234636170515385e-16	1.6057554316103482e-15	stable	1876
NEURL3	2.223578096670203	2.824913088058137	1.313511444949572e-16	1.7208970775667648e-15	up	93082
NUDT7	-1.1493949551613447	3.39107043336336	1.3513522135271515e-16	1.7689128974953296e-15	down	283927
TXN2	-0.6636827325924218	6.6071645626636375	1.3578696375311096e-16	1.775878140926149e-15	stable	25828
LIMS1	0.7147233994515021	5.0438303923196495	1.3874120528296388e-16	1.812917650722109e-15	stable	3987
SLC39A6	0.8583227387370357	4.906808796876967	1.4052581746109119e-16	1.8346220179353016e-15	stable	25800
CDC14A	1.1107436192800626	1.4698314247013071	1.4461326889185738e-16	1.8863263299039813e-15	up	8556
MAP3K1	0.8158130339149291	4.249386900679727	1.5039040873994874e-16	1.959960691251799e-15	stable	4214
GUK1	-0.8287995068576544	7.756378575724374	1.533512410382563e-16	1.9967945806770843e-15	stable	2987
MRPL41	-1.0485476728368737	6.365544898594246	1.5542221449500208e-16	2.021987162106758e-15	down	64975
NUP37	0.6262229036842745	3.5718641115367014	1.5843950186330914e-16	2.0594360469868307e-15	stable	79023
ZNF239	1.9364138447070918	0.923844265027727	1.6285376699098754e-16	2.114961782339649e-15	up	8187
IGF1R	1.728658185579519	2.732207639314393	1.6449861205459692e-16	2.1344557669042277e-15	up	3480
ITIH1	-1.5955051783161867	10.600714770859467	1.677708151319449e-16	2.1750130828109954e-15	down	3697
NLRP6	-2.1871087648745515	1.9246053386190451	1.7009664672250693e-16	2.2032413821543567e-15	down	171389
SUOX	-0.758248986778307	5.453930090648859	1.7115855842677055e-16	2.215063331549243e-15	stable	6821
GPT	-1.7293970760451982	6.818450690403545	1.7889711710404466e-16	2.311182599036065e-15	down	2875
ALAD	-1.0731417381444475	7.458186616128444	1.878311190365214e-16	2.4244914182418466e-15	down	210
HSCB	-0.7998794002181356	3.931628467344053	1.940871134804269e-16	2.501378826179074e-15	stable	150274
S100A9	2.3756468564066524	4.811446214019807	1.941247916840672e-16	2.501378826179074e-15	up	6280
LCORL	0.7800422303864114	2.869418428821832	1.9707940540327292e-16	2.5372477830062298e-15	stable	254251
TMEM175	-0.7153922503006408	4.822253150437061	1.974921336805539e-16	2.540358086961995e-15	stable	84286
CRABP2	2.244823886690568	1.0448608062457105	1.981490768309216e-16	2.5466016419724675e-15	up	1382
CLPX	-0.6038908818973244	5.8764830875320815	1.9833404664993463e-16	2.5467738654598872e-15	stable	10845
NAPRT	-1.1463107572496698	7.218950942830848	2.002069097141264e-16	2.568601009331454e-15	down	93100
PET100	-1.0803590106422045	5.0335509769847375	2.1216504910145477e-16	2.719670111279788e-15	down	100131801
STX3	0.9997300116662869	4.083548208141555	2.124185461926751e-16	2.720319576675422e-15	stable	6809
ADH1B	-2.233903586103619	10.618239754992194	2.1258223584906289e-16	2.720319576675422e-15	down	125
CYP2C8	-2.2698259303526602	8.062770714881916	2.1394587782536776e-16	2.7354113785010848e-15	down	1558
ITGAV	1.195341282587179	6.21419974844388	2.1594830345545985e-16	2.7586373635910896e-15	up	3685
BCORL1	0.9624155391456387	3.7835923095611106	2.2204064207327527e-16	2.8340251856712797e-15	stable	63035
HSD17B4	-1.0067625957995578	8.23196056229716	2.2320873623859816e-16	2.8464866672901642e-15	down	3295
ANKRD33B	2.078467890459454	1.3943975329990332	2.3434894460311165e-16	2.9859877542391325e-15	up	651746
KLHDC8A	2.614864935671599	-0.5893628245591271	2.3992448382098426e-16	3.054407408094932e-15	up	55220
MYL9	-2.233872847532206	7.2298377614290965	2.4449752887150635e-16	3.1099582849774122e-15	down	10398
SP4	0.8634164345308323	2.2354909421222615	2.447399921307888e-16	3.1103770917717713e-15	stable	6671
HMOX2	-0.8575444920107334	5.943835669463203	2.472919843018866e-16	3.1401216552414068e-15	stable	3163
TOR4A	1.4139519171444008	3.083889495047917	2.536166720587806e-16	3.217680239350888e-15	up	54863
FAM171A2	1.630762846478863	0.6161818534277939	2.6768040281222224e-16	3.3903395971737822e-15	up	284069
DCAF8	-0.6141046832788701	6.473431141216385	2.6768243114306606e-16	3.3903395971737822e-15	stable	50717
HAUS3	0.54690275395677	3.096782956909659	2.6902611785278926e-16	3.4044532765616402e-15	stable	79441
SPRED1	1.0967118408819807	3.730551919523263	2.7593465990920406e-16	3.488904677761691e-15	up	161742
LYRM9	-0.9130373956385467	2.5406646109991713	2.9000143992376933e-16	3.6636437227476016e-15	stable	201229
SLC6A12	-1.759970134163425	5.535212566450389	2.9274633181804966e-16	3.695175637335994e-15	down	6539
PLCH1	1.898934750035691	-0.029079901020921162	2.946625736870281e-16	3.713368624251988e-15	up	23007
FAM182B	1.774857081012278	-1.648381247366442	2.9468797085481286e-16	3.713368624251988e-15	up	728882
METTL9	0.6926508076349521	4.659193647001485	3.1533263920624077e-16	3.970142236113179e-15	stable	51108
SCRN1	1.886895753117624	3.9107644278161016	3.169788332168668e-16	3.987486271416246e-15	up	9805
UBA2	0.6062808170577585	5.879817991434482	3.1863065474460563e-16	4.004871667255653e-15	stable	10054
OLFM2	-1.5945745356600713	6.33368577509466	3.2010741332882357e-16	4.020029139977206e-15	down	93145
CCDC43	0.5712909223055178	3.4257438118670236	3.22634623623341e-16	4.048341803097949e-15	stable	124808
RMDN3	-0.5426715739607701	5.576378716816412	3.360177963714571e-16	4.212709602481342e-15	stable	55177
C1RL	-0.9593276849459643	6.938566567522352	3.3884849845266575e-16	4.244613595807063e-15	stable	51279
HECTD2	0.8514917126242113	2.3083865917955384	3.489415834812274e-16	4.367359920063524e-15	stable	143279
COLEC10	-2.3476735580150394	1.0530694779830114	3.5425595163898076e-16	4.426410224014335e-15	down	10584
DNAJC10	0.7292256582865521	5.690586954160876	3.59870507608984e-16	4.489006567182991e-15	stable	54431
POLA2	0.7214914168902078	3.8290284548290843	3.6641843923870227e-16	4.566847449252138e-15	stable	23649
EFNA5	2.885689297894318	2.118287293722042	3.811138232282133e-16	4.746018114093623e-15	up	1946
FBN2	2.1385483860018257	-0.7113916310531657	3.8167071505615523e-16	4.7489690647892445e-15	up	2201
ADH6	-1.690406225565804	7.6948198280092495	3.828359886150775e-16	4.759478572028651e-15	down	130
CTH	-2.112169661489631	6.2267676100533	3.9707334314419235e-16	4.932348707642169e-15	down	1491
ZNF367	1.101227542043559	3.136087193704701	4.0039731470447836e-16	4.969479715278659e-15	up	195828
CCDC152	-1.2617567439990778	3.8325230960743824	4.058289504756841e-16	5.0326858319641225e-15	down	100129792
BCL9	0.9587461734094556	4.422457589626078	4.0732795093815463e-16	5.047058517300474e-15	stable	607
PM20D2	1.0518628614704864	3.550146079947076	4.1634222649270634e-16	5.154448715644481e-15	up	135293
MICB	1.2395708671164667	2.274576500916951	4.186376952517679e-16	5.178548290264369e-15	up	4277
ISG15	-1.8429434676773773	6.741946395502377	4.1988261083390827e-16	5.189623210007106e-15	down	9636
GNA14	-1.459514857247109	1.0048956928033161	4.2127719619371874e-16	5.2025280368548756e-15	down	9630
ERP44	-0.5576166608774413	6.5029905599683815	4.2417030935208136e-16	5.233016605194056e-15	stable	23071
KIAA1549L	2.6953978551638675	-0.31845545807551257	4.244510908551363e-16	5.233016605194056e-15	up	25758
CCNJL	1.9891302015988221	0.7374670992469078	4.2724166939714413e-16	5.263050075129633e-15	up	79616
RCAN1	-1.1866592342624438	5.647970323648442	4.330036075606022e-16	5.32960659256184e-15	down	1827
VEPH1	2.918106975337756	1.7761697090911175	4.485959876170932e-16	5.516950157570945e-15	up	79674
CCT5	0.6563950960055909	6.9173363534875225	4.634728926207238e-16	5.6951917368063115e-15	stable	22948
PMEPA1	2.090333082924456	4.755483345536835	4.999324617860169e-16	6.1381285878839e-15	up	56937
EPS8L1	2.5310494134720116	2.1858892456499843	5.195127544671507e-16	6.3732622539755254e-15	up	54869
TMEM201	0.7946920130000555	3.5232891999813907	5.267839416076305e-16	6.457127026609139e-15	stable	199953
DEXI	-0.7934398949022904	2.96542733802317	5.283373057392921e-16	6.470824229698062e-15	stable	28955
AURKA	1.1589018272319993	4.269300704834806	5.299343773098542e-16	6.485033715405998e-15	up	6790
BCOR	0.751847053261729	4.581409320438373	5.478295611008326e-16	6.6985024752724535e-15	stable	54880
CEP78	0.6943392144855447	3.5605609581171893	5.489651762622171e-16	6.706863437396173e-15	stable	84131
FAM185A	-0.6309238549593691	2.209475209903436	5.505270220064927e-16	6.720413745612153e-15	stable	222234
RNASEH2A	0.915558231312677	4.388822973325718	5.514742716520033e-16	6.726445430075872e-15	stable	10535
PDZD7	1.4974551065572361	-1.0571761518411482	5.597026204704642e-16	6.821203364748416e-15	up	79955
CISD3	-0.8778799987834416	6.633266605425182	5.829176111022558e-16	7.096481712454736e-15	stable	284106
RUSC1	0.8031233304991161	4.553089944476959	5.832462738611411e-16	7.096481712454736e-15	stable	23623
C9orf78	-0.4889611291696235	5.752225305438629	6.216209331424826e-16	7.557199943953327e-15	stable	51759
DNAJB9	-0.9221885005960365	6.373289681672511	6.283052213158824e-16	7.632211706393583e-15	stable	4189
FMO4	-1.4026854011192802	4.588229938502417	6.38561140760128e-16	7.744118932551748e-15	down	2329
HPSE	1.4190797134982291	1.32595645155507	6.491991914945576e-16	7.86670432534303e-15	up	10855
SCYL1	-0.4901638608091712	6.5799929745133445	6.506176448908678e-16	7.877461925579154e-15	stable	57410
NDUFA4	-0.7746203054230588	7.904629726888993	6.550751102004183e-16	7.924967347852493e-15	stable	4697
KCTD7	0.7592582363050746	2.724590844930776	6.561448172277625e-16	7.931444354176633e-15	stable	154881
SYT13	4.146925035635359	3.5590741439085725	6.706918213925441e-16	8.10069112835714e-15	up	57586
PSRC1	1.1966355541048186	2.5982842220147626	6.945329043191684e-16	8.381826367246939e-15	up	84722
F12	-1.7854221824943959	8.954709773830356	6.960687617141959e-16	8.393537529557697e-15	down	2161
SMC3	0.7583263672568334	5.111970287195644	7.017001095940465e-16	8.454575021764632e-15	stable	9126
ARHGAP18	0.8765023516729391	3.50070244518183	7.201047509659428e-16	8.664039225245634e-15	stable	93663
ANKLE2	0.47936921158653006	5.337919793363485	7.202522503336777e-16	8.664039225245634e-15	stable	23141
GTF3C2	0.49384270892356497	4.862313758870989	7.21518837585103e-16	8.672247469727343e-15	stable	2976
CCDC93	0.6147570991105116	4.377077678478023	7.28838306808075e-16	8.753135781762998e-15	stable	54520
CBFA2T2	0.6625064316172758	4.204517466857216	7.423331111681742e-16	8.90080185959643e-15	stable	9139
COMMD1	-0.7009059102916111	4.458649879143365	7.675486488711318e-16	9.1957160160154e-15	stable	150684
SERPINA11	-2.1353289807320137	7.42005147770935	7.775271447912596e-16	9.307752368775369e-15	down	256394
TRAFD1	0.5925844751112012	4.555003114221212	7.930272567626146e-16	9.485653988222604e-15	stable	10906
SRR	-0.773591350513764	1.969728322507808	7.991037154865741e-16	9.550640541612485e-15	stable	63826
ADAMTS6	1.5686856891214112	-0.21331474595058356	8.046748053735577e-16	9.609487378089373e-15	up	11174
PLEKHH2	1.9160212892461002	1.3402508807546463	8.072664222679787e-16	9.63268711587289e-15	up	130271
CLU	-1.1413927716045402	12.014407747385112	8.219958867156567e-16	9.800567825226672e-15	down	1191
ANXA3	2.5043804716837954	1.9395126851325264	8.255157048662986e-16	9.834634930204925e-15	up	306
APOH	-1.6254121497198488	11.999037028480387	8.298129009784824e-16	9.87790112439823e-15	down	350
CENPW	1.266487707500651	2.8232060954453964	8.38093099960539e-16	9.968472737030642e-15	up	387103
FAM210B	-0.8323999781466426	6.59740141427883	8.433137272313815e-16	1.0022537203380807e-14	stable	116151
ARHGAP39	1.038544444119203	2.270560999657046	8.518983152394082e-16	1.011646287313102e-14	up	80728
PXMP2	-1.1552675889335826	5.991067806065469	8.54632594697428e-16	1.014082033228507e-14	down	5827
TFR2	-1.5006170308354396	9.488982358358527	9.156811774020528e-16	1.0847862248488485e-14	down	7036
TUT1	-0.7247027939937517	4.474324029451922	9.511609517163806e-16	1.1259197103092467e-14	stable	64852
UNC13D	1.545497530080464	3.4545931729740755	9.544046272845471e-16	1.1288591464073161e-14	up	201294
MAMSTR	1.47668400416115	0.7573378336903637	9.577399669249619e-16	1.1319022347957114e-14	up	284358
RNF24	0.9556642947280041	3.1425865312094854	9.61681402104301e-16	1.1356562237737664e-14	stable	11237
PTPRO	1.3870291670444872	0.0733384617590924	9.808061144167178e-16	1.157320028807771e-14	up	5800
PIK3CG	1.8045823313049674	0.760070081835112	1.0165526176356697e-15	1.1985470259081716e-14	up	5294
SPRYD7	-0.7407751195628102	3.9912448586850675	1.0343883143404306e-15	1.2186079474658216e-14	stable	57213
KLHL42	0.7612391932994159	3.8925345909840128	1.0375536165130676e-15	1.2213676354892922e-14	stable	57542
RAD1	0.5094524187355081	4.012009885207039	1.0469522584808024e-15	1.2314547801021419e-14	stable	5810
EVC2	1.863941998956473	1.3143490487476541	1.0806693245529716e-15	1.270107320163445e-14	up	132884
HS3ST3A1	2.5273613107299564	-0.4572774094514302	1.0941625690884252e-15	1.2849485107237805e-14	up	9955
MPP3	1.482501266083613	1.348121584089676	1.1119426165804197e-15	1.304796537590494e-14	up	4356
TGFBR3L	-1.9686756568553465	1.3181880519212177	1.1191323039826093e-15	1.312195886281031e-14	down	100507588
SLC4A8	1.444077029038504	-0.9920649660603473	1.156312982996321e-15	1.3547205934962424e-14	up	9498
UBBP4	-0.7599887445734719	2.7190643610958625	1.1862441296108766e-15	1.3886914716044047e-14	stable	23666
TAF1B	0.6397553007007464	2.6054777513052447	1.1991981973707972e-15	1.4027500426928379e-14	stable	9014
FAAH	-1.0712950174042988	5.077341274735518	1.2034560203537431e-15	1.4066221390654302e-14	down	2166
HAO1	-1.7157776508833438	7.378629625734805	1.226139160332345e-15	1.4320070571182793e-14	down	54363
FSD1L	0.9911220591419748	1.186214871201713	1.2604044316870652e-15	1.4708681905631128e-14	stable	83856
EP400	0.5766635462421374	4.885821423218782	1.273829860124133e-15	1.4843808151462457e-14	stable	57634
DLG3	1.7569602407221174	3.10598725142497	1.2739835344222022e-15	1.4843808151462457e-14	up	1741
BRPF1	0.4757431572452827	3.6689830639921253	1.3021080316235092e-15	1.5159601271701468e-14	stable	7862
FIGNL1	0.937941162076012	2.9289667215424364	1.303326523487512e-15	1.516189570113529e-14	stable	63979
TMPRSS6	-1.655130927534962	7.63042074575332	1.3216138075242035e-15	1.5362596208997085e-14	down	164656
CASQ2	-1.8220577056590812	0.39629544848061343	1.326597840245393e-15	1.5396923171375814e-14	down	845
NAP1L1	0.7992227052034768	7.553378581030542	1.326641386162063e-15	1.5396923171375814e-14	stable	4673
SPRED3	1.5315808097201258	-0.5163438134237056	1.334088414960592e-15	1.5471256587246117e-14	up	399473
KNSTRN	0.7190864574828979	3.524730504837083	1.3458702780420199e-15	1.5595705235952962e-14	stable	90417
SAA1	-3.3838984095610183	10.65879440211621	1.3494247009986016e-15	1.5624695991905805e-14	down	6288
SPATA17	2.334662156073057	-0.4584618634695622	1.351257486300945e-15	1.5633722624046166e-14	up	128153
HPN	-1.1904291432583993	8.870827693171686	1.4068054474272725e-15	1.6263722789416223e-14	down	3249
TPGS2	0.7713433040651849	5.111007756893634	1.4245411025229705e-15	1.6455944066810096e-14	stable	25941
PLXNA1	1.0903570731473873	4.558053774640923	1.4273108306292278e-15	1.647511817251964e-14	up	5361
RFX3	0.8348225149413621	1.8384251568106336	1.4396720710521588e-15	1.66048890619256e-14	stable	5991
BCL9L	1.2136554831985031	4.4471826738729705	1.4742294046146643e-15	1.6990264970574594e-14	up	283149
CNNM4	0.7796655593477371	3.399731202100083	1.4837213238001405e-15	1.7086392032962984e-14	stable	26504
VANGL1	0.7572176896491167	3.524515658033617	1.4986897747601334e-15	1.7245388384914278e-14	stable	81839
FAM135A	0.8551629347976798	2.7813393226442638	1.50578984399511e-15	1.7313667268987925e-14	stable	57579
TMEM140	-0.8954274022759797	5.854623020116049	1.5311194215529102e-15	1.7575643314069335e-14	stable	55281
HSD17B10	-0.8484079993756823	7.007480074854893	1.5317377311752291e-15	1.7575643314069335e-14	stable	3028
DMGDH	-1.6230211009981232	6.36784786056195	1.5321262765026759e-15	1.7575643314069335e-14	down	29958
AZGP1	-1.7172197139232628	9.739104456318719	1.568287936401587e-15	1.797657616057541e-14	down	563
GAS7	1.4561166229683202	2.8405879683381414	1.5760163925020997e-15	1.805122479189905e-14	up	8522
ICA1L	1.1893139302054412	-0.02296075045111921	1.5818565092181468e-15	1.810414650950977e-14	up	130026
CCT2	0.5514432005641984	6.541902011548101	1.595366860214022e-15	1.8244703908333547e-14	stable	10576
RPA1	0.5345631547871195	5.469224663273091	1.5996935616051867e-15	1.8280101022684673e-14	stable	6117
TIPIN	0.6879167789511481	2.0401298661064193	1.610896446239592e-15	1.8393959113831156e-14	stable	54962
CSTF2	0.7474872240895883	3.3344604233396438	1.6375693287226705e-15	1.8683309417176076e-14	stable	1478
ABCC5	0.6730485164268036	4.035183116995726	1.6387543021532778e-15	1.8683309417176076e-14	stable	10057
SHMT1	-1.3304207509933708	7.8614686423629125	1.6471253213406291e-15	1.876433481963185e-14	down	6470
NDUFA11	-0.972816452226797	6.3221719736636794	1.7173956676885747e-15	1.9531722133828434e-14	stable	126328
APAF1	0.9653682341478971	3.072560560650399	1.7175157926145206e-15	1.9531722133828434e-14	stable	317
STEAP3	-1.3735423242500684	6.763778816858823	1.7184336504163254e-15	1.9531722133828434e-14	down	55240
FH	-0.8746450047034312	7.765907401376712	1.7358079780752647e-15	1.971410376935672e-14	stable	2271
HCN3	-1.3360752325204892	5.423629151653371	1.7943159063716046e-15	2.0363016295244725e-14	down	57657
GOLT1A	-1.2968302356608634	6.646326251881445	1.801994055722678e-15	2.0434529994765033e-14	down	127845
UBALD1	-0.6886055980154273	4.745936711556236	1.8503338232892797e-15	2.0966683414432114e-14	stable	124402
ITIH3	-1.6140947928112561	10.724801165877054	1.8695377342182105e-15	2.116812976867667e-14	down	3699
CTDSP1	-0.5076292735569181	7.1875865892042015	1.8733215254017743e-15	2.1194805429164587e-14	stable	58190
PCTP	-0.8934905768042553	5.844297947492958	1.8930194018085897e-15	2.140135567436916e-14	stable	58488
TPT1	-0.7461212203962685	11.100180735707083	1.896915048062206e-15	2.1429076844319164e-14	stable	7178
PHIP	0.7256316888992367	4.467696057284889	1.904908490985899e-15	2.1503012654140442e-14	stable	55023
FABP5	1.3907047056556625	2.990908068353021	1.9087376718867852e-15	2.1525847894350406e-14	up	2171
EDF1	-0.8389553681207546	8.374473419251817	1.909831694749359e-15	2.1525847894350406e-14	stable	8721
PHF21A	0.673661849765716	4.197945214107946	1.9975830501447105e-15	2.2497816992676847e-14	stable	51317
PLVAP	-1.0174036333004115	6.686275337382562	2.0617876515419418e-15	2.3203317588694908e-14	down	83483
CLEC5A	2.1450308475079933	-0.3921759075161796	2.1298209577756377e-15	2.39508047706224e-14	up	23601
SPR	-0.7037072703795638	6.282398486652665	2.18194072053271e-15	2.451834069310185e-14	stable	6697
FOXK1	0.7609828233051044	4.453075415799734	2.2523608587316702e-15	2.529050271332293e-14	stable	221937
FAM171B	1.4182991449355467	0.9951180974842523	2.2732545343963932e-15	2.5505812780483795e-14	up	165215
PSPH	1.0143140830891084	4.600233759566104	2.2754891671011787e-15	2.551160211212228e-14	up	5723
FAU	-0.7390426414785718	8.511878549282674	2.2930642889567984e-15	2.5689242494546954e-14	stable	2197
UQCRC1	-0.7103750211605857	8.211069219388516	2.3213787782990314e-15	2.5986837545302278e-14	stable	7384
CAPN6	3.854975164308894	2.4700410440297293	2.3951711322938036e-15	2.6792705567271455e-14	up	827
SUGP2	0.6747048615859811	4.720843639802058	2.448604349204471e-15	2.7369791385234314e-14	stable	10147
U2AF2	0.4075899154468736	6.6889984287227735	2.5257249730327046e-15	2.8210580511435265e-14	stable	11338
PNPLA7	-1.1711205733190009	3.432128721687982	2.5358329525335182e-15	2.8302183719855296e-14	down	375775
SDHA	-0.7395968254284124	7.73406440638276	2.575462922411398e-15	2.8722893779319903e-14	stable	6389
DLX4	2.3560541041817324	-1.3248744182360315	2.597429674056592e-15	2.8946130691964005e-14	up	1748
VSIG1	3.3795150316394875	2.44068456765684	2.620029214769859e-15	2.91760792678498e-14	up	340547
TCF25	-0.5888217833377004	6.365259201865014	2.645552783174531e-15	2.943822002506952e-14	stable	22980
STK4	0.5121771473521007	4.6198726750167864	2.685276771891885e-15	2.9857863971507977e-14	stable	6789
KCNJ8	-1.4714422272414909	5.297831983606522	2.746081355721898e-15	3.0511101530191507e-14	down	3764
SPICE1	0.7231977083291952	2.627480010735654	2.8279363156305506e-15	3.137360737609858e-14	stable	152185
HNRNPA3	0.4340186666671539	7.361197589687628	2.8523209938176403e-15	3.1620502488595264e-14	stable	220988
MED11	-0.762498439311772	4.017894276662096	2.890319333769851e-15	3.201783596304453e-14	stable	400569
SRA1	-0.7140157245028366	5.604004000400136	2.905206956741654e-15	3.2158756201247664e-14	stable	10011
ZNF675	1.0773673513774962	1.3594481841027592	2.921627094076981e-15	3.23164177231585e-14	up	171392
CLIC3	1.8719615233984293	0.3488899714637236	2.9809188144425086e-15	3.293446595326685e-14	up	9022
MGME1	0.5002861275717491	3.985663993940886	2.981940328832568e-15	3.293446595326685e-14	stable	92667
SLC38A1	1.646307356529129	5.5670783986658074	3.0760088015180215e-15	3.3948159590879935e-14	up	81539
RAN	0.6181955765242916	7.1875358214481135	3.0825045313156976e-15	3.399457448948753e-14	stable	5901
COX17	-0.7317252140839698	5.475799369539378	3.1197190426923944e-15	3.43794428134565e-14	stable	10063
CYP2B6	-2.334808685978699	6.86425643778468	3.172471119693493e-15	3.493483776018562e-14	down	1555
STEAP4	-2.123141472436944	4.241987334886889	3.191186136434071e-15	3.5114875470146295e-14	down	79689
CLPP	-0.7016358474801683	5.6885089029838944	3.1962228163645917e-15	3.514424554527111e-14	stable	8192
CHD3	1.228581797964992	4.994533854850515	3.2445545913721713e-15	3.564927339328535e-14	up	1107
SDSL	-1.448568261093745	5.972548096805376	3.2867624500053147e-15	3.6086317905235863e-14	down	113675
ELOVL4	2.254401005602393	-0.49493554185844985	3.312637787573455e-15	3.634352942996331e-14	up	6785
C1R	-1.246368511950331	10.148389179013988	3.3232837797311293e-15	3.6433400610287215e-14	down	715
LMOD1	-2.0068274445165377	3.851170603059753	3.374755897594808e-15	3.6932137283661287e-14	down	25802
CYP4A11	-1.9900267743646378	8.271534602465522	3.376240251544622e-15	3.6932137283661287e-14	down	1579
SP140	1.6138577842501345	1.447786363728099	3.392540897360117e-15	3.7083120088669794e-14	up	11262
AIM2	2.1815083928389707	-0.23895250711346466	3.4566401354055286e-15	3.775597216332573e-14	up	9447
ZMYM4	0.5588454596401266	4.72342806861711	3.464216422021079e-15	3.781090335917713e-14	stable	9202
NDUFB6	-0.5840444303718193	5.563982232578568	3.4938796408196694e-15	3.8106649072981024e-14	stable	4712
RALGAPB	0.45534034603643253	5.031615529391977	3.499415359770285e-15	3.8139002643487603e-14	stable	57148
AKR7A3	-2.0664910942889074	6.210714583332459	3.5046985212147608e-15	3.814414945268655e-14	down	22977
TTR	-1.994052109926638	11.079258117451532	3.505026937042876e-15	3.814414945268655e-14	down	7276
C8orf82	-1.021578399656559	5.861852448081064	3.568687619987462e-15	3.8808497458676843e-14	down	414919
MPST	-0.9716051158305156	8.296859086193537	3.573046372551028e-15	3.8827452675071344e-14	stable	4357
PDE1C	2.035611465609491	0.2853835652767577	3.577905768924824e-15	3.88504982426181e-14	up	5137
ATXN2L	0.5887619282022404	6.168278045800251	3.580401616538774e-15	3.88504982426181e-14	stable	11273
LCTL	1.797994660994622	-1.6672447210089347	3.6602867696974576e-15	3.968831030634701e-14	up	197021
SERPINF1	-1.2067830005457485	9.677056891595596	3.7029414480294475e-15	4.0121505733247534e-14	down	5176
SOAT1	0.6649846681868901	5.136037872118075	3.7969887193702015e-15	4.111050368368437e-14	stable	6646
ACOT2	-0.9940945144316097	4.901240465007687	4.045492229254603e-15	4.3769159366658395e-14	stable	10965
IFITM3	-0.9237224774631934	10.154128452412564	4.057420143930693e-15	4.3866237885292943e-14	stable	10410
REEP4	0.8877911918225392	4.007674271093422	4.0918769981161926e-15	4.420656634646052e-14	stable	80346
FUT8	1.2586400363012753	2.252334679308033	4.25180149363986e-15	4.590090281570188e-14	up	2530
ACSM2B	-1.7888851152946386	8.012747797596736	4.3422077225748306e-15	4.684282807696278e-14	down	348158
PRR12	0.7044684494013194	4.407449829453546	4.366356887515542e-15	4.706913699221547e-14	stable	57479
PMVK	-0.8525879794843945	6.603741299966987	4.39808172352039e-15	4.737672358776246e-14	stable	10654
KCNE2	-1.3038268042663352	-1.0933805881716196	4.432867098966406e-15	4.7716808714327286e-14	down	9992
DUOX1	1.7153704125027418	2.0732185658939835	4.476066071393078e-15	4.8145574391642445e-14	up	53905
MT1X	-2.5556883176210476	8.06926973268348	4.479186084266924e-15	4.8145574391642445e-14	down	4501
RECQL4	1.180239070521549	4.41025982178075	4.527822189384605e-15	4.859797005005428e-14	up	9401
METTL7A	-1.0232092152195629	8.931526073340025	4.667893515912767e-15	5.006518161142277e-14	down	25840
LONP2	-0.8540873351853993	6.92886239202749	4.754594216533139e-15	5.095826465719705e-14	stable	83752
GMIP	0.8717653299082008	3.3141063970466833	4.831663467148755e-15	5.174690657024251e-14	stable	51291
FAM20A	-1.0775696529328187	6.317480522930475	5.065076204701278e-15	5.4207636036471355e-14	down	54757
AP1S3	1.1403719539312656	0.8199561895039198	5.141244032668217e-15	5.498316024562465e-14	up	130340
SOCS7	0.8328784824486306	3.319132851913532	5.170947721586429e-15	5.5261013663951726e-14	stable	30837
TNFRSF1A	-0.5701727892674266	7.0759887806938675	5.234802530706946e-15	5.5903171773966836e-14	stable	7132
C1orf50	-0.6768406272989295	2.992517733677501	5.246855036777725e-15	5.5991600406850145e-14	stable	79078
TMEM158	2.2540212322361253	1.1435397826106457	5.2740564636525185e-15	5.624144694429453e-14	up	25907
SLC2A8	-0.7370485718010639	5.034986317737982	5.3313538995250926e-15	5.681164198460192e-14	stable	29988
CTXN1	2.2348582996014654	0.3802184032653533	5.344055429112476e-15	5.690613973439425e-14	up	404217
BCL11A	2.153773182213862	0.6010221481775848	5.3939844168657374e-15	5.739663418204659e-14	up	53335
FAM98B	0.5251974535757628	3.991502040601012	5.715818080885672e-15	6.077765300334306e-14	stable	283742
UAP1L1	1.7878828195892886	3.3953275300333536	5.9260877344931005e-15	6.296839393759168e-14	up	91373
IMMP2L	-0.9091280593567643	4.201005376218773	6.034747141290353e-15	6.40771005474349e-14	stable	83943
CCAR1	0.4946855715575286	5.23636944207646	6.126445270295601e-15	6.500425560562395e-14	stable	55749
GYS2	-2.3404514521020645	5.319153369050524	6.392118522091896e-15	6.77747195299515e-14	down	2998
ZNF229	1.8708904948217095	1.3167212340451562	6.4316803485438625e-15	6.810233276196855e-14	up	7772
MMD	1.040683107188841	4.236125713162458	6.432192841032061e-15	6.810233276196855e-14	up	23531
RAVER2	1.4197255979709353	2.8517551557622935	6.467381296148565e-15	6.842609263009929e-14	up	55225
CAT	-1.051968632061332	8.3205794157471	6.6883077275409135e-15	7.071313383733427e-14	down	847
EAPP	-0.49495259773830885	4.806659390549633	6.706178211252022e-15	7.085160809097866e-14	stable	55837
ASPHD2	1.2939044021775903	0.227681234682536	6.738982548538061e-15	7.114755117389685e-14	up	57168
CTHRC1	1.9567649615268143	3.0193597295730084	6.830878135945559e-15	7.206649257283289e-14	up	115908
SLBP	0.530909750966103	5.0657276575617844	6.943312657958442e-15	7.320066270932892e-14	stable	7884
F2	-1.4457320488056262	10.407421988219378	7.087583416268399e-15	7.466862188153876e-14	down	2147
SERPINA6	-1.357162340026108	8.797211528603292	7.116439896080187e-15	7.491945660809525e-14	down	866
C19orf73	-1.1532229277473955	0.4504249374418007	7.125829874426717e-15	7.496514433450757e-14	down	55150
TRRAP	0.6080986212063517	5.39709258434317	7.24714000473171e-15	7.618735568713706e-14	stable	8295
PPT1	0.7367421644326252	5.953902248147734	7.366771297627656e-15	7.739020038357036e-14	stable	5538
FMN1	1.7979315602731205	1.225699881461929	7.448572512330296e-15	7.81942081846046e-14	up	342184
ZNF100	0.9267393990816648	1.4888748284956068	8.231927567029514e-15	8.629571525775855e-14	stable	163227
BAIAP2	-1.053225411039038	6.271988507158354	8.263783595702917e-15	8.656852766027813e-14	down	10458
UNC13A	2.436587404077182	0.11269659179604648	8.277157591613141e-15	8.664748045832544e-14	up	23025
C8B	-1.517392231882108	8.269828794232724	8.29857944221821e-15	8.681050968307761e-14	down	732
PFKFB1	-1.9066299608705222	4.023241609180557	8.330714553570602e-15	8.708530058676198e-14	down	5207
NASP	0.6516762857738957	6.0584860065493595	8.491011216601379e-15	8.863612552688527e-14	stable	4678
PASK	0.87516644314556	2.5401101579907914	8.50380940550744e-15	8.870734140221534e-14	stable	23178
NCK2	1.2699140647985359	4.558592473439027	8.559195523243007e-15	8.922240052459214e-14	up	8440
FITM1	-1.6712488076128875	1.1029231104159671	9.041008418690485e-15	9.417875716985372e-14	down	161247
ZC2HC1C	-0.8521787389326689	1.8865641595329552	9.242117548800987e-15	9.62061661251065e-14	stable	79696
ZNF142	0.5405843240997343	3.561336974856205	9.45439026740696e-15	9.83468599365024e-14	stable	7701
MBOAT2	1.8697413312534885	1.7552464822092895	9.688810282475582e-15	1.0071477579346466e-13	up	129642
MAT1A	-1.5120128316406936	9.590665540035685	1.0120556090488738e-14	1.0512913548440505e-13	down	4143
MDC1	0.7145237997342695	4.9975224253947115	1.0425040376052557e-14	1.0821629324624067e-13	stable	9656
TANC2	1.667620495165342	2.831167558548151	1.0438730114727478e-14	1.0828267632635547e-13	up	26115
MOGAT2	-2.494356023997716	4.903308259100231	1.0580830007305085e-14	1.0968005630477422e-13	down	80168
GPHN	-0.9820590066119838	4.697618213169188	1.0644681253008752e-14	1.1026493267247866e-13	stable	10243
GPRC5A	2.867941631778145	2.3180591463275277	1.0707848706389133e-14	1.1076467330846014e-13	up	9052
SLC7A7	1.244602477048796	3.364760237893142	1.1139261878656058e-14	1.1506694733943668e-13	up	9056
CALU	0.7201352735229433	6.611983637555178	1.1282725540090784e-14	1.164678566878356e-13	stable	813
SDC1	-0.936921355712496	9.658758329841987	1.1420957958020165e-14	1.1781285610066112e-13	stable	6382
PFKFB3	1.6651939846591963	5.313579716647127	1.1522431905712615e-14	1.1877706889472089e-13	up	5209
WNT9A	2.4667030247010855	-0.23164465291981182	1.162063246173018e-14	1.19706223637698e-13	up	7483
RANBP3L	-2.236077331411138	0.6564091837715194	1.1669785850847623e-14	1.2012919637308053e-13	down	202151
COX4I1	-0.8742670853517985	8.534374829234423	1.1897452135895747e-14	1.2238792758505645e-13	stable	1327
HIGD1A	-0.8252202715235258	6.093739175156139	1.1925033568205109e-14	1.2258670241442982e-13	stable	25994
SORD	-1.3069657889808284	7.465455047204729	1.2070352755052126e-14	1.2399468255778114e-13	down	6652
STRA6	2.585380986910108	0.0924897923285847	1.2301549145824243e-14	1.2628229289115843e-13	up	64220
ADAMDEC1	2.392102409792738	0.8989033745002322	1.233771083181547e-14	1.265659845110358e-13	up	27299
IL21R	1.8618905982016904	0.5337606541940366	1.238353078496919e-14	1.2694829487022283e-13	up	50615
MTCH2	-0.5348303094667242	7.153576158989213	1.2877542281818094e-14	1.319214890485216e-13	stable	23788
ZNF358	-0.9258113901721197	5.794111743033079	1.3069540823518096e-14	1.3379604412710523e-13	stable	140467
ADNP	0.4759094575705186	5.891488737281846	1.3095959796142353e-14	1.3397410559196215e-13	stable	23394
NDRG1	1.3122717348288193	7.986105364912316	1.316536617508059e-14	1.3459138808739414e-13	up	10397
FAXDC2	-1.2560358259960305	6.132016680460456	1.3183009585140326e-14	1.3467900501157811e-13	down	10826
C4BPA	-1.728187108048841	10.149253527432057	1.3618979521177418e-14	1.390372297196407e-13	down	722
SRPX2	1.9525902399875747	2.6986460673304733	1.3927541086225305e-14	1.4208963565905734e-13	up	27286
SMIM14	-0.9322709550038796	7.408974153221337	1.3962732972456972e-14	1.423508298373292e-13	stable	201895
CD81	-0.9767433540560271	9.000005244777805	1.3996583841461939e-14	1.4259800311781814e-13	stable	975
PSORS1C1	2.0331648347602274	-0.09734991972255695	1.417916628540454e-14	1.4435908390983882e-13	up	170679
KDM3A	0.6365670686839606	4.858424143050716	1.4250183336415647e-14	1.4498267405466338e-13	stable	55818
PAPSS1	0.6840983713798231	4.195813235108539	1.4662176926054993e-14	1.4899414049196924e-13	stable	9061
PTGR2	-0.6714412888377496	4.075704561694853	1.466454050517159e-14	1.4899414049196924e-13	stable	145482
ORM1	-1.7039123104064804	11.440062766654155	1.4834705284257236e-14	1.5061994886423693e-13	down	5004
GTPBP2	0.6831535051904714	5.150643926385957	1.5214675067304353e-14	1.543722738886301e-13	stable	54676
APOE	-1.2453247027437708	12.949534116719786	1.5420129370521225e-14	1.5635000025684224e-13	down	348
ZNF737	1.5869768261063173	0.4646959317342826	1.5558045845847678e-14	1.5764070480256855e-13	up	100129842
PRADC1	-0.8864681181183525	5.1471144613076625	1.563929362831896e-14	1.583224782818539e-13	stable	84279
ADK	-0.8859787077152358	5.583215190805779	1.5646663678218786e-14	1.583224782818539e-13	stable	132
C2CD3	0.5424362002164654	3.462727812713717	1.568819413819491e-14	1.5863457342463573e-13	stable	26005
NCOA6	0.513279842974871	5.141590175567387	1.5997710407095214e-14	1.616541955635952e-13	stable	23054
ATP6V0E2	-1.3121549133422055	6.725339064755817	1.6246635406007204e-14	1.64057861201885e-13	down	155066
RAB10	0.5438363159712609	6.652052435434847	1.645240844785005e-14	1.6602280829360038e-13	stable	10890
PEX16	-0.6394103655589943	5.403908106507289	1.65488640170216e-14	1.668827020846934e-13	stable	9409
CDK5R1	1.0197252519514581	1.1589039897669124	1.6682469205323516e-14	1.6811579964957384e-13	up	8851
ACSF3	-0.7269495016982812	4.654460652535635	1.69241063617171e-14	1.7043516610130842e-13	stable	197322
ZSWIM4	1.00703907463021	2.8066062434602705	1.698416312173447e-14	1.7092401178239084e-13	up	65249
CHCHD5	-0.7808165004982707	4.4855378099053995	1.7111515478321403e-14	1.7208898086734614e-13	stable	84269
VTN	-1.2928667744691378	12.460142897384864	1.720204033176005e-14	1.7288225232542056e-13	down	7448
MRPL24	-0.8669803656053058	7.100910178522965	1.7243549177183737e-14	1.7318216778492245e-13	stable	79590
ABAT	-1.4186010645759857	7.953427832853549	1.736260540844414e-14	1.7425998288231563e-13	down	18
LACTB	-0.5850427571086465	4.948728673811158	1.7567568956957733e-14	1.761979686466761e-13	stable	114294
SCUBE3	1.7337478066665393	-0.30031949631724536	1.7827771655316834e-14	1.7868699692877992e-13	up	222663
UBXN6	-0.569719588412315	6.875393144317127	1.7895738144105894e-14	1.7924719096565986e-13	stable	80700
GPX4	-0.7779809539621779	8.631643960661687	1.8620030021446463e-14	1.8637607932457945e-13	stable	2879
GIT2	0.5962833508730078	3.627657209822033	1.8657699046012073e-14	1.866272807540453e-13	stable	9815
EPHX4	1.7633242741760162	-1.207489432703111	1.893862493972191e-14	1.8930972970049295e-13	up	253152
SRL	-1.1062990352134312	-1.2294891603544467	1.9140540722563083e-14	1.9119931795809315e-13	down	6345
PEX11A	-0.8481605880359773	4.329577873077469	1.915991465419553e-14	1.9126413794679115e-13	stable	8800
PUS7L	0.5686180703387003	3.5086712996624874	1.9336972379374356e-14	1.9290189381682323e-13	stable	83448
COL8A2	2.017747700721331	1.5505632377417138	1.9468702766316865e-14	1.940855768053778e-13	up	1296
RECQL	0.9679589168563829	3.292586368430573	1.9836641624192924e-14	1.9762087803323475e-13	stable	5965
SLC51A	-1.9109453723315935	6.455476894397544	2.0468895210529217e-14	2.0378288430925264e-13	down	200931
FUT4	1.5636478974337813	2.7586861426611655	2.0803319031094577e-14	2.0697350381874524e-13	up	2526
RPS27L	-0.7955481250515609	6.395821713458508	2.142825119947962e-14	2.1304819879777324e-13	stable	51065
TIMM10	-0.7553348552280013	5.091917433295923	2.1482816895166628e-14	2.1344774698249892e-13	stable	26519
ELOVL7	2.3754586644785354	3.6219302903641384	2.1604276398419556e-14	2.1451095575795308e-13	up	79993
GTPBP4	0.5355397860133987	5.232843641560441	2.1768347263602547e-14	2.1599555266104023e-13	stable	23560
SH2D3A	1.6649629386357763	2.3638252939158426	2.2087065378449928e-14	2.1871941192642475e-13	up	10045
SNAP25	2.2764873285758656	2.4531544139640196	2.21698460066062e-14	2.1939279608137497e-13	up	6616
TMPPE	0.8601643076267931	-0.16805458872740192	2.275429316053247e-14	2.2487664958385086e-13	stable	643853
CES3	-1.6112808821417757	5.12897898015993	2.3142522145230463e-14	2.2856127659600866e-13	down	23491
KIF26B	2.095019042569297	2.3771642836948645	2.4238720433317676e-14	2.390694791442974e-13	up	55083
MGAT1	-0.5137428014975202	7.696179531384065	2.427159033474207e-14	2.3923471907630233e-13	stable	4245
SAR1B	-0.8513508163796937	7.083482564512497	2.436676662667953e-14	2.40013459725568e-13	stable	51128
LHFPL2	1.2172459293017144	3.8251513162252357	2.4791965371890965e-14	2.440397440187994e-13	up	10184
MFSD10	1.0465613980641224	4.845622211941465	2.5004972576990014e-14	2.4597336841142467e-13	up	10227
NAT2	-2.472011471591838	2.8682974961650523	2.5095678016422696e-14	2.4670214865945595e-13	down	10
ACSM5	-1.9397691126027112	6.393429100210347	2.532831673568863e-14	2.4882431080381335e-13	down	54988
POLR2B	0.5942085623955198	5.468011724797315	2.5920461383359746e-14	2.544731010413969e-13	stable	5431
NPEPPS	0.677170312022556	5.420575233500048	2.6095706678892348e-14	2.560242365773153e-13	stable	9520
PNMA1	0.9567033840692584	3.8094012036357725	2.6158902922129493e-14	2.563054488291024e-13	stable	9240
CCDC78	1.6753598967492616	0.06680509985912939	2.7271936295780287e-14	2.670347113288671e-13	up	124093
MLF1	1.8232801617506107	0.6540270506597086	2.8444785392450424e-14	2.78335131420919e-13	up	4291
FOXF2	2.1639932450239407	-0.3207828537947449	2.8698629003573553e-14	2.8063402432743465e-13	up	2295
PIPOX	-1.4272785731606712	8.199628884868078	2.95985862015365e-14	2.8924385357182873e-13	down	51268
DNAH10	1.3914051349323862	-0.9738041480641587	3.1051943793849007e-14	3.0324674583940434e-13	up	196385
DISP1	-1.0318290363312879	3.844730108260129	3.1200963813389543e-14	3.0450171390266557e-13	down	84976
MITF	1.425486827264292	2.3738991105637104	3.151729151209269e-14	3.0738677740177654e-13	up	4286
ZNF384	0.7474359442219205	3.240156998196197	3.20022658469596e-14	3.1170710907629156e-13	stable	171017
GLYAT	-2.5874161367433657	6.158711103025874	3.2215900901261045e-14	3.135821855595534e-13	down	10249
SLC22A1	-2.6486965534301414	7.761080187691303	3.273939348729552e-14	3.180520660506641e-13	down	6580
DDX23	0.35502139816748546	6.236524942075734	3.409850567005686e-14	3.3103872999759584e-13	stable	9416
MYL5	-0.8785351354516576	3.5796218981798953	3.51312248295186e-14	3.4084176560089806e-13	stable	4636
DUSP4	1.8233548105711213	3.0428261424484466	3.526473281771764e-14	3.419135819374269e-13	up	1846
CCDC136	1.5776806041904945	-1.0406864941036964	3.5550818798688795e-14	3.444623722243711e-13	up	64753
CLCN2	0.6837699365333894	2.874220401915749	3.624481684136302e-14	3.5095763939542904e-13	stable	1181
TMEM192	-0.7362815892962546	5.294541819511066	3.750351813350368e-14	3.6290888081729374e-13	stable	201931
ADD3	1.0472881558088845	4.735638675468471	3.8033963167420293e-14	3.6780205163334646e-13	up	120
BPTF	0.6367309036877198	5.0503222105958905	3.8450756309514656e-14	3.71590512147419e-13	stable	2186
IKBIP	0.7317214531744185	3.862939422580599	3.8625182653572e-14	3.7303331900430894e-13	stable	121457
RDM1	1.3894068328831222	-0.1969779242013966	3.865679974888488e-14	3.7309592683514115e-13	up	201299
FAM186B	-1.0523390515527713	-0.48469768610659464	4.011012937032983e-14	3.868711893263002e-13	down	84070
UROC1	-2.6994265606234986	5.50734232809635	4.10412815356171e-14	3.955953137108443e-13	down	131669
FNDC5	-2.5954130249196075	5.094367056293332	4.189798178708024e-14	4.0359094201649514e-13	down	252995
ESPL1	1.3751487739185126	3.602887874437258	4.231865015020886e-14	4.073787566988977e-13	up	9700
PAOX	-0.8064776695727224	3.9090420378127937	4.3844644517160646e-14	4.2179514142108405e-13	stable	196743
BMPR1B	2.8489780160002494	-0.20299024117170472	4.5007392826391996e-14	4.3270060823507955e-13	up	658
HSD17B6	-1.7812228648601973	8.593250989107062	4.507971136785867e-14	4.329854485365336e-13	down	8630
SAT1	-0.8659649732024053	8.261938873857488	4.509535862553765e-14	4.329854485365336e-13	stable	6303
SCLT1	0.6715045216408337	1.931882750190405	4.566338316661333e-14	4.3815595328067763e-13	stable	132320
RABGGTA	-0.5158351153148353	4.59372473855799	4.5775794356872004e-14	4.389508342593075e-13	stable	5875
PPP1R18	0.9515095829582129	5.376438143770193	4.7054114721042113e-14	4.5091754610661657e-13	stable	170954
ZNF708	0.8827930002581433	1.260320330270468	4.775606423720918e-14	4.573490435723439e-13	stable	7562
IL32	-1.4711334244860177	8.84658367308586	4.7878700924428647e-14	4.582278765455956e-13	down	9235
HSPB6	-2.4162656129248834	4.898709762164377	4.8004475345703095e-14	4.591355876492376e-13	down	126393
GPX8	1.4130983150455225	2.4538400937966425	4.856818047525453e-14	4.642279916127999e-13	up	493869
PLP2	1.3618751701686405	5.492779143257703	4.8893860556684146e-14	4.670401969777474e-13	up	5355
ARSA	-0.844167818621142	6.117744755787086	4.9046588176547385e-14	4.681977844968935e-13	stable	410
SYCP2	1.7370006259180664	-0.11534381848202194	5.1133153596922116e-14	4.878023984528997e-13	up	10388
TMEM82	-2.00876434576863	3.878155114182569	5.156049194505554e-14	4.915632257112425e-13	down	388595
GPRIN1	1.3083357729690952	2.1439929755746725	5.227364623110996e-14	4.980423649901132e-13	up	114787
ALDH5A1	-1.0670418344951085	6.852335266722869	5.268574807931855e-14	5.01646725137527e-13	down	7915
PLA2G7	1.5373854500359383	2.9512948337964677	5.333558769697958e-14	5.075086306243365e-13	up	7941
ITIH4	-1.3560091049340672	5.475010172187937	5.340904776714182e-14	5.078820660188681e-13	down	3700
ADCY4	-0.9107110372652423	2.4245639442521196	5.3855541850191097e-14	5.11800040476464e-13	stable	196883
C2CD5	0.6311137820423575	4.260789389251894	5.494234549954075e-14	5.217940989092661e-13	stable	9847
CEP192	0.7361148912863354	3.4753186856327183	5.575564317175891e-14	5.291795186966683e-13	stable	55125
FAM110D	-1.1383225786005002	0.22053164373926007	5.842619187375875e-14	5.541714965968531e-13	down	79927
ZCCHC24	-0.7646251520379295	5.142394642768735	5.846910633700587e-14	5.542244025967529e-13	stable	219654
TMEM165	0.6946154676294743	4.850427157122238	5.994206174150713e-14	5.678238446017434e-13	stable	55858
SWSAP1	-0.7304763715654211	2.1272364359704254	6.111376414108293e-14	5.785540273662214e-13	stable	126074
STAB2	-2.065066638915366	0.35970364810408156	6.170620168961188e-14	5.837902217212229e-13	down	55576
RNF167	-0.536364553608769	6.550988811736682	6.422915155591168e-14	6.072723093604796e-13	stable	26001
UGT2B7	-1.8288207564931867	8.094313461896334	6.428349768530347e-14	6.073992613880615e-13	down	7364
MAML1	0.5515711082049395	4.453302081184698	6.51015741163653e-14	6.147377647476633e-13	stable	9794
CLPB	-0.6926892562079147	4.346841454548284	6.540876646974867e-14	6.17245854721519e-13	stable	81570
SIRT5	-0.7452455555341392	4.971412442085583	6.562120039530076e-14	6.1885711478262045e-13	stable	23408
HLX	-0.9592631450490944	4.083823501042381	6.627781399982918e-14	6.246526165164853e-13	stable	3142
FIP1L1	0.4691788186236804	4.381089703083369	6.746322385721149e-14	6.354213800358168e-13	stable	81608
HIBADH	-0.9472250272492261	6.673822102136212	6.768575335864941e-14	6.371130772706353e-13	stable	11112
SLC25A42	-1.1373741167130194	6.228787618647394	6.812119329698097e-14	6.408054456909922e-13	down	284439
ENDOG	-0.8495062381064056	3.154760178960185	7.070687801001571e-14	6.647073446362718e-13	stable	2021
ABCA9	-1.495307816412724	2.4437171210737954	7.089367101746235e-14	6.660415522678552e-13	down	10350
MPZL1	0.6883539753764827	6.173048975237935	7.294180543291922e-14	6.848501959811846e-13	stable	9019
DCAF11	-0.8209418710315369	7.090198506506107	7.310213857818551e-14	6.859217098954397e-13	stable	80344
KNOP1	0.5014698085052381	3.3093409300146184	7.399699462738716e-14	6.938795882810707e-13	stable	400506
TMEM187	-0.9067122114367672	3.6991558754097262	7.420004168702011e-14	6.953443300518476e-13	stable	8269
GSDMC	2.0454176753229643	-0.7191197237788577	7.629583377692738e-14	7.145333480029716e-13	up	56169
SLC27A4	-0.6929324160817505	5.5662760119613255	7.740411129774006e-14	7.239991355410545e-13	stable	10999
NIT1	-0.6514284464621939	5.794196282737172	7.783807332191901e-14	7.275997231678626e-13	stable	4817
VIPR1	-1.8537180717399855	1.7401818819540802	7.815950867790519e-14	7.301445857865478e-13	down	7433
SEMA4A	1.2624467996495587	1.9454513262242128	7.823433786657766e-14	7.303839693657099e-13	up	64218
KANK3	-0.9663129614938196	2.319451460342021	7.862083981196802e-14	7.335309529659669e-13	stable	256949
C6orf141	2.573659633147683	1.5481031580789224	7.922562761521715e-14	7.385060654149241e-13	up	135398
REEP6	-1.3663479765565776	8.115570466254699	7.925358139355794e-14	7.385060654149241e-13	down	92840
NUP93	0.5967191141213951	4.3199845012883555	7.951964090251365e-14	7.405204200482513e-13	stable	9688
F9	-2.2957910458807675	7.745207593120985	8.088052722137504e-14	7.527213455009975e-13	down	2158
NPC1	0.6787857860460264	5.242925103146819	8.117663807712976e-14	7.550037691835302e-13	stable	4864
HACE1	0.9176550345174	2.0245037221044546	8.189527094651822e-14	7.612106461678875e-13	stable	57531
P2RY6	1.592842657856851	1.4884462469461934	8.268261860230539e-14	7.680480541505765e-13	up	5031
DROSHA	0.5081343310426061	4.985307044696934	8.342141259245366e-14	7.740807765222998e-13	stable	29102
AEBP2	0.5110665708618589	3.686247642330237	8.34363542465427e-14	7.740807765222998e-13	stable	121536
STX5	-0.4990189599106003	5.592941334261168	8.37360836490389e-14	7.763762808784094e-13	stable	6811
ZFYVE21	-0.6135938025666626	4.482282112777734	8.427798941545407e-14	7.80912905669788e-13	stable	79038
SERPINA4	-1.6915247629018295	7.867018306157998	8.57893359517657e-14	7.944210248708734e-13	down	5267
STOML1	-0.6647031688423993	4.277966414862449	8.805667508625187e-14	8.149085317832437e-13	stable	9399
GDPD4	-2.0906537518573862	-0.7129986239173574	8.921627998484214e-14	8.251255203084093e-13	down	220032
F11	-1.4111911698386523	5.792227511517592	9.03752677343142e-14	8.353240811009714e-13	down	2160
KANSL2	0.45342802958289763	3.831518835447506	9.239298658118518e-14	8.534421237156894e-13	stable	54934
BACE2	2.16835857888328	5.752066852183765	9.272247427202831e-14	8.559529901082018e-13	up	25825
TRIM37	0.6483714211307108	4.0826336647417865	9.456270528177578e-14	8.723982580501427e-13	stable	4591
TMEM107	0.7428691415776831	1.6503612861354873	9.713943144658704e-14	8.956134909274149e-13	stable	84314
TUBG1	0.644933763294763	5.184132384631026	9.731960279613316e-14	8.967176808850408e-13	stable	7283
MIA3	-0.7437876453128093	7.028514429243239	9.886626203334142e-14	9.104037181283624e-13	stable	375056
HLA-DQB2	1.7946848685959063	2.9399567884922013	9.907119325562732e-14	9.117252279519728e-13	up	3120
RMDN1	-0.7345272034663973	5.749146837178385	9.977759471502057e-14	9.170889262846845e-13	stable	51115
MARK2	0.4988545505656975	4.7666268980118804	1.0028430732986853e-13	9.211759022305498e-13	stable	2011
BANK1	2.27827229347388	0.11649319830778469	1.0061391207697893e-13	9.236319795118586e-13	up	55024
POLDIP2	-0.5269596789917055	7.728278162297564	1.0222288193074378e-13	9.378222863905814e-13	stable	26073
HEATR6	0.5738018968653474	3.1563801355780075	1.0361066497173436e-13	9.49967085139237e-13	stable	63897
ALG5	-0.5790052926032988	5.211208289919144	1.0584057259603198e-13	9.698132466762338e-13	stable	29880
GOT1	-1.1879178047620742	8.123401212426883	1.0611666969257586e-13	9.717432726197384e-13	down	2805
SPINT1	2.5620088637783005	5.189220821173615	1.0803395971452028e-13	9.88690565969383e-13	up	6692
ECSIT	-0.6591961061113124	5.732530906369139	1.1325441690541243e-13	1.0358278278151214e-12	stable	51295
PGS1	0.48054419895874034	3.76841024846873	1.1471823504947446e-13	1.0485698775088662e-12	stable	9489
ATP2B1	0.7363470747913465	5.010698996791601	1.151948173621096e-13	1.05227807318348e-12	stable	490
ZNF8	0.6577875303522721	2.0100170718584884	1.1604755035549702e-13	1.0594156442047957e-12	stable	7554
RNF185	-0.5652597027174615	5.411765512738672	1.162762883349901e-13	1.0608513976918212e-12	stable	91445
NCKAP1	0.5748706961097964	6.300028531436213	1.16670634364358e-13	1.0637953909732988e-12	stable	10787
ABCB8	-0.6302992484615266	5.619327177417978	1.1701255410245867e-13	1.0662580436445038e-12	stable	11194
PIP5KL1	1.5152451356969725	-1.2711220617774883	1.1771218677981845e-13	1.0719752764169478e-12	up	138429
SPAG7	-0.756482334405705	5.27802366821645	1.2072294034137984e-13	1.0987193908200138e-12	stable	9552
PRRC2C	0.6293993901584792	6.734496595724739	1.2125887223837787e-13	1.1029207717564222e-12	stable	23215
CEP85	0.8920991696083999	3.3303847831118207	1.2166746216827235e-13	1.1054162928999597e-12	stable	64793
TMEM176A	-1.1721102523735867	9.61474084418393	1.216821761384084e-13	1.1054162928999597e-12	down	55365
ZSWIM7	-0.7401064810187998	3.571420674461606	1.220142369247449e-13	1.1077549436763995e-12	stable	125150
SIGLEC10	1.4350990436525968	1.5004158553046494	1.2224363622041185e-13	1.1091592518678444e-12	up	89790
PPP1R3B	-1.2357503070335245	6.341675733078344	1.2233917095300551e-13	1.109347986332568e-12	down	79660
SLIT1	1.7721142657166564	-0.8009283170976625	1.2263950980761305e-13	1.11139248082064e-12	up	6585
IFI6	-1.7316380547572832	7.561100713107815	1.239528622125983e-13	1.1226090827845084e-12	down	2537
MYH3	-1.8306278917211745	2.2824198134672047	1.258738268411134e-13	1.1393116375789556e-12	down	4621
KITLG	1.237652911061627	3.0653163044490244	1.274288239503272e-13	1.1526834020223383e-12	up	4254
C11orf24	-0.7842758956498745	5.890718247951938	1.2951875967019736e-13	1.1701621841414544e-12	stable	53838
POGK	0.6949690418896849	5.579004265433028	1.3044208612063714e-13	1.1777873031476507e-12	stable	57645
SH3BP1	1.246986753683212	3.06002681372744	1.3124010536485158e-13	1.1842724158272685e-12	up	23616
DAGLA	1.4654652967742228	2.316599759775972	1.3219061022739272e-13	1.1921247984297797e-12	up	747
ALDOA	0.9899636119800566	8.927632481639815	1.3505810762168434e-13	1.217245020969206e-12	stable	226
DDRGK1	-0.7012202470876155	6.655539238888613	1.3563116564614174e-13	1.221668096390369e-12	stable	65992
EID3	1.245842827091001	-0.6200990853596362	1.3571996104682032e-13	1.2217265626312922e-12	up	493861
L3MBTL1	0.8851439586820053	1.3282194906333538	1.3795741480538452e-13	1.2411150699218957e-12	stable	26013
UCK2	0.7826600509291208	5.069758512708679	1.3827268172903904e-13	1.2431978725535162e-12	stable	7371
NDUFA10	-0.4966538419738202	6.6424063733350085	1.434355317868998e-13	1.2888359769035961e-12	stable	4705
ADH1A	-1.843040019759877	8.64579701368668	1.4425924986345088e-13	1.2954533000442014e-12	down	124
RGS1	1.6654202624935548	4.45031316777297	1.4533506233897743e-13	1.3043250697459377e-12	up	5996
ADAM8	1.0681606494353004	2.7678286492289894	1.4684251809932566e-13	1.3170576064449487e-12	up	101
LRG1	-1.5046707171915528	9.170603056978806	1.4796622164168619e-13	1.3260985510049016e-12	down	116844
RABEPK	-0.9688378673894499	5.472795578206521	1.4802919017886837e-13	1.3260985510049016e-12	stable	10244
SYT8	3.035697792109445	2.2595812055670677	1.4932123692489697e-13	1.3368663696701874e-12	up	90019
HSDL2	-0.8485640834096998	7.0014779334762896	1.5017654787151408e-13	1.3437134880076883e-12	stable	84263
PHTF2	0.6537167286914197	3.491635561265362	1.5131228184503144e-13	1.3530599468118354e-12	stable	57157
HNRNPL	0.32985108396494806	7.020216791816422	1.5338662288109864e-13	1.3707832811842434e-12	stable	3191
VAMP2	-0.6676456057787972	5.078989104429921	1.5514895790311962e-13	1.3856986348459133e-12	stable	6844
MRPS22	-0.426735583346595	5.0622890359813	1.5553570633234176e-13	1.388317513407866e-12	stable	56945
TMEM44	0.8642761949328102	2.659988492379004	1.5563570402319718e-13	1.3883752346877037e-12	stable	93109
ENG	-0.9728950466722768	6.330831854941755	1.5917241516933894e-13	1.4190722707349352e-12	stable	2022
CARD11	1.4956382446941812	2.1198090107299437	1.6092072392411992e-13	1.4333945217575168e-12	up	84433
MECOM	1.2682759216268802	2.847928881608101	1.6097202019467667e-13	1.4333945217575168e-12	up	2122
GLI1	1.4754753601189106	0.3401183159236258	1.6144365542524532e-13	1.4367323867699891e-12	up	2735
LAMB1	1.1978914324577647	6.455221674782697	1.6275480816019118e-13	1.4475328773696092e-12	up	3912
COX7A1	-2.1924155955771156	3.3548181816685725	1.6869882648236477e-13	1.4986028607445977e-12	down	1346
MCCC2	-0.6656862998113829	6.883904031590937	1.7191155983336018e-13	1.5262291831138748e-12	stable	64087
FRAS1	2.5844744550877685	3.606675503788994	1.7427001286362114e-13	1.545319038797845e-12	up	80144
PIGV	-0.7532850019354843	4.324452072985212	1.7672243134208621e-13	1.566130012442942e-12	stable	55650
NFIA	-0.7830450035433851	5.811000823821406	1.7723870120259466e-13	1.569311805215197e-12	stable	4774
EMC3	-0.5882108648414233	6.387452940727779	1.7729290604593676e-13	1.569311805215197e-12	stable	55831
ST7	-0.552541481276577	5.08580547450173	1.7793010924909865e-13	1.574013433667235e-12	stable	7982
ANKRD36C	1.1373452325010325	-0.6888045573880397	1.8241242570645903e-13	1.6117440757063558e-12	up	400986
TPR	0.5871981396120936	6.398686759817009	1.8265316461414e-13	1.612911109775309e-12	stable	7175
UBE2S	1.0224328572952406	4.143057272239039	1.829581353056996e-13	1.6146436150284217e-12	up	27338
SBDS	-0.5194411483300734	6.152867969403436	1.8318302125680332e-13	1.6156677168960122e-12	stable	51119
AURKAIP1	-0.7793673024393744	6.830485383875072	1.834162124422597e-13	1.6167638108627689e-12	stable	54998
PTCHD4	-2.145252239424563	0.5623900291493917	1.8574952520071355e-13	1.6363596154773838e-12	down	442213
RANBP10	-0.7360101364405246	4.930816385612979	1.8595496185649452e-13	1.637197778053265e-12	stable	57610
HTR2B	-2.1759328532213753	1.7022393821050759	1.8666440622143546e-13	1.6424697367818544e-12	down	3357
DPYS	-1.7276987170658606	7.748496676189043	1.886522171135549e-13	1.6579949738505678e-12	down	1807
UHRF1BP1	0.6647322325397336	4.165527006169675	1.9066881149492217e-13	1.6747265312607248e-12	stable	54887
GPATCH8	0.6208158637338195	4.573971808590342	1.922251097765225e-13	1.687397711131106e-12	stable	23131
NDUFA13	-1.0585955867879842	5.6651361006484935	1.9423903147354022e-13	1.7040686661898528e-12	down	51079
COX6C	-1.026421117819291	8.094422708520765	1.9684783205114863e-13	1.725935746584318e-12	down	1345
GRIN2D	1.4714696452074176	0.5086281233458216	1.9829705140264728e-13	1.7376159569190652e-12	up	2906
CEP131	0.7102827405004732	3.901155209850911	2.0067826047945736e-13	1.7574443059333717e-12	stable	22994
SLC25A11	-0.7120283465364365	6.086994791668354	2.0273247287651574e-13	1.7743872802942216e-12	stable	8402
CRLF3	0.5916640213220996	2.8308445187997155	2.030614206685281e-13	1.776219050326241e-12	stable	51379
TIE1	-0.9005952062085758	4.437356034078	2.0597480310641812e-13	1.8001475620812493e-12	stable	7075
TRDMT1	0.9045091541245065	0.6844939719405204	2.0603952492428203e-13	1.8001475620812493e-12	stable	1787
ZNF468	1.4078119104409015	3.05838668325749	2.0619284326867903e-13	1.8004273914589835e-12	up	90333
ADH1C	-2.2351233191342965	8.918874119134006	2.1027769802974307e-13	1.8339378081983e-12	down	126
ZNF92	0.7188415423342046	2.1744667894615564	2.1141989076155489e-13	1.8428167107836294e-12	stable	168374
MICU1	-0.5830732193136644	6.2209657476767495	2.1346439046280292e-13	1.85954542959498e-12	stable	10367
TPM4	0.9560526359810825	7.12073089670515	2.1646614685219239e-13	1.8834838709694863e-12	stable	7171
CRADD	-0.7090649878670167	4.125183956474079	2.182351579756956e-13	1.897763728758773e-12	stable	8738
COL24A1	2.417701630429488	0.5151847494254894	2.2076046739324964e-13	1.918599752918851e-12	up	255631
ECM2	-1.3460332206910144	4.589296447605961	2.2212340201131486e-13	1.9293152600678513e-12	down	1842
COL11A1	2.99758676950965	1.2623719681648995	2.23725036650937e-13	1.9403032057016024e-12	up	1301
VTI1B	-0.4763288797529977	5.692668909700701	2.2374997745444866e-13	1.9403032057016024e-12	stable	10490
PYGM	-1.6898167658015935	0.0032868781821753707	2.2378059068722335e-13	1.9403032057016024e-12	down	5837
NEO1	0.8477299634701507	4.930286118742681	2.249634326962912e-13	1.949420429038965e-12	stable	4756
ZBTB34	0.6823029243142474	2.8181827730143296	2.2704266481494772e-13	1.9662901496575753e-12	stable	403341
MON1A	-0.6425216690276797	3.6648654739172284	2.2775210680277003e-13	1.9703948931830257e-12	stable	84315
CDH24	1.1558478501321077	1.9056503646405731	2.27782109721239e-13	1.9703948931830257e-12	up	64403
NDUFA2	-0.8197213602408847	6.685124268787006	2.3301257953922617e-13	2.0144663545021978e-12	stable	4695
MRPS18C	-0.5116675111778556	3.4968543865688373	2.340189714538661e-13	2.021989297008841e-12	stable	51023
GCC2	0.6906956874878046	4.314780101164322	2.3832579356649667e-13	2.0580035367661877e-12	stable	9648
GTF3C3	0.43389845208144007	4.155100666649812	2.3899261637139714e-13	2.062561858963383e-12	stable	9330
CCDC14	0.7747028338359799	4.140621338441885	2.42343634814806e-13	2.090266656124916e-12	stable	64770
PRPF38A	0.46903632704245174	4.769159171705078	2.4258837816818147e-13	2.091162535150108e-12	stable	84950
CD19	2.2428355638308126	-0.009832572700923622	2.4691203795113253e-13	2.1271980797136457e-12	up	930
IBSP	3.5688839199710403	0.4183698590965399	2.477657553343435e-13	2.133314891057422e-12	up	3381
LPA	-1.876879641611277	4.688070138953658	2.481506663902022e-13	2.1353904300847314e-12	down	4018
P3H4	1.096827061227658	3.9340337515294137	2.5139660536512347e-13	2.1620690672305286e-12	up	10609
NRSN2	1.5306389529395323	4.0442942203854555	2.5207401304197183e-13	2.1666396349710653e-12	up	80023
CSNK2A1	0.4475337648050713	5.795801003618734	2.5852855374271266e-13	2.2208320901370525e-12	stable	1457
ANGPTL6	-1.3969140169296093	1.7295953477696724	2.590476312714622e-13	2.2240040709043292e-12	down	83854
OSBP	-0.5085364269001516	6.462434375816467	2.6527501917261216e-13	2.2761516673978353e-12	stable	5007
CAMK1G	-2.540319071878199	0.2479981427687029	2.67082309039422e-13	2.2903349482271403e-12	down	57172
CCDC125	-0.5947722963637885	4.643231542419138	2.680670253785197e-13	2.297452035057013e-12	stable	202243
WDR25	-0.6167832131385513	3.0807920769676964	2.689719824010393e-13	2.3038777303872056e-12	stable	79446
SULT1A1	-1.279463229194346	6.373057764070221	2.710276607292444e-13	2.3201468257583063e-12	down	6817
BAAT	-1.4467898663464716	9.22761239775045	2.7133384552165923e-13	2.3214291659501494e-12	down	570
STK24	0.8902093697714771	4.9545519787638375	2.717974822585903e-13	2.324056351754905e-12	stable	8428
DPM3	-0.9894020258735956	5.495645932771394	2.7885429298074094e-13	2.383024251586712e-12	stable	54344
LIAS	-0.5982616914787469	3.492703604195239	2.792341478295103e-13	2.3848974052826535e-12	stable	11019
DOCK10	1.2595308642705623	2.684683488621051	2.824804034620092e-13	2.411235830356564e-12	up	55619
MRPL55	-0.8852666141253068	6.139869783091824	2.835067625823346e-13	2.418605967685158e-12	stable	128308
TRIM67	1.7787041837105828	-0.7375968953874305	2.838219489608843e-13	2.4199040840754546e-12	up	440730
KLC4	-0.8024755650690498	6.543526712783135	2.846926073331194e-13	2.425934020236983e-12	stable	89953
NNMT	-2.230090681230658	9.16177367701144	2.886563598393518e-13	2.458298913055272e-12	down	4837
VAV3	1.4155106898104863	2.3792922430316144	2.9026010876739816e-13	2.468677620294488e-12	up	10451
VANGL2	2.302330490395523	1.9170144005306504	2.9037396423027324e-13	2.468677620294488e-12	up	57216
KEL	2.974989083352019	2.259497659395898	2.910845267874333e-13	2.473302069623732e-12	up	3792
PRPF38B	0.5198889657329057	4.767165714401643	2.925537330654823e-13	2.484363623354702e-12	stable	55119
CYP3A5	-1.5633000664501697	8.131534708214124	2.930992698725449e-13	2.487573220118957e-12	down	1577
CRLS1	-0.822842575981157	6.830616113754757	2.997124236371726e-13	2.54079452682478e-12	stable	54675
ADAMTS14	1.5890693064734462	0.5480634872885815	3.0968316282122417e-13	2.6238224137661257e-12	up	140766
HNMT	-0.8088981376581617	6.666196420942011	3.1195799269903327e-13	2.641588387692213e-12	stable	3176
POU2AF1	2.042782561910324	1.6496338666199946	3.134472269425056e-13	2.6526856537825273e-12	up	5450
PANK1	-0.9708775003881721	5.340742229065079	3.145180960529582e-13	2.6602316910598926e-12	stable	53354
TRPC1	1.2436715043104518	0.8916417300177999	3.1479429346184526e-13	2.6610515331136853e-12	up	7220
HNRNPUL1	0.43895843490225994	7.2536458885486015	3.1612065777969217e-13	2.670742768401679e-12	stable	11100
CINP	-0.6216412232529959	4.662970535647881	3.220051663087373e-13	2.7189105168867444e-12	stable	51550
ITIH5	2.7061806061862703	4.962060354284242	3.26600220423738e-13	2.7545759499829356e-12	up	80760
HILPDA	1.2903752753491287	3.0406908224185276	3.2771583367982826e-13	2.762415579297769e-12	up	29923
SHROOM1	-0.9140437786074666	6.2632302775846025	3.34997265418374e-13	2.8221903563395824e-12	stable	134549
E2F5	0.9652634906247868	2.5853796532166444	3.3642705477849025e-13	2.832628021061775e-12	stable	1875
IFIT1	-1.4509294394132901	5.446341672773705	3.397813672150121e-13	2.8592486479249657e-12	down	3434
HERPUD1	-0.6818074144160788	6.97576022439783	3.504510254155912e-13	2.9473626182827397e-12	stable	9709
GGACT	-1.1070914535788332	3.479811101871647	3.507084591097469e-13	2.947857512471734e-12	down	87769
FSIP2	2.0128996902454426	-0.3272382148892609	3.600765897320119e-13	3.0248878879354755e-12	up	401024
HBA2	-1.7944069928830702	3.0321715091773536	3.616948404675875e-13	3.036763694514066e-12	down	3040
PIAS3	0.7827156165476581	3.6179211118400993	3.700710765100988e-13	3.103999476949364e-12	stable	10401
BICC1	2.041853285496878	4.6940659995764	3.701211987469937e-13	3.103999476949364e-12	up	80114
FOLR1	2.848272329851144	0.990178986103427	3.704053231604792e-13	3.104628242232724e-12	up	2348
PRRC2A	0.5767533696011511	7.3104152835878295	3.8645884242415654e-13	3.2373561269436677e-12	stable	7916
FFAR4	1.447021367119364	-0.2267732606592276	3.8708581936665126e-13	3.240779414934332e-12	up	338557
CYP26B1	2.183661854385301	1.823871233464269	3.8960229328610085e-13	3.2600092680602482e-12	up	56603
FOXJ1	2.933820175757264	2.0761872279282336	3.9415262646031567e-13	3.2962262462968597e-12	up	2302
AUH	-0.6629963132735542	4.0381440972428155	3.9872606579763085e-13	3.3325955634572257e-12	stable	549
EVA1A	-1.303233372156137	5.641382741523388	4.0269319466539737e-13	3.3638591905532683e-12	down	84141
HIF1A	1.0338122499540356	6.221320079762642	4.190138459431932e-13	3.498223582216401e-12	up	3091
STK16	-0.5097743929946683	4.977307668872596	4.218285939742401e-13	3.5197434788946714e-12	stable	8576
ZNF469	1.6631486734230292	1.2570432836206666	4.3765615100823525e-13	3.649757250318114e-12	up	84627
ABCC6	-1.0478067467307142	6.9618989277829195	4.3815391021987446e-13	3.651856621731508e-12	down	368
SMC1B	2.2447847629528592	0.35598540925909095	4.386962984654785e-13	3.654325395298296e-12	up	27127
KHDRBS1	0.3402373989016257	6.5270863082055826	4.4046539358512237e-13	3.667004095556678e-12	stable	10657
MAGIX	-1.1899925141624383	3.8253158486711176	4.4197965454450035e-13	3.6764850348884335e-12	down	79917
D2HGDH	-0.7104021946444486	4.9590013676912115	4.420995545187182e-13	3.6764850348884335e-12	stable	728294
HAUS1	0.6270121192466158	3.2062325619708143	4.4312686039881146e-13	3.681124699414199e-12	stable	115106
ADNP2	0.5823286018471261	3.856055088474824	4.4315345175513166e-13	3.681124699414199e-12	stable	22850
SLC10A1	-2.394138937959784	7.183315843699054	4.464596014665075e-13	3.706513604121274e-12	down	6554
ZNF816	1.3117838434093696	1.2432402878603444	4.507883133153292e-13	3.738037744706113e-12	up	125893
ZNF296	1.3860712592910818	0.6182359094250903	4.509311922628143e-13	3.738037744706113e-12	up	162979
SCCPDH	-0.9413794760792286	7.694839403512949	4.5101223395100036e-13	3.738037744706113e-12	stable	51097
PIGP	-0.5880448838243872	4.02069146259846	4.514607834734822e-13	3.739667338102885e-12	stable	51227
PPAT	0.6670734227915278	3.2693683779268077	4.521069196814784e-13	3.7429309067216206e-12	stable	5471
AADAC	-1.5068290294866107	7.901142767023279	4.573294004060065e-13	3.784056644162074e-12	down	13
TBC1D31	0.6894323155615459	2.6297331296929514	4.589445722046421e-13	3.7953054205045715e-12	stable	93594
DSC2	1.0582366946940367	3.8225580678374667	4.650409146791187e-13	3.8435786957109346e-12	up	1824
HNRNPH1	0.5388587229165799	7.193025164470328	4.740544816346051e-13	3.9158957848548015e-12	stable	3187
C11orf54	-0.8807121346325018	6.366250728828537	4.768410853203872e-13	3.936723620965421e-12	stable	28970
LLGL1	0.772761149853054	3.4923866396696104	4.838361497158714e-13	3.990035447990219e-12	stable	3996
ZNF611	1.2168481480779287	1.653914411400538	4.90694447383255e-13	4.044346683485306e-12	up	81856
MLXIPL	-1.1642541751945228	8.250245800386349	5.015948924905077e-13	4.131894885754215e-12	down	51085
TDRD3	-0.5408904367806737	3.6126515787437294	5.179791087653854e-13	4.26449356101685e-12	stable	81550
RBBP7	0.47130564037300793	6.305060688804384	5.183067823007457e-13	4.26482587387598e-12	stable	5931
MT1E	-2.5152124723603437	7.520147394807083	5.256736721648669e-13	4.3230470856594385e-12	down	4493
CEBPD	-1.1506392157818641	6.910194963029556	5.317693332838754e-13	4.370719660915892e-12	down	1052
TTLL5	0.5406914132556631	3.3330357028574875	5.321490189243802e-13	4.370719660915892e-12	stable	23093
ANO1	-1.7799361687478423	5.985585546328139	5.324282402171518e-13	4.370719660915892e-12	down	55107
RAB17	-1.1236003693159573	6.267659588115632	5.326483337777451e-13	4.370719660915892e-12	down	64284
KSR1	0.8928290446665409	2.8329787789675365	5.347120633675786e-13	4.3852297616731136e-12	stable	8844
COLCA2	1.5314811199550507	1.6781632432910152	5.415792708745478e-13	4.439095912126884e-12	up	120376
MARCKS	0.9265123059670729	6.609623495080014	5.448674384579091e-13	4.463582922996248e-12	stable	4082
FBXL15	-0.7809087376219794	4.052618728125822	5.469475344153279e-13	4.478151793083909e-12	stable	79176
RIMKLA	1.8729744223726146	0.12675790657757324	5.513831137786961e-13	4.511979570524237e-12	up	284716
COQ5	-0.5222661618595807	5.247492891562553	5.567658226559612e-13	4.553516182647431e-12	stable	84274
NXPE3	1.2572204547806063	2.0151444256499524	5.648438197164252e-13	4.6170383589595896e-12	up	91775
CBX3	0.44249739005304195	6.686306936759667	5.692403012239745e-13	4.650414436636586e-12	stable	11335
PLCB1	1.2166667890405998	4.064342402505216	5.732818551452398e-13	4.6808558073575025e-12	up	23236
SCN4A	-1.2557672028825742	0.7483912243070925	5.770014987631155e-13	4.708636749664479e-12	down	6329
LRRC29	-0.7991283785987068	1.2736725497664845	5.79547025015929e-13	4.726811010624423e-12	stable	26231
PPP1R14A	-1.2112641453335473	2.312576897373521	5.810081712695748e-13	4.736125916708165e-12	down	94274
PAK4	0.6468792614834852	5.512881084825929	5.883018069494744e-13	4.79294842061361e-12	stable	10298
MST1	-1.2613164250079518	7.81939158521601	5.965633752405019e-13	4.8575900943883766e-12	down	4485
OLFML2B	1.416904508109543	3.5552890424157204	6.084147210142465e-13	4.951375065096204e-12	up	25903
VEZT	0.5713051042643662	4.9737229734844135	6.11214764936773e-13	4.971436696285731e-12	stable	55591
TSPAN15	1.414715271804573	4.322988697566093	6.130126141803674e-13	4.983329268835363e-12	up	23555
C2orf42	-0.5000079670589025	3.184705268233909	6.171183869035181e-13	5.013960227255514e-12	stable	54980
NUDT8	-1.0308051806202436	3.839732024884488	6.199400027799041e-13	5.034129869400929e-12	down	254552
PPP1CC	0.4560404911878333	6.394395130276181	6.290263686220057e-13	5.105121605153118e-12	stable	5501
TMEM243	1.0618122593181654	2.2832784341133716	6.295026398108588e-13	5.106195183252671e-12	up	79161
FAM122B	0.6486579042154209	4.177636065494138	6.299823072022763e-13	5.1062560695960875e-12	stable	159090
PDCD1	1.9778233975024424	1.3035293801974013	6.301981352398297e-13	5.1062560695960875e-12	up	5133
DBR1	0.4765148464259555	3.1417728572540438	6.369554499292608e-13	5.158192416121084e-12	stable	51163
DDX55	0.5003664239714957	3.7602083673412188	6.42737924595511e-13	5.202181980750144e-12	stable	57696
GABRQ	1.8665980523172285	-1.1142706890197585	6.441744801254059e-13	5.210967838137071e-12	up	55879
SUPT20H	0.5432670872797548	3.926562516952061	6.478623776169488e-13	5.2379461510599065e-12	stable	55578
MRPS2	-0.6236908903561499	5.736379060695401	6.575778802635781e-13	5.3136015539643725e-12	stable	51116
CYYR1	-0.843193677922601	2.8386580835012114	6.620113510338733e-13	5.346516047196308e-12	stable	116159
JRKL	0.7651971597880615	2.608012490604934	6.713391321140811e-13	5.418900531322142e-12	stable	8690
RAP2A	0.8080170156930258	5.0314679454844695	6.783345175908427e-13	5.472389988651341e-12	stable	5911
FARS2	-0.602392704649669	4.180158447964218	6.910156869156674e-13	5.571665864517201e-12	stable	10667
ITPK1	-0.7095853181252783	6.690445389162556	6.995804804789286e-13	5.637661591872539e-12	stable	3705
LAMP1	-0.664785469583792	8.704112595665583	7.087399023168594e-13	5.708374991856463e-12	stable	3916
PGAP3	-0.681824556857199	5.7805914822498305	7.146573474834719e-13	5.7529141355990545e-12	stable	93210
HPD	-2.400093214393066	10.346276127965751	7.162712260423266e-13	5.760378262736734e-12	down	3242
COMMD2	0.4327994813966837	4.330751858960827	7.163607028437087e-13	5.760378262736734e-12	stable	51122
NCOR2	0.5387332065262527	6.360989249235686	7.289489064355801e-13	5.855462062865137e-12	stable	9612
FXYD6	-0.9857551739991907	3.4466990340885344	7.289742584326849e-13	5.855462062865137e-12	stable	53826
PDGFRL	1.46274501168206	1.2065093409341294	7.336766349751296e-13	5.890046495170807e-12	up	5157
PPP6R1	0.5278558351962654	6.105962243826764	7.5048214569879e-13	6.018453252702776e-12	stable	22870
MSI2	0.8280431775349635	4.9427139579522805	7.830678217641277e-13	6.269610974253889e-12	stable	124540
ZNF736	0.9678291568079517	2.102445172536596	7.982149877605709e-13	6.387441120387016e-12	stable	728927
ZIK1	1.51617122646643	0.6338678535686426	7.997006094224693e-13	6.395881382687034e-12	up	284307
RBKS	-0.8135996699673215	4.431800218656799	8.107837072222894e-13	6.481030344646023e-12	stable	64080
ZNF257	1.8274329730707888	0.02112904671870456	8.120594142453211e-13	6.4877340931418445e-12	up	113835
SMC1A	0.6304976090093373	6.10121966133362	8.14763625322566e-13	6.505837145932313e-12	stable	8243
ZNF713	0.723417242646079	0.29402058964110156	8.207212595680968e-13	6.54988514894023e-12	stable	349075
TTYH1	2.4437175017178205	1.6410741342074884	8.221068354747764e-13	6.557417445345288e-12	up	57348
POMK	1.2328335310793883	-0.9067897192682318	8.291753513651514e-13	6.6102464638369e-12	up	84197
KCNN4	1.6048274136880851	1.0302503672356618	8.479190933346501e-13	6.7560445633169864e-12	up	3783
GATB	-0.6420780532310132	4.621535910142863	8.516061838995299e-13	6.7817822928136385e-12	stable	5188
WNT10A	1.9334436283506147	-0.7477393431479569	8.794379251125961e-13	6.9996657160168236e-12	up	80326
GPR19	1.343842942367924	-0.8102896560428573	8.849009877652094e-13	7.0393731309682575e-12	up	2842
ITGB8	2.7570539612132605	2.1829552731940716	8.912561037231504e-13	7.086130478664405e-12	up	3696
ZBED5	0.5656883017714174	3.9672118102737444	9.038901892677141e-13	7.182733388377916e-12	stable	58486
TRIM46	1.5198252995567914	-0.5174329428215979	9.10696420067249e-13	7.232946848302967e-12	up	80128
ZNF300	1.46264419603515	1.4142119550445968	9.115402980881012e-13	7.235777638941055e-12	up	91975
C11orf1	-0.8504020921558896	3.2643796069446416	9.427545270772807e-13	7.479555424871809e-12	stable	64776
PPP2R3A	1.2571386680762722	1.943806301510531	9.454442190236933e-13	7.496887813668644e-12	up	5523
SYBU	-1.3171316799692236	5.6727798626590245	9.528144643507597e-13	7.551296267390645e-12	down	55638
MYO1B	-0.8483026329606115	7.728528988969944	9.744182001546646e-13	7.718390481908132e-12	stable	4430
DCAF7	0.5057876355782156	5.9511460728186645	9.860253191864685e-13	7.8061652469354345e-12	stable	10238
PALB2	0.5469079274111877	3.0916001508190125	9.911551114390142e-13	7.842594069403373e-12	stable	79728
TMEM67	0.9504832037636577	1.3287832306728715	9.985104661713576e-13	7.895256665829251e-12	stable	91147
ATXN3	-0.48138991959879185	3.6719181925625852	9.988744286194646e-13	7.895256665829251e-12	stable	4287
DGKH	0.7992735602348411	2.5840351403554545	1.0038957026545433e-12	7.930722623844619e-12	stable	160851
IGIP	-0.6450866779088427	3.502383174032808	1.0241406314851692e-12	8.086352943492474e-12	stable	492311
INPP4A	0.6241539831999358	3.579080327431873	1.0312787735080236e-12	8.138384962229187e-12	stable	3631
EFHC1	0.7620018098950778	2.3615625479646383	1.0342401213239426e-12	8.157417832589056e-12	stable	114327
UBE2D3	-0.4012871458697422	7.3546040896296505	1.036784306169797e-12	8.173141922880758e-12	stable	7323
AGRN	0.9486746746541369	7.5156004447350195	1.041041360772328e-12	8.202344989015094e-12	stable	375790
ANKRD27	0.7242357880214264	4.228846559953182	1.0639547403388292e-12	8.378431918084658e-12	stable	84079
PLCD4	0.8759254755563562	1.1507251678801054	1.1085142873156213e-12	8.724700997302801e-12	stable	84812
DDHD1	0.9337379096602432	3.1722496098230235	1.123126957131947e-12	8.830347749823422e-12	stable	80821
ACOT4	-0.9347918115808983	3.6298544153463927	1.1477294941833347e-12	9.018686736117043e-12	stable	122970
FANCM	0.6158099656380372	1.5528885832358545	1.1482968156333342e-12	9.018686736117043e-12	stable	57697
VPS28	-0.8603805536819003	7.4752159976562735	1.156516806823862e-12	9.078442877045695e-12	stable	51160
PRAP1	-1.767647066760609	9.080809409118137	1.1653957561383363e-12	9.143305816129738e-12	down	118471
ZNF850	0.9211571547698507	0.8144209592387324	1.1662774122500417e-12	9.145389280211104e-12	stable	342892
SMIM12	-0.567706111256273	5.189666145276366	1.1746237600318116e-12	9.205974178411939e-12	stable	113444
SPP2	-2.3022493361052603	6.5522957682994525	1.1786272642747023e-12	9.232476575669489e-12	down	6694
COX5B	-0.7670974481100226	7.397492903901785	1.1837023822039524e-12	9.267340802444867e-12	stable	1329
GPR161	1.289830590556078	1.659158021120567	1.200943297957057e-12	9.397365479638669e-12	up	23432
RAP1GAP2	1.5917630316099551	2.4663307176526086	1.2420250999574777e-12	9.713709475115278e-12	up	23108
SCGB3A1	-1.5885124526762961	-1.2163374308762136	1.2537128649545209e-12	9.79995459051338e-12	down	92304
REN	-2.3462453315753367	1.6037120878980555	1.2559392673920321e-12	9.812190781667014e-12	down	5972
INMT	-1.644193590616181	3.0161863684467276	1.3008353586616757e-12	1.0157601296146193e-11	down	11185
CHP1	-0.6607309631123884	7.581569494281042	1.350526354218838e-12	1.0540070032610112e-11	stable	11261
GLT8D1	-0.6547138847162468	5.782934405690617	1.3571655471082875e-12	1.0586319170402218e-11	stable	55830
MFSD6	1.1165362323754584	3.69727937572033	1.3679096516687722e-12	1.0664522515426078e-11	up	54842
ZNF587	0.6847197322726573	3.015406116727508	1.3737940845257377e-12	1.0704776583044646e-11	stable	84914
SGTB	0.7141821940585314	2.1156109073219276	1.3803405996806916e-12	1.0750144733294956e-11	stable	54557
MRPL34	-0.6553058943872655	5.971264455340178	1.3827595186230629e-12	1.0763336284447166e-11	stable	64981
APBB3	-0.8560092691357808	4.252432399550955	1.38368673665508e-12	1.0764908762530402e-11	stable	10307
MALSU1	-0.6398030005057715	4.931999774761711	1.385125538281401e-12	1.0770457564300219e-11	stable	115416
MTFMT	-0.40338335082211074	3.1708083934022424	1.3885078165285857e-12	1.07911047269897e-11	stable	123263
RAB35	0.4082464575985839	4.942429506721398	1.3909923302335954e-12	1.0804756750385919e-11	stable	11021
OSBPL10	1.2874823929706873	2.0313006513825966	1.3988660465075665e-12	1.086023409746774e-11	up	114884
SPTSSB	2.5846388378003367	0.7259432262628587	1.4026501537006574e-12	1.0883919958981996e-11	up	165679
ODF3B	-0.933219150878288	4.362794438948209	1.4130829689823083e-12	1.0959145032170002e-11	stable	440836
PLEKHB2	0.7313665169186327	5.315378081558196	1.4235639975204439e-12	1.1034665263286406e-11	stable	55041
PLAGL1	1.5873982961981283	2.0013266355286157	1.4254478602655662e-12	1.1043501063560577e-11	up	5325
LIF	1.9294812922067168	2.9744674210768136	1.4296673559639506e-12	1.1070413266525238e-11	up	3976
MAP1LC3A	-1.2425379910877405	4.845008783155803	1.4341948544195934e-12	1.1099681136081567e-11	down	84557
FAM174A	-0.5140473949287584	3.887577268236584	1.4533281699736144e-12	1.1241898569613514e-11	stable	345757
GLIS3	1.4852347351463377	3.5195638487523664	1.4561008805758697e-12	1.1257479932952193e-11	up	169792
DIP2B	0.5279379927610346	5.115031203097926	1.4750299451798487e-12	1.139788886322211e-11	stable	57609
CAPZA1	0.46521754686495986	6.284571868598216	1.476690975851606e-12	1.1404787120468907e-11	stable	829
ARMC9	1.0513632943788458	1.8841929793409589	1.4787799968722188e-12	1.1414981941534693e-11	up	80210
ITGAM	1.2899317541861735	3.3044639759857275	1.4811109684000322e-12	1.1427032855992763e-11	up	3684
EIF4EBP3	-0.9621085301017408	3.022084030427116	1.49070099399227e-12	1.1493338829563447e-11	stable	8637
NUDT13	-0.9342442284549999	2.155971966505078	1.491253744660415e-12	1.1493338829563447e-11	stable	25961
GABARAPL1	-1.058988752713181	6.4735235221852125	1.5143462468707183e-12	1.1665259827996337e-11	down	23710
HAUS5	0.5852181722780883	3.853869527998645	1.5271999120259362e-12	1.17581719367806e-11	stable	23354
SUGCT	-0.9943536376221419	4.265646558475943	1.531068478540824e-12	1.1779793773344647e-11	stable	79783
SAA2-SAA4	-3.05297068836795	5.784744656878325	1.5317235000922568e-12	1.1779793773344647e-11	down	100528017
CCT6B	-1.2196683496723157	1.0242008490824872	1.5323889636437964e-12	1.1779793773344647e-11	down	10693
ZNF605	0.6298530946020552	3.280458201290722	1.5362974546359497e-12	1.180372640611596e-11	stable	100289635
ALDH1B1	-1.0755142049708133	7.024562397644493	1.537500018447505e-12	1.1806854771771734e-11	down	219
WDR83OS	-0.6483064947309126	6.546516751067265	1.551966476697416e-12	1.1911784064165688e-11	stable	51398
ITGA4	1.3431112563800718	1.7843823190933104	1.566015567595769e-12	1.2013403144905216e-11	up	3676
CETP	-1.489071286081457	2.7769150335538675	1.5787620286347926e-12	1.2104929521206023e-11	down	1071
UBAP2L	0.5397034740877129	6.786655945086362	1.6042802180316446e-12	1.2294236219133573e-11	stable	9898
RORA	-0.9978311339007022	4.883346172278334	1.6121094594021088e-12	1.234573512151234e-11	stable	6095
AGFG1	0.4669915945170738	5.591819000945782	1.6126637294942353e-12	1.234573512151234e-11	stable	3267
MND1	1.0311205092811953	1.3816314710188808	1.615081284303767e-12	1.2352588102287844e-11	up	84057
ZNF169	0.7684012514780952	-0.005901754336827647	1.6152232219442673e-12	1.2352588102287844e-11	stable	169841
XPOT	0.6423338670666916	6.136915216358694	1.6245352532193546e-12	1.2417405406173069e-11	stable	11260
ICE1	0.561475647898777	4.554944575636107	1.6297357668836506e-12	1.2450745097077152e-11	stable	23379
CREB1	0.43391146730665187	4.063162396892967	1.6346030824453982e-12	1.2481506252993565e-11	stable	1385
RAB36	1.946492651947767	0.5104466529560864	1.6453310300424803e-12	1.2556963398432174e-11	up	9609
MPPED1	-2.160732160913477	3.509185817100112	1.6526762145884386e-12	1.260417165328182e-11	down	758
ATPAF1	-0.5362900525020909	5.92903718014842	1.6532149157194625e-12	1.260417165328182e-11	stable	64756
PRMT3	0.5836250168113216	3.28838261875874	1.685237001278049e-12	1.2838739330306801e-11	stable	10196
ZNF391	1.8295353174379443	0.2511295229161679	1.6857115975995657e-12	1.2838739330306801e-11	up	346157
PINK1	-0.9383568384416504	5.0869811449339535	1.6942887711420968e-12	1.2897447445555531e-11	stable	65018
ACKR2	-1.5436952174028717	3.310066174521094	1.7056388207667143e-12	1.297719254508514e-11	down	1238
HNRNPH3	0.42062068510353323	5.8416603478410805	1.7095849625798192e-12	1.3000552860929731e-11	stable	3189
GLB1L2	2.281080771460109	0.5915406239937405	1.72711655558971e-12	1.3127147030810883e-11	up	89944
JUND	-0.8786399307863987	7.620170445512925	1.7290089248688526e-12	1.3134804749617835e-11	stable	3727
ADD2	1.7350731172890668	-0.39282032160618235	1.7309815083508292e-12	1.313841165640043e-11	up	119
PSMB7	-0.6079593277258996	7.104799190440226	1.7312539207706305e-12	1.313841165640043e-11	stable	5695
FAM161A	0.8825853087320118	1.2102849849725617	1.749768923823965e-12	1.3272135873910544e-11	stable	84140
SEMA4D	1.1523219750192824	3.062298687508567	1.7811683175086045e-12	1.3503402709447254e-11	up	10507
FAM3A	-0.6670148002153626	6.097245250162155	1.7898666938955091e-12	1.3562420216531362e-11	stable	60343
CYP2C9	-1.834126846453098	8.427355379194065	1.7909371087259577e-12	1.3563607368330672e-11	down	1559
ARSI	1.9507427690377726	0.8884964650128291	1.8057672759960912e-12	1.3668949232476276e-11	up	340075
GJB3	2.449079080827922	0.2628405211034769	1.8083046960272466e-12	1.3681179871472196e-11	up	2707
KMO	-1.6518595114010632	4.316007517521559	1.8155318509312772e-12	1.3721871076997902e-11	down	8564
DAO	-1.7128772288242033	5.720096806268149	1.8199150289549304e-12	1.3747999333235108e-11	down	1610
AFF2	3.1201498165117316	1.215809187275311	1.825605731545763e-12	1.3783973285384182e-11	up	2334
TM7SF2	-1.3263315054815161	7.543727336485037	1.9262672130836365e-12	1.4536609309107018e-11	down	7108
CPQ	-0.7272841601367399	6.460932081373624	1.9845463882488432e-12	1.4968804160145238e-11	stable	10404
LYPLAL1	-0.7028998222803341	5.09959207628654	2.028352503242949e-12	1.5291449750197222e-11	stable	127018
RCN2	0.6633928969740002	4.710496260601589	2.044993974053986e-12	1.540908149789714e-11	stable	5955
TEAD2	1.0513743859717568	4.501270285658023	2.049530006896962e-12	1.543542537918747e-11	up	8463
NDRG2	-0.9222064739291762	7.402592157653332	2.054203295874646e-12	1.5462775722090896e-11	stable	57447
KMT2A	0.5751426376323583	4.845273968776359	2.0852866332777595e-12	1.568084842166923e-11	stable	4297
THOC2	0.5291159601094407	5.038999452351575	2.089999474781195e-12	1.5708330229697243e-11	stable	57187
TTLL4	1.1278320020710562	4.680707566733395	2.0915945096826254e-12	1.5712362804518668e-11	up	9654
TOP2B	0.41833431959440825	6.10215105734598	2.0927189622685657e-12	1.5712858005014965e-11	stable	7155
RPGRIP1L	0.7091698854138101	1.3524133221721757	2.0977762033340086e-12	1.5742866512785656e-11	stable	23322
KEAP1	-0.4768997210631422	6.31111845839682	2.128452281237754e-12	1.5965005387919767e-11	stable	9817
MIB1	0.6634388784972423	5.102491457284657	2.138148184938137e-12	1.6029632150111974e-11	stable	57534
EI24	-0.5960502377625791	7.235794632255414	2.14175918623206e-12	1.6048598364678797e-11	stable	9538
PDE4A	1.2169149044680305	3.121477863445782	2.1937676556498024e-12	1.643001366320165e-11	up	5141
ZNF792	0.7085677805225841	1.8240490327912209	2.207876944981453e-12	1.652734511916525e-11	stable	126375
TLDC2	1.3402451080695759	1.5756059224984396	2.215855018969991e-12	1.6578705595559748e-11	up	140711
GUCD1	-0.6306292952381387	7.417838947466199	2.2578375476034245e-12	1.6884302547418254e-11	stable	83606
PTPDC1	0.7517720053726626	1.7626621436194203	2.2617132676054184e-12	1.690476925696618e-11	stable	138639
SPHK1	1.913387299520384	4.555104013305689	2.2708482223773483e-12	1.6964504787604105e-11	up	8877
CAPRIN1	0.40918240116299737	6.7889007334969955	2.2950995773332442e-12	1.7137051371194507e-11	stable	4076
NDOR1	0.6127056215463439	3.1259300835960433	2.2971267418664203e-12	1.714356428168182e-11	stable	27158
DZANK1	0.8121013096571958	0.18998726791878193	2.313111606100531e-12	1.7254185266812203e-11	stable	55184
ACTR3	0.45306853873312974	6.5343209449228	2.316638311527376e-12	1.7270368484627144e-11	stable	10096
UHRF2	0.5328859715293794	4.099240402209055	2.3176080585675874e-12	1.7270368484627144e-11	stable	115426
BCKDK	-0.6178722327461939	6.114072958336359	2.363724784827753e-12	1.760518349522487e-11	stable	10295
RNF152	-1.0179734059157064	4.8141786500807475	2.373993579477688e-12	1.767279874311274e-11	down	220441
DEK	0.6474324042592416	6.334171200611689	2.376608723589295e-12	1.7683398442586216e-11	stable	7913
NCR3LG1	1.9514515211266603	0.22979503721579736	2.3840222021504897e-12	1.772967212861817e-11	up	374383
AK3	-0.7557362173766922	6.817087134538106	2.388093899514083e-12	1.7747083042644527e-11	stable	50808
ADRA1A	-2.185119765554425	2.6116785949637182	2.4186673984435857e-12	1.7960329596046317e-11	down	148
LRRK1	1.1992881880849624	1.939604844764897	2.434106831745214e-12	1.8065940905212978e-11	up	79705
ZBTB40	0.5545469210857172	3.8875406541064983	2.4382249009415017e-12	1.8078426787999826e-11	stable	9923
LMAN2	-0.6122201670910705	8.468547975622684	2.4820356115635375e-12	1.8394077193234724e-11	stable	10960
FAM162A	-0.8125299409214872	6.460124848846843	2.5071102979435987e-12	1.8570631368600188e-11	stable	26355
FOXO1	-0.9303576519594139	4.709266090181999	2.5587326321393937e-12	1.8936434060446832e-11	stable	2308
IGDCC4	2.1821619776362327	0.5688797692286366	2.5590465322861995e-12	1.8936434060446832e-11	up	57722
HEATR1	0.7688455217659262	4.669231799718656	2.59950862932701e-12	1.922626113289992e-11	stable	55127
SERPINF2	-1.3542501743351856	10.163145314999458	2.609717984263047e-12	1.9292158246215473e-11	down	5345
ZNF718	0.8816399277370596	1.5314671119804386	2.6528238218970975e-12	1.9591301896637074e-11	stable	255403
PJA1	0.6633965372305209	3.710861969271586	2.776614845798243e-12	2.0495311174057246e-11	stable	64219
SCO1	-0.5164156303785653	4.884719167701737	2.7797296035071364e-12	2.0508104490288237e-11	stable	6341
ORC2	0.5392285548703896	3.7174604027226485	2.8614362596068884e-12	2.108995026693379e-11	stable	4999
SLIRP	-0.8032746935752567	5.350639661609882	2.881328503196378e-12	2.122602496349729e-11	stable	81892
PHLDB1	1.1254252423651263	3.872430056301073	2.8878210470694957e-12	2.1263301400148607e-11	up	23187
TAF4	0.518382240020115	4.0438096007371	2.9378104053191266e-12	2.162065327543734e-11	stable	6874
GGT6	3.161121085854844	1.242246717374315	2.994459877601967e-12	2.202664143861427e-11	up	124975
ADCY7	1.311075158221328	1.2586578665517274	3.0336337997441536e-12	2.2303744489055085e-11	up	113
TNFRSF13C	1.6602102631538551	-0.2895466027156286	3.093507007266356e-12	2.2732682186070194e-11	up	115650
CYP26A1	-2.459357464223418	1.1165404956132383	3.104196091592288e-12	2.279994398000788e-11	down	1592
ZNF320	1.4276520379677318	3.0856925749475894	3.1100753200775675e-12	2.2831828907631755e-11	up	162967
LRRC3	-1.3714787964850377	4.7200673134971005	3.252166822675589e-12	2.385136576867413e-11	down	81543
INPP5F	0.6735600319826791	2.6032099648491314	3.2553071497114357e-12	2.3862607076699532e-11	stable	22876
ZNF664	0.5842941188103898	6.4273323893981384	3.3088105786649597e-12	2.4230875298323956e-11	stable	144348
RHCG	-2.5907682367349087	1.9359059441064388	3.404270890684472e-12	2.4905370675860182e-11	down	51458
PLAU	1.3736862924813227	3.6490118711149644	3.423891566530407e-12	2.5036574587969144e-11	up	5328
ADH5	-0.6087045245406318	7.554668886154917	3.4527387582823383e-12	2.523508327323635e-11	stable	128
SHBG	-1.9421500346712308	4.9448403871408955	3.467993452236135e-12	2.533410177411082e-11	down	6462
ZNF688	-0.6951705329737838	3.3422029229037764	3.4860226947512055e-12	2.5453281299009785e-11	stable	146542
SEPSECS	-0.7629635472296247	4.967625910554591	3.490760467911327e-12	2.5475343355789447e-11	stable	51091
NIPSNAP3A	-0.7048817465434601	4.322659708580307	3.5150440582043027e-12	2.5639957739550206e-11	stable	25934
GCSAM	1.4535611505784634	-1.0209482727788004	3.5248557334639466e-12	2.5698899070500403e-11	up	257144
GIT1	0.5482111095867638	5.031821348659694	3.55536526630571e-12	2.5908611690251328e-11	stable	28964
CDO1	-1.502110620018612	7.364353346314156	3.571579038454105e-12	2.6013993742302618e-11	down	1036
KLC2	0.6323331025618508	3.879595273619057	3.5936336674106765e-12	2.6161794094675863e-11	stable	64837
CDK16	0.6077406287048343	5.719688198256293	3.6145327363619387e-12	2.6301041146351284e-11	stable	5127
MBL2	-1.8489621364214264	6.398219076203696	3.6192462772875395e-12	2.6322435933393553e-11	down	4153
SLC4A7	0.9997907644293003	2.7808618423076243	3.687510462060246e-12	2.6804899649845618e-11	stable	9497
COG3	-0.6632714046805109	5.138596013471208	3.689194959891849e-12	2.6804899649845618e-11	stable	83548
FUS	0.5296820127991644	7.290315361673872	3.746183471518862e-12	2.7205649437977485e-11	stable	2521
USE1	-0.7450411225372299	4.888558549083125	3.785787580751818e-12	2.7479819485907082e-11	stable	55850
FMO3	-1.6014542434937942	8.392775407685688	3.833751995007404e-12	2.7814376644129965e-11	down	2328
CCDC18	0.749693073544791	1.5754258249867286	3.842927664711989e-12	2.78673269443013e-11	stable	343099
SET	0.44146296579973815	7.286300840941326	3.985234676749758e-12	2.8871070542544368e-11	stable	6418
ASXL1	0.4628311293297078	5.7049242774417035	4.00877071697986e-12	2.902741098675563e-11	stable	171023
THNSL1	-0.7498715740832759	3.987916711693883	4.011788805998533e-12	2.9035101431614934e-11	stable	79896
CYP2W1	1.8371837240073436	-1.0850039929529705	4.1703995804292806e-12	3.01536343750084e-11	up	54905
CCDC146	-1.1942909208174604	2.2449516795642417	4.181855444806322e-12	3.022174402273858e-11	down	57639
SLC41A1	1.0811170629954814	3.90024485495371	4.1859439915134695e-12	3.023657061315131e-11	up	254428
PRTG	2.078315739730614	-0.41413869200234793	4.204550742923355e-12	3.035620195912173e-11	up	283659
NDUFS3	-0.5712885723653645	6.321500655022656	4.256111375526407e-12	3.07135232174594e-11	stable	4722
ASNS	1.5596739591128732	3.5340118148302264	4.2942144998527274e-12	3.0973430532465447e-11	up	440
ZNF81	0.6968178453019146	0.8404422373437842	4.328977847404782e-12	3.1193857847998346e-11	stable	347344
TATDN3	-0.5588089207022797	3.882178104576327	4.357373945494792e-12	3.13832405856015e-11	stable	128387
HNRNPU	0.3382489800191967	8.088637088323251	4.402441763652842e-12	3.168985511984561e-11	stable	3192
PLBD1	1.6333939039152336	3.4408961473860207	4.404215246041598e-12	3.168985511984561e-11	up	79887
DDTL	-1.0953239281437066	2.5397860300380137	4.471590464653116e-12	3.2159054678929676e-11	down	100037417
SLCO2B1	-1.1360058422222634	7.573044393907206	4.6289065414405264e-12	3.327432866883447e-11	down	11309
GALNT14	1.9096298591417926	0.8970143165412554	4.6969695397678486e-12	3.3747248716512074e-11	up	79623
SAP130	0.4261835479263279	4.353624376592894	4.747749607601006e-12	3.409559515008676e-11	stable	79595
NUDT6	-1.0832247714380174	2.117319264888151	4.7966080795726025e-12	3.442981157310237e-11	down	11162
OAZ2	-0.4480183925166613	6.1045810022865945	4.8172384561757915e-12	3.4543086183992565e-11	stable	4947
ARTN	1.3617059989387685	-0.9442991191100034	4.817473953303916e-12	3.4543086183992565e-11	up	9048
MED14	0.5618294851683122	4.8506147707978045	4.819370216050162e-12	3.4543086183992565e-11	stable	9282
NDUFA1	-0.7603543853606807	7.1696104594832235	4.855367448096577e-12	3.476752262399691e-11	stable	4694
ZNF525	1.3003211510869517	1.7774571348596713	4.939832856571399e-12	3.535529359833455e-11	up	170958
GTF2IRD2B	-0.7202315131012583	1.902653160336625	4.951274347006621e-12	3.542010429251387e-11	stable	389524
TMEM70	-0.7783583416487342	5.4140472737620415	4.99956922059183e-12	3.573115335121094e-11	stable	54968
SLC4A11	1.8624986550135565	1.268775592709164	5.0392848560515284e-12	3.5997663331678966e-11	up	83959
GTF2IRD2	-0.7716508238238179	1.038059939254932	5.0564058744616665e-12	3.610259201563683e-11	stable	84163
SMOC1	-1.0445293244181595	6.45089888566904	5.063515597718411e-12	3.613597381371735e-11	down	64093
RPAP3	0.345212028515007	4.11063468855827	5.108195462685922e-12	3.643731544839492e-11	stable	79657
NINJ1	-0.5988068146978691	6.4455649277840505	5.1427798344124905e-12	3.666638994333286e-11	stable	4814
AFAP1L2	1.1664892279931112	1.8151052210100735	5.149082155199871e-12	3.669369923753571e-11	up	84632
EIF2S3	0.49548903432537145	6.933814476554113	5.1672277990246974e-12	3.6805340426450385e-11	stable	1968
VPS37C	0.43036326395607344	3.925167175269245	5.214786970349911e-12	3.712628191264944e-11	stable	55048
HMGXB4	0.5755120568000479	3.669884341499048	5.221540651747531e-12	3.713816950840339e-11	stable	10042
NCF2	1.2266074864912622	3.4699260449465354	5.222237094912644e-12	3.713816950840339e-11	up	4688
TMPO	0.6050675866712032	6.254982770449433	5.223962404577357e-12	3.713816950840339e-11	stable	7112
CISH	-1.0363324972349255	5.042597802644348	5.256733150794996e-12	3.735325365744419e-11	down	1154
PTPRN2	-1.5128959851145363	2.1909710235140922	5.290668553218578e-12	3.7576403829653856e-11	down	5799
CCDC77	0.5998784076144374	2.412806611871476	5.340113544180763e-12	3.7909443065432445e-11	stable	84318
SHOX2	2.0378593454580365	-0.6467376423758668	5.49112095080239e-12	3.8962810417643724e-11	up	6474
CTBP2	1.306459346720981	3.3000073690040077	5.511295369794189e-12	3.908727590502864e-11	up	1488
SPC24	1.088115016808308	3.522055515116404	5.548765331040225e-12	3.93342275902393e-11	up	147841
CSPP1	0.8293461186600964	3.711835678579326	5.596242546734005e-12	3.9651849338290964e-11	stable	79848
CDK10	-0.5376275145982764	5.91643596035698	5.6097728747323775e-12	3.97287540804043e-11	stable	8558
NDUFS8	-0.7712562051659904	6.694964573030532	5.6581443729335046e-12	4.005221510339768e-11	stable	4728
RAD54B	0.8217013352877595	0.9528395120434305	5.727680452588199e-12	4.0525113745576374e-11	stable	25788
TPRG1L	-0.7422869643415435	6.397981126239497	5.750377868945535e-12	4.066632162297643e-11	stable	127262
SLC31A1	-0.7099791551586788	6.6786857470828	5.9045515061569016e-12	4.173674407494907e-11	stable	1317
TNC	1.6868052479148787	4.836059172228871	5.922164428555991e-12	4.184131783792724e-11	up	3371
XPR1	0.6750890147636753	4.764444119551964	5.994450156846212e-12	4.233188302960284e-11	stable	9213
SWAP70	0.63194057470729	4.668043096536229	6.041024019899901e-12	4.264049479381556e-11	stable	23075
SLAMF7	1.5901159778541314	2.983082395364044	6.045650197539613e-12	4.265286669785077e-11	up	57823
CFL2	-0.73111248563893	6.03368846940079	6.051259635766148e-12	4.267216058589677e-11	stable	1073
PLOD2	0.8962621957815219	6.467718395331893	6.071064940932981e-12	4.279149476885526e-11	stable	5352
[truncated: 12,061 more rows]
