# Supplementary material for: Identification of three metabolic subtypes in gastric cancer and the construction of a metabolic pathway-based risk model that predicts the overall survival of GC patients
Source: Front Genet. 2023 Feb 10;14:1094838. doi: 10.3389/fgene.2023.1094838 (PMC9950121; doi:10.3389/fgene.2023.1094838)
Supplement: Supplementary file 2 [file DataSheet1.ZIP › code_data/data9_D.csv]

group	PTEN	NOTCH1	VEGFA	MUC1	APC	CTNNB1
low	0.26	0.34	0.32	0.7	0.46	0.22
low	0.3	0.38	0.34	0.76	0.52	0.2
low	0.4	0.28	0.34	0.76	0.34	0.18
low	0.26	0.26	0.22	0.76	0.4	0.12
low	0.28	0.22	0.48	0.74	0.42	0.16
high	0.48	0.58	0.52	0.8	0.44	0.36
high	0.48	0.3	0.4	0.78	0.46	0.28
high	0.4	0.5	0.5	0.84	0.46	0.34
high	0.48	0.46	0.58	0.82	0.58	0.26
high	0.4	0.52	0.42	0.76	0.54	0.34
