# Supplementary material for: Identification of three metabolic subtypes in gastric cancer and the construction of a metabolic pathway-based risk model that predicts the overall survival of GC patients
Source: Front Genet. 2023 Feb 10;14:1094838. doi: 10.3389/fgene.2023.1094838 (PMC9950121; doi:10.3389/fgene.2023.1094838)
Supplement: Supplementary file 2 [file DataSheet1.ZIP › code_data/Fig1and2.R]

###################
library(rio)
library(scales)
library(tidyverse)
library(pheatmap)
library(paletteer)
library(eoffice)
library(data.table)
library(patchwork)
#library(ComplexHeatmap)
library(ggstatsplot)
library(ggplot2)
library(ggheatmap)
library(ggbeeswarm)
library(ggpubr)
library(tidyr)
library(ggsci)
library(tibble)
library(dplyr)
########################################Fig1_C################
data1c = read.csv('Fig1_C.csv',header = T,row.names = 1)
data1c$log_P = -log10(data1c$P_Value)
data1c_1 = data1c[,-c(4,5)];data1c_1 = as.matrix(data1c_1)
data1c_2 = data1c[,c(4,5)]

a = paletteer_dynamic("cartography::red.pal",n=3)
b = paletteer_dynamic("cartography::blue.pal",n=2)[c(2,1)]
color1 = c(colorRampPalette(b)(4),colorRampPalette(a)(5))

p1 = pheatmap(data1c_1,
         cluster_rows = F,cluster_cols = F,
        # display_numbers = matrix(ifelse(data1c_1  5, "*", ""),
        border = F,
        color = color1,#border_color = "black",
        display_numbers = TRUE,number_color = "black"
        )
topptx(p1,"fig_1c1.pptx")
#ifelse(data1c_2>0.05,'',ifelse(data1c_2<0.05 &data1c_2>0.01,'*',ifelse(data1c_2<0.01 &data1c_2>0.001,'**',ifelse(data1c_2<0.001,'***',''))))
p2 = pheatmap(data1c_2, cluster_rows = F,cluster_cols = F,border = F,#fontsize = 20,
         color =  paletteer_dynamic("cartography::red.pal",n=20),number_color = "black",
         display_numbers = matrix(ifelse(data1c_2>0.05,'',ifelse(data1c_2<0.05 &data1c_2>0.01,'*',ifelse(data1c_2<0.01 &data1c_2>0.001,'**',ifelse(data1c_2<0.001,'***','****')))),nrow(data1c_2))
         )
topptx(p2,"fig_1c2.pptx")
p3 = pheatmap(data1c_2, cluster_rows = F,cluster_cols = F,border = F,fontsize = 20,
              color =  paletteer_dynamic("cartography::red.pal",n=20),number_color = "black",
              display_numbers = matrix(ifelse(data1c_2>0.05,'',ifelse(data1c_2<0.05 &data1c_2>0.01,'*',ifelse(data1c_2<0.01 &data1c_2>0.001,'**',ifelse(data1c_2<0.001,'***','****')))),nrow(data1c_2))
)
topptx(p3,"fig_1c3.pptx")
dev.off()

############Fig2B1#########################
rm(list = ls())
#
#data1
data1 = read.csv('Fig2_B.csv',header = T,check.names = F)
table(duplicated(data1$Hugo_Symbol))
data1 = data1[!duplicated(data1$Hugo_Symbol),]
rownames(data1) = data1$Hugo_Symbol
data1 = data1[,-c(1,2)]
colnames(data1) = substr(colnames(data1),1,12)
##data2
data2 = read.csv('Fig2_B1.csv',header = T,check.names = F)
rownames(data2) = data2$TCGA_ID
data2 = data2[,-3]
data2$group = ifelse(data2$signature > median(data2$signature),'High-Score','Low-Score')
data2 = data2[order(data2$signature),]
length(colnames(data2))
data2 = data2[,c(16,17)]

x = colnames(data1) %in% rownames(data2)
y = rownames(data2) %in% colnames(data1)
data1 = data1[,x]
data2 = data2[y,]

data1 = data1[,rownames(data2)]

data3 = import('data_mutations_extended.txt')
data3 = data3[,c('Hugo_Symbol','Chromosome')]
table(duplicated(data3$Hugo_Symbol))
data3 = data3[!duplicated(data3$Hugo_Symbol),]
rownames(data3) = data3$Hugo_Symbol
#
table(rownames(data1) %in% rownames(data3))
data1 = data1[rownames(data1) %in% rownames(data3),]

table(rownames(data3) %in% rownames(data1))
data3 = data3[rownames(data1),]
table(data3$Chromosome)

dim(data1)
x1 = seq(1,length(rownames(data1)),by=8)
x1 = x1[-length(x1)]

data4 = data.frame(x0 = c(1:363))
for (i in x1) {
  data4[paste0('x',i)] = apply(data1[c(seq(i,i+7,1)),],2, sum)
}

data4 = data4[,-1];data4 = t(data4)
colnames(data4) = colnames(data1)

rownames(data4) = rownames(data1)[1:1830]


x4 = table(data3$Chromosome) %/% 8
x5 = c(rep(1,198),rep(2,117),rep(3,105),rep(4,71),rep(5,85),rep(6,98),rep(7,83),rep(8,61),
       rep(9,73),rep(10,70),rep(11,122),rep(12,100),rep(13,30),rep(14,56),rep(15,56),
       rep(16,70),rep(17,103),rep(18,27),rep(19,132),rep(20,50),rep(21,16),rep(22,39),rep('X',68)
)


annotation_col = data.frame(group = data2$group[c(1:50,314:363)]
                      #score = data2$signature[c(1:50,314:363)]
                      )
rownames(annotation_col) = colnames(data1)[c(1:50,314:363)]
ann_colors = list(
        group= c('Low-Score' = "green",'High-Score' = "red"))

annotation_row = data.frame(Chromosome = x5)
rownames(annotation_row) = rownames(data1)[1:1830]

a = paletteer_dynamic("cartography::red.pal",n=3)
b = paletteer_dynamic("cartography::blue.pal",n=2)[c(2,1)]#
color1 = c(colorRampPalette(b)(4),'White',colorRampPalette(a)(5))

pdf(file = 'Fig2_B1.pdf')
pheatmap(as.matrix(data4)[c(1:1830),c(1:50,314:363)],
         annotation_colors = ann_colors,
         annotation_row = annotation_row,
         cluster_rows = F,color = color1,
         cluster_col = F,show_colnames = F,show_rownames = F,annotation_col = annotation_col
         )
#topptx(p4,filename = 'Fig2_B1.pptx')
dev.off()
############Fig2B2####################
data5 = as.matrix(data1);data5 = abs(data5)
data6 = apply(data5, 2, sum)[c(1:50,314:363)]
head(data6)
data6 = data.frame(count = data6,
                   names = factor(names(data6), levels = names(data6)),
                   sh = c(1:100),
                   group = rep(c('low','high'),each=50))
rownames(data6) = NULL

p5 = ggplot(data=data6,aes(names,count,fill=group))+theme_classic()+
  scale_fill_manual(values = c("#7C000C","#13618E"))+
  geom_bar(stat = "identity", width = 0.9,colour="black",size=0.5)

#ggplot(data6,aes(x = sh,y = count,color = group))+geom_point()+theme_classic()
topptx(p5,filename = 'Fig2_B2.pptx')
dev.off()
##########Fig2B3#######################
rm(list = ls())

data1 = read.csv('Fig2_B.csv',header = T,check.names = F)
table(duplicated(data1$Hugo_Symbol))
data1 = data1[!duplicated(data1$Hugo_Symbol),]
rownames(data1) = data1$Hugo_Symbol
data1 = data1[,-c(1,2)]
colnames(data1) = substr(colnames(data1),1,12)
##
data2 = read.csv('Fig2_B1.csv',header = T,check.names = F)
rownames(data2) = data2$TCGA_ID
data2 = data2[,-3]
data2$group = ifelse(data2$signature > median(data2$signature),'High-Score','Low-Score')
data2 = data2[order(data2$signature),]
length(colnames(data2))
data2 = data2[,c(16,17)]
#
x = colnames(data1) %in% rownames(data2)
y = rownames(data2) %in% colnames(data1)
data1 = data1[,x]
data2 = data2[y,]
#
data1 = data1[,rownames(data2)]
#
data7 = data1[,c(1:50,314:363)]
table(as.matrix(data7))
table(ifelse(data7 <= -1,-1,ifelse(data7 >= 1,1,ifelse(data7 == 0,0,NA))))
data7 = ifelse(data7 <= -1,-1,ifelse(data7 >= 1,1,ifelse(data7 == 0,0,NA)))
##
choose_gene = read.csv('Fig2B3.csv',header = T)
choose_gene$gene_symbol %in% rownames(data7)
data8 = data7[choose_gene$gene_symbol,]

##
#pdf(file = 'Fig2_B3_2.pdf',width = 20,height = 3.8)
ggheatmap(data8,shape = "circle",
          cluster_rows = F,
          cluster_cols = F,
          levels_cols = colnames(data7),border = "grey",
          levels_rows = c(choose_gene$gene_symbol[seq(length(choose_gene$gene_symbol),1,-1)]),
          color = c('#13618E','white','#7C000C'))
dev.off()

############################################
x1 = paste0('./GSEA/',list.files(path = './GSEA'))
x2 = paste0(paste0('Fig2_B3_',3:8),'.pdf')
x1 = as.list(x1);x2 = as.list(x2)

cjbpreplot = function(x){
  choose_gene = fread(x);choose_gene = choose_gene[-1,]
  colnames(choose_gene) = 'name';choose_gene = choose_gene$name
  choose_gene = choose_gene[choose_gene %in% rownames(data7)]
  return(choose_gene)
}
cjbplot1 = function(x1){
  data8  = data7[choose_gene,]
  #pdf(file = x2,width = 20,height = length(choose_gene)/5)
  ggheatmap(data8,shape = "circle",
            text_show_rows = NULL,
            text_show_cols = NULL,
            cluster_rows = F,
            cluster_cols = F,
            levels_cols = colnames(data8),border = "grey",
            levels_rows = c(choose_gene[seq(length(choose_gene),1,-1)]),
            color = c('#13618E','white','#7C000C'))+
    labs(title=x1)+
    theme(plot.title = element_text(hjust = 0.5))
  #dev.off()
}

#
#choose_gene = cjbpreplot(x1[[1]])
#pdf(file = x2[[1]],width = 20,height = length(choose_gene)/5)
#cjbplot1(x1[[1]])
#dev.off()
#for
for (i in 1:6) {
  choose_gene = cjbpreplot(x1[[i]])
  pdf(file = x2[[i]],width = 20,height = length(choose_gene)/5)
  p = cjbplot1(x1[[i]])
  print(p)
  dev.off()
}

#############Fig2C #####################
data8 = as.matrix(data1);data8 = abs(data8)
x = apply(data8, 2, sum)
y = data.frame(data = x,
                group = factor(c(rep('low',181),rep('high',182)),levels = c('low','high')))

p8 = ggplot(y,aes(x = group,y = data,fill = group))+
  geom_boxplot()+
  geom_beeswarm(size = 3,cex = 3,shape = 21,stroke = 1)+
  theme_classic()+
  theme(legend.position = c("top"),panel.grid = element_blank())+
  scale_fill_manual(values = c('#3D85AC','#B4272A'))+
  stat_compare_means(method = "wilcox.test",comparisons = list(c("high","low")))
topptx(p8,filename = 'Fig2_C.pptx')
dev.off()

#p6 = ggbetweenstats(q1,x = "group",y = "data", #package = "ggsci",
#               point.args = list(position = ggplot2::position_jitterdodge(dodge.width = 0.6), alpha
#                                 = 1, size = 3, stroke = 0),
#               package = "ggsci",
#               palette = "nrc_npg")
#topptx(p6,filename = 'Fig2_C.pptx')

###############Fig2D##########################
rm(list = ls())
#
#data1
data1 = read.csv('Fig2_B.csv',header = T,check.names = F)
table(duplicated(data1$Hugo_Symbol))
data1 = data1[!duplicated(data1$Hugo_Symbol),]
rownames(data1) = data1$Hugo_Symbol
data1 = data1[,-c(1,2)]
colnames(data1) = substr(colnames(data1),1,12)
##data2
data2 = read.csv('Fig2_B1.csv',header = T,check.names = F)
rownames(data2) = data2$TCGA_ID
data2 = data2[,-3]
data2$group = ifelse(data2$signature > median(data2$signature),'High-Score','Low-Score')
data2 = data2[order(data2$signature),]
length(colnames(data2))
data2 = data2[,c(16,17)]

x = colnames(data1) %in% rownames(data2)
y = rownames(data2) %in% colnames(data1)
data1 = data1[,x]
data2 = data2[y,]

data1 = data1[,rownames(data2)]

data7 = data1[,c(1:50,314:363)]
table(as.matrix(data7))
table(ifelse(data7 <= -1,-1,ifelse(data7 >= 1,1,ifelse(data7 == 0,0,NA))))
data7 = ifelse(data7 <= -1,-1,ifelse(data7 >= 1,1,ifelse(data7 == 0,0,NA)))

data8 = data.frame(PTEN =  factor(as.character(data7['PTEN',]),levels = c('0','1','-1')),
                   NOTCH1 =  factor(as.character(data7['NOTCH1',]),levels = c('0','1','-1')),
                   VEGFA =  factor(as.character(data7['VEGFA',]),levels = c('0','1','-1')),
                   MUC1 =  factor(as.character(data7['MUC1',]),levels = c('0','1','-1')),
                   APC =  factor(as.character(data7['APC',]),levels = c('0','1','-1')),
                   CTNNB1 =  factor(as.character(data7['CTNNB1',]),levels = c('0','1','-1')),
                   group = factor(c(rep('Low',50),rep('High',50)),levels = c('Low','High'))
)

x = paste0(paste0('Fig2_D_',1:6),'.pptx')
colnames(data8)

p = ggplot() + geom_bar(data8,mapping = aes(x=group,fill=PTEN))+
  scale_fill_manual(values = c('grey','#B4272A','#3D85AC'))+theme_classic()+
    labs(x='group',y='Event count',title='PTEN') + 
theme(plot.title = element_text(hjust = 0.5),title=element_text(size=14))
topptx(p,filename = x[1])

p = ggplot() + geom_bar(data8,mapping = aes(x=group,fill=NOTCH1))+
  scale_fill_manual(values = c('grey','#B4272A','#3D85AC'))+theme_classic()+
  labs(x='group',y='Event count',title='NOTCH1') + 
  theme(plot.title = element_text(hjust = 0.5),title=element_text(size=14))
topptx(p,filename = x[2])

p = ggplot() + geom_bar(data8,mapping = aes(x=group,fill=VEGFA))+
  scale_fill_manual(values = c('grey','#B4272A','#3D85AC'))+theme_classic()+
  labs(x='group',y='Event count',title='VEGFA') + 
  theme(plot.title = element_text(hjust = 0.5),title=element_text(size=14))
topptx(p,filename = x[3])
  
p = ggplot() + geom_bar(data8,mapping = aes(x=group,fill=MUC1))+
  scale_fill_manual(values = c('grey','#B4272A','#3D85AC'))+theme_classic()+
  labs(x='group',y='Event count',title='MUC1') + 
  theme(plot.title = element_text(hjust = 0.5),title=element_text(size=14))
topptx(p,filename = x[4])
  
p = ggplot() + geom_bar(data8,mapping = aes(x=group,fill=APC))+
  scale_fill_manual(values = c('grey','#B4272A','#3D85AC'))+theme_classic()+
  labs(x='group',y='Event count',title='APC') + 
  theme(plot.title = element_text(hjust = 0.5),title=element_text(size=14))
topptx(p,filename = x[5])
  
p = ggplot() + geom_bar(data8,mapping = aes(x=group,fill=CTNNB1))+
  scale_fill_manual(values = c('grey','#B4272A','#3D85AC'))+theme_classic()+
  labs(x='group',y='Event count',title='CTNNB1') + 
  theme(plot.title = element_text(hjust = 0.5),title=element_text(size=14))
topptx(p,filename = x[6])
dev.off()
#############Fig2E###############################
rm(list = ls())

data1 = read.csv('Fig2_B.csv',header = T,check.names = F)
table(duplicated(data1$Hugo_Symbol))
data1 = data1[!duplicated(data1$Hugo_Symbol),]
rownames(data1) = data1$Hugo_Symbol
data1 = data1[,-c(1,2)]
colnames(data1) = substr(colnames(data1),1,12)

data2 = read.csv('Fig2_B1.csv',header = T,check.names = F)
rownames(data2) = data2$TCGA_ID
data2 = data2[,-3]
data2$group = ifelse(data2$signature > median(data2$signature),'High-Score','Low-Score')
data2 = data2[order(data2$signature),]
length(colnames(data2))
data2 = data2[,c(16,17)]

x = colnames(data1) %in% rownames(data2)
y = rownames(data2) %in% colnames(data1)
data1 = data1[,x]
data2 = data2[y,]

data1 = data1[,rownames(data2)]

data7 = data1[,c(1:50,314:363)]
table(ifelse(data7 <= -1,-1,ifelse(data7 >= 1,1,ifelse(data7 == 0,0,NA))))
data7 = ifelse(data7 <= -1,-1,ifelse(data7 >= 1,1,ifelse(data7 == 0,0,NA)))
data7 = abs(data7)
table(as.matrix(data7))

x1 = paste0('./GSEA/',list.files(path = './GSEA'))
x1 = x1[c(1,2,3,5)]
x2 = paste0(paste0('Fig2_E_',1:4),'.pptx')
x3 = gsub('.txt','',list.files(path = './GSEA'));x3 =x3[c(1,2,3,5)]

cjbpreplot = function(x){
  choose_gene = fread(x);choose_gene = choose_gene[-1,]
  colnames(choose_gene) = 'name';choose_gene = choose_gene$name
  choose_gene = choose_gene[choose_gene %in% rownames(data7)]
  return(choose_gene)
}
cjbplot2 = function(x){
  data8 = data7[x,]
  data9 = apply(data8, 2, sum)
  data10 = data.frame(data = data9,
                      group = factor(c(rep('Low',50),rep('High',50)),levels = c('Low','High')))
  return(data10)
}

for (i in 1:4) {
  choose_gene = cjbpreplot(x1[i])
  data8 = cjbplot2(choose_gene)
  p = ggplot(data8,aes(x = group,y = data,fill = group))+
    geom_boxplot()+
    geom_beeswarm(size = 3,cex = 3,shape = 21,stroke = 1)+
    theme_classic()+
    theme(legend.position = c("top"),panel.grid = element_blank())+
    scale_fill_manual(values = c('#3D85AC','#B4272A'))+
    stat_compare_means(method = "wilcox.test",comparisons = list(c("High","Low")))+
    labs(x='group',y='Altered genome fraction',title=x3[i]) + 
    theme(plot.title = element_text(hjust = 0.5),title=element_text(size=14))
  topptx(p,filename = x2[i])
}
