# Supplementary material for: Identification of three metabolic subtypes in gastric cancer and the construction of a metabolic pathway-based risk model that predicts the overall survival of GC patients
Source: Front Genet. 2023 Feb 10;14:1094838. doi: 10.3389/fgene.2023.1094838 (PMC9950121; doi:10.3389/fgene.2023.1094838)
Supplement: Supplementary file 2 [file DataSheet1.ZIP › code_data/Fig6.R]

#################
library(tidyverse) ## 加载R包
library(rms)
library(Hmisc)
library(lattice)
library(survival)
library(Formula)
library(ggplot2)
library(foreign)
library(survMisc)
library(plyr)
library(timeROC)
library(survminer)
library(ResourceSelection)
library(xlsx)

library(rms)
library(VRPM)
library(regplot)
library(DynNom)

####################cox################
data = read.csv(file = 'df_train.csv',header = T,row.names = 1)
str(data)
data$stage_M = factor(data$stage_M,ordered = T,levels = c(0,'X',1))
data$stage_N = factor(data$stage_N,ordered = T,levels = c(0,'X',1))
data$race = factor(data$race,ordered = T,levels = c('OTHER','BLACK','WHITE','ASIAN'))
data[,c(6,12,13)] = lapply(data[,c(6,12,13)], as.numeric)
VarNames = colnames(data)[c(4,5,7:17)]
VarNames
VarNames = VarNames[c(1,2,3,4,5,7,8,9,13)]


BaSurv <- Surv(time = data$futime, ## 生存时间
               event = data$fustatus) ## 生存状态

UniCox <- function(x){ ## 构建一个R function 便于后期调用
  FML <- as.formula(paste0('BaSurv~',x)) ## 构建生存分析公式
  GCox <- coxph(FML, data = data) ## Cox分析
  GSum <- summary(GCox) ## 输出结果
  HR <- round(GSum$coefficients[,2],2) ## 输出HR值
  PValue <- round(GSum$coefficients[,5],5) ## 输出P值
  CI <- paste0(round(GSum$conf.int[,3:4],2),collapse = "-") ## 输出HR的执行区间
  Unicox <- data.frame("characteristics" = x, ## 返回结果，并构建数据框
                       "Hazard Ratio" = HR,
                       "CI95" = CI,
                       "P Value" = PValue)
  return(Unicox)
}

UniVar <- lapply(VarNames,UniCox) ## 批量做Cox分析
UniVar <- ldply(UniVar,data.frame) ## 将结果整理为一个数据框
(GetFactors <- UniVar$characteristics[which(UniVar$P.Value < 0.2)] %>% as.character()) ## 筛选其中P值<0.2的变量纳入多因素cox分析。

## 多因素分析 ##
fml <-  as.formula(paste0('BaSurv~',paste0(GetFactors,collapse = '+'))) ## 将上述单因素Cox分析中P值<0.2的变量纳入多因素cox分析
MultiCox <- coxph(fml, data = data) ## 多因素Cox回归
MultiSum <- summary(MultiCox) ## 提取分析结果

MultiName <- as.character(GetFactors)
MHR <- round(MultiSum$coefficients[,2],2)
MPV <- round(MultiSum$coefficients[,5],5)
MCIL <- round(MultiSum$conf.int[,3],2)
MCIU <- round(MultiSum$conf.int[,4],2)
MCI <- paste0(MCIL,'-',MCIU)
MulCox <- data.frame('characteristics' = MultiName, ## 构建多因素cox分析结果数据框
                     'Hazard Ratio' = MHR,
                     'CI95' = MCI,
                     'P Value' = MPV)

Final <- merge.data.frame(UniVar,MulCox, by = "characteristics", all = T, sodf_train = T) ## 将单因素Cox分析的结果和多因素Cox分析的结果合并成一个数据框
View(Final)
#write.csv(Final,file = 'cox_clin.csv')


####################构建模型############
rm(list = ls())
load('Signature_rawdata.RData')
load('df_geo.RData')
df = rbind(df_train,df_validation)
#df = df_validation
df = df_train
#df <- df_geo
BaSurv <- Surv(time = df$futime, ## 生存时间
               event = df$fustatus) ## 生存状态
UniCox <- function(x){ ## 构建一个R function 便于后期调用
  FML <- as.formula(paste0('BaSurv~',x)) ## 构建生存分析公式
  GCox <- coxph(FML, data = df_train) ## Cox分析
  GSum <- summary(GCox) ## 输出结果
  HR <- round(GSum$coefficients[,2],2) ## 输出HR值
  PValue <- round(GSum$coefficients[,5],5) ## 输出P值
  CI <- paste0(round(GSum$conf.int[,3:4],2),collapse = "-") ## 输出HR的执行区间
  Unicox <- data.frame("characteristics" = x, ## 返回结果，并构建数据框
                       "Hazard Ratio" = HR,
                       "CI95" = CI,
                       "P Value" = PValue)
  return(Unicox)
}
Final_GetFactors = c("KIF11","NCAPH",'SLC2A1')############把SLC2A1带上试试
fml <-  as.formula(paste0('BaSurv~',paste0(Final_GetFactors,collapse = '+'))) ## 通过多因素Cox回归构建一个评分
MultiCox <- coxph(fml, data = df)
MultiSum <- summary(MultiCox)
index.min <- MultiSum$coefficients[,1]
(index.min <- as.numeric(index.min))
###################KMplotpreplot2##############
df1 = df_train[,c('fustatus','futime','SLC2A1','NCAPH','KIF11')]
df2 = df_validation[,c('fustatus','futime','SLC2A1','NCAPH','KIF11')]
df3 = df_geo[,c('fustatus','futime','SLC2A1','NCAPH','KIF11')]
cjbpre2 = function(x){
  signature <- as.matrix(subset(x,select = Final_GetFactors)) %*% as.matrix(exp(index.min))
  x$signature <- signature
  x$signature_by2 <- ifelse(x$signature > median(x$signature),'High-Score','Low-Score') 
  x = x[,-c(3,4,5,6)]
  colnames(x) = c('status','time','Score')
  return(x)
}
df1 = cjbpre2(df1)
df2 = cjbpre2(df2)
df3 = cjbpre2(df3)
write.csv(df1,file = 'df_train.csv')
write.csv(df2,file = 'df_validation.csv')
write.csv(df3,file = 'df_gse54236.csv')
## KM分析进行验证 ##
df$signature_by2 <- ifelse(df$signature > median(df$signature),'High-Score','Low-Score') ## 这里的命名要注意！！！

fit <- survfit(Surv(futime, fustatus)~signature_by2,data = df)

ggsurvplot(fit, conf.int=F, pval=T, risk.table=T, legend.labs = c('High-Score','Low-Score'), 
                legend.title='Risk Score', palette = c("dodgerblue2","orchid2"),
                risk.table.height = 0.3)
#pdf(file = 'DSFSAF.PDF',onefile = F)
#pdf(paste0('./',dir_name,'/1TCGA3_GSE54236_KMplot.pdf'),onefile = F)
#print(p)
dev.off()
####################时间依赖ROC###################
bc <- read.csv('data_time_dependent.csv')
cox.timp2 <- coxph(Surv(bc$time, bc$status == 1) ~ bc$signature_by2)
lpFit <- cox.timp2$linear.predictors
roc.fit <-timeROC(T = bc$time, # 结局时间
                  delta = bc$status, # 生存结局
                  marker = lpFit, # 预测变量
                  cause = 1, # 阳性结局赋值，比如死亡，复发的赋值
                  weighting = "marginal", ## 'marginal' = Kaplan-Meier estimator of the censoring distribution 
                  ## or 'cox' = censoring by the Cox model
                  times = c(365*c(1,2,3)), ## 时间点，选取1年、3年和5年生存率
                  #times=quantile(bc$time,probs=seq(0.33,0.6,0.1)),
                  ROC = T,
                  iid = TRUE) 

pdf(file = 'Fig6_1.pdf',height = 6,width = 6)
plotAUCcurve(roc.fit, col = "#B4272A",conf.int=TRUE)
legend("bottomright",
       legend=c("Time-dependent ROC curve"),
       col=c("#B4272A"),
       lty=1,lwd=2)
dev.off()


###################诺莫图###########
dd<-datadist(data)
options(datadist='dd')
# 2.建立模型
Cox_nomo1<-cph(Surv(futime, fustatus) ~ age+tumor_grade+stage_T+stage_M+stage_N+signature,
               data = data, x=T, y=T, surv=T)
# 3.生成3/5/8年的死亡概率
surv<-Survival(Cox_nomo1)
surv1 <-function(x)surv(1*365,lp=1-x)  #“lp=1-x”计算死亡率，“lp=x”计算生存率
surv2 <-function(x)surv(3*365,lp=1-x)
surv3 <-function(x)surv(5*365,lp=1-x)
# 4.绘制nomogram
pdf(file = 'Fig6_2.pdf')
nomo_2a<-nomogram(Cox_nomo1, fun=list(surv1,surv2,surv3), lp=F,
                  funlabel =c("1-year Death", "3-year Death", "5-year Death"),
                  fun.at =c(seq(0.2,0.9, by=0.1), 0.95))
plot(nomo_2a, #col.grid=c('#3D85AC','#B4272A'),
     xfrac =0.2, #设置变量名与线段的横向占比
     
     cex.var =1,  # 加粗变量字体
     
     cex.axis =1,  #设置数据轴字体的代销
     
     lmgp =0.3) # 设置文字与数据轴刻度的距离

dev.off()

##################网页模型############
dat1 = data
Cox_nomo1<-cph(Surv(futime, fustatus) ~ age+tumor_grade+stage_T+stage_M+stage_N+signature,
               data = dat1, x=T, y=T, surv=T)
DynNom(Cox_nomo1,dat1)


##################诊断ROC##############
rm(list = ls())
load('mRNA_LIHC_expr.RData')
DLbarcode <- function(barcode){ #处理TCGA病人的barcode，返回一个排序后的向量
  TumorBarcode <- c() #记录肿瘤样本的barcode
  NormalBarcode <- c()#记录正常样本的barcode
  for (id in barcode) {
    ids <- str_split(id,'-',simplify = T)[4]
    ids <- as.numeric(substr(ids,1,1))
    
    if(ids == 0){
      TumorBarcode <- c(TumorBarcode,id)
    }else if (ids == 1) {
      NormalBarcode <-c(NormalBarcode,id)
    }
  }
  print(paste0("正常样本数：",length(NormalBarcode)))
  print(paste0("肿瘤样本数：",length(TumorBarcode)))
  print("正常样本在前,肿瘤样本再后")
  return(list(sortBarcode=c(NormalBarcode,TumorBarcode),
              Norm = length(NormalBarcode),
              Tumm = length(TumorBarcode)))
}
barcodeSort <- DLbarcode(colnames(expr_mRNA))
exprset <- expr_mRNA[,barcodeSort$sortBarcode]

exprset1 = exprset[c('SLC2A1','NCAPH','KIF11'),]
exprset1 =t(exprset1) %>% as.data.frame()

##需要运行 构造模型
cjbpre3 = function(x){
  signature <- as.matrix(subset(x,select = Final_GetFactors)) %*% as.matrix(exp(index.min))
  x$signature <- signature
  x$signature_by2 <- ifelse(x$signature > median(x$signature),'High-Score','Low-Score') 
  x$group = c(rep('Normal',50),rep('Tumor',374))
  x = x[,-c(1,2,3,5)]
  return(x)
}

exprset1 =cjbpre3(exprset1)
rownames(exprset1) = NULL

write.csv(exprset1,file = 'auc_LIHC.csv')
