# Supplementary material for: Identification of three metabolic subtypes in gastric cancer and the construction of a metabolic pathway-based risk model that predicts the overall survival of GC patients
Source: Front Genet. 2023 Feb 10;14:1094838. doi: 10.3389/fgene.2023.1094838 (PMC9950121; doi:10.3389/fgene.2023.1094838)
Supplement: Supplementary file 2 [file DataSheet1.ZIP › code_data/Fig2_B1.csv]

futime	fustatus	TCGA_ID	age	sex	race	radiation	pharmaceutical	tumor_grade	pathologic_stage	stage_T	stage_M	stage_N	SLC2A1	KIF11	NCAPH	signature
724	1	TCGA-2Y-A9GS	58	MALE	WHITE	NO	YES	G2	T2	T2	MX	NX	7.912889336	9.400879436	9.847057346	31.02155476
848	1	TCGA-2Y-A9GZ	82	FEMALE	WHITE	NO	NO	G2	T2	T2	MX	NX	7.665335917	7.672425342	6.781359714	25.57909784
3675	0	TCGA-2Y-A9H0	49	MALE	WHITE	NO	YES	G1	T3	T3	M0	N0	10.00982862	10.59618976	9.753216749	34.99807004
555	1	TCGA-2Y-A9H5	59	FEMALE	WHITE	NO	YES	G3	T1	T1	MX	N0	6.930737338	8.271463028	7.960001932	26.57872318
357	0	TCGA-2Y-A9H6	68	FEMALE	WHITE	NO	YES	G2	T1	T1	MX	NX	7.73470962	7.011227255	6.554588852	24.60725266
633	1	TCGA-2Y-A9H8	85	FEMALE	WHITE	NO	YES	G2	T1	T1	MX	NX	9.071462363	8.527477006	7.434628228	29.00271666
697	0	TCGA-2Y-A9H9	70	MALE	WHITE	NO	YES	G2	T1	T1	MX	N0	8.022367813	7.787902559	8.139551352	27.46710663
36	1	TCGA-2Y-A9HA	70	MALE	WHITE	NO	YES	G2	T2	T2	MX	NX	10.2772874	9.022367813	9.022367813	32.62546327
396	0	TCGA-3K-AAZ8	65	MALE	BLACK	NO	NO	G1	T3	T3	MX	NX	6.22881869	6.857980995	5.357552005	21.42837355
262	1	TCGA-4R-AA8I	66	MALE	WHITE	NO	YES	G2	T2	T2	MX	NX	7.965784285	8.77148947	7.942514505	28.45523608
328	0	TCGA-5C-A9VG	58	MALE	WHITE	NO	YES	G2	T2	T2	M0	N0	9.445014846	8.942514505	8.82336724	31.31989986
322	0	TCGA-5C-A9VH	70	MALE	WHITE	NO	YES	G2	T1	T1	M0	N0	7.266786541	7.882643049	7.531381461	26.08236108
520	0	TCGA-5R-AA1C	57	MALE	WHITE	NO	YES	G2	T2	T2	M0	N0	9.375039431	6.754887502	5.700439718	25.45649929
449	0	TCGA-5R-AA1D	17	FEMALE	WHITE	YES	YES	G3	T3	T3	M0	N0	8.994353437	7.199672345	5.523561956	25.38672379
46	1	TCGA-5R-AAAM	65	FEMALE	WHITE	NO	YES	G2	T2	T2	M0	N0	8.573647187	6.807354922	5.727920455	24.574194
1490	1	TCGA-BC-4072	74	FEMALE	WHITE	NO	YES	G3	T3	T3	M0	N0	10.72536626	10.37721053	10.14593215	35.96926201
849	0	TCGA-BC-4073	73	MALE	WHITE	NO	YES	G3	T3	T3	MX	N0	12.13635034	9.726218159	9.483815777	36.22403218
1135	1	TCGA-BC-A10Q	72	FEMALE	WHITE	NO	NO	G3	T3	T2	MX	NX	10.49085088	9.596189756	9.005624549	33.59652064
308	1	TCGA-BC-A10R	66	FEMALE	WHITE	NO	YES	G2	T3	T3	MX	NX	9.303780748	6.965784285	6.977279923	26.86594332
837	1	TCGA-BC-A10U	69	MALE	WHITE	NO	YES	G2	T3	T2	MX	NX	12.93866071	8.21916852	7.693486957	33.56726767
91	1	TCGA-BC-A10W	50	MALE	ASIAN	NO	NO	G3	T3	T4	MX	NX	11.3553511	10.44501485	10.64024494	37.29759741
770	1	TCGA-BC-A10X	52	FEMALE	WHITE	NO	YES	G2	T3	T3	MX	N0	8.370687407	7.366322214	6.108524457	25.40195542
1351	0	TCGA-BC-A216	62	FEMALE	WHITE	NO	YES	G2	T3	T3	M0	NX	9.517669388	11.06541613	9.654636029	34.89897055
1397	1	TCGA-BC-A217	75	FEMALE	WHITE	NO	YES	G3	T2	T2	M0	NX	9.306061689	9.995767151	10.00422047	33.62220538
680	0	TCGA-BC-A3KG	68	FEMALE	WHITE	NO	YES	G3	T2	T2	M0	N0	10.02236781	11.00351791	10.39016896	36.14260774
547	1	TCGA-BC-A5W4	69	MALE	WHITE	NO	YES	G3	T3	T3	M0	NX	9.049848549	6.409390936	5.523561956	24.45263625
444	0	TCGA-BC-A69H	64	MALE	WHITE	NO	YES	G3	T2	T2	M0	NX	9.076815597	8.523561956	8.417852515	29.95055146
387	0	TCGA-BC-A69I	69	MALE	WHITE	NO	YES	G1	T1	T1	M0	N0	7.8008999	6.475733431	5.523561956	23.01681587
562	0	TCGA-BC-A8YO	66	FEMALE	WHITE	NO	NO	G3	T3	T4	M0	N0	10.50084188	10.47167521	10.22520744	35.89205131
20	0	TCGA-BW-A5NO	50	MALE	BLACK	NO	YES	G2	T3	T3	MX	NX	5.459431619	7.21916852	7.366322214	22.8831441
0	0	TCGA-BW-A5NP	26	FEMALE	WHITE	NO	NO	G3	T4	T2	M1	N0	8.876516947	10.03891899	8.344295908	31.55660656
0	0	TCGA-BW-A5NQ	63	MALE	WHITE	NO	NO	G3	T1	T1	MX	NX	9.124121312	10.38801729	10.06204614	33.95359407
250	0	TCGA-CC-5259	60	FEMALE	ASIAN	NO	YES	G2	T3	T4	M0	N0	7.787902559	6.686500527	5	22.76423971
97	1	TCGA-CC-5261	44	MALE	ASIAN	NO	YES	G2	T2	T2	M0	N0	8.658211483	9.357552005	8.243173983	30.33003649
103	1	TCGA-CC-5262	67	MALE	ASIAN	NO	YES	G1	T3	T4	M0	N0	8.826548487	8.573647187	8.087462841	29.39149272
129	1	TCGA-CC-5263	35	MALE	ASIAN	NO	YES	G1	T3	T3	M0	N0	13.46849677	11.04916787	10.92332749	40.90734894
102	1	TCGA-CC-5264	71	MALE	ASIAN	NO	YES	G2	T3	T3	M0	N0	9.924812504	12.03651707	10.71080643	37.64172707
303	1	TCGA-CC-A3MA	61	MALE	ASIAN	NO	YES	G2	T3	T3	M0	N0	10.70217269	10.32305476	10.51963625	36.23206146
315	1	TCGA-CC-A3MB	36	MALE	ASIAN	NO	YES	G1	T3	T3	M0	N0	5.209453366	9.97441459	10.6183855	29.2008762
363	0	TCGA-CC-A3MC	54	MALE	ASIAN	NO	YES	G2	T3	T3	M0	N0	9.118941073	9.076815597	8.696967526	30.97165125
347	1	TCGA-CC-A5UC	63	MALE	ASIAN	NO	YES	G3	T3	T3	M0	N0	7.189824559	9.388017285	8.511752654	28.84018719
304	1	TCGA-CC-A5UD	45	MALE	ASIAN	NO	YES	G2	T3	T3	M0	N0	8.804131021	10.40194612	9.638435914	33.17414237
272	1	TCGA-CC-A5UE	48	MALE	ASIAN	NO	YES	G2	T3	T4	M0	N0	9.86727874	9.375039431	10.01680829	33.53056611
217	1	TCGA-CC-A7IE	57	MALE	ASIAN	NO	YES	G2	T3	T3	M0	N0	9.403012024	9.259743264	8.820178962	31.66777971
649	1	TCGA-CC-A7IF	59	MALE	ASIAN	NO	YES	G1	T3	T3	M0	N0	6.523561956	8.845490051	8.426264755	27.2594925
299	1	TCGA-CC-A7IG	47	MALE	ASIAN	NO	YES	G2	T2	T2	M0	N0	8.982993575	10.31061278	9.475733431	33.11946115
365	0	TCGA-CC-A7IH	58	MALE	ASIAN	NO	YES	G1	T3	T3	M0	N0	5.64385619	8.744833837	7.357552005	25.03280422
262	1	TCGA-CC-A7IK	59	MALE	ASIAN	NO	YES	G3	T3	T3	M0	N0	10.30035256	10.04848687	8.971543554	33.90514629
278	1	TCGA-CC-A7IL	61	MALE	ASIAN	NO	YES	G1	T3	T3	M0	N0	4.523561956	8.144658243	7.339850003	22.8917511
300	1	TCGA-CC-A8HS	18	MALE	ASIAN	NO	YES	G1	T3	T3	M0	N1	7.366322214	10.90162116	9.301496195	31.73342541
140	1	TCGA-CC-A8HT	74	MALE	ASIAN	NO	YES	G2	T3	T3	M0	N0	10.56224242	9.781359714	9.802516365	34.68504006
344	1	TCGA-CC-A8HU	39	FEMALE	ASIAN	NO	YES	G3	T3	T3	M0	N0	9.301496195	10.02375435	9.529430554	33.19517015
279	1	TCGA-CC-A8HV	51	FEMALE	ASIAN	NO	YES	G2	T2	T2	M0	N0	6.087462841	9.417852515	8.189824559	27.22665265
211	0	TCGA-CC-A9FS	55	MALE	ASIAN	NO	YES	G2	T2	T2	M0	N0	7.294620749	8.299208018	8.154818109	27.24421122
0	0	TCGA-CC-A9FU	52	FEMALE	ASIAN	NO	YES	G2	T3	T3	M0	N0	9.37286506	10.13314221	9.424166289	33.31935392
0	0	TCGA-CC-A9FV	57	MALE	ASIAN	NO	YES	G2	T3	T3	M0	N0	7.636624621	6.64385619	6.392317423	23.86609874
248	0	TCGA-CC-A9FW	68	MALE	ASIAN	NO	YES	G2	T3	T3	M0	N0	8.475733431	8.864186145	8.092757141	29.33790095
2425	0	TCGA-DD-A113	55	FEMALE	WHITE	NO	YES	G3	T2	T2	M0	N0	8.675957033	10.16490693	9.276124405	32.36903346
2542	1	TCGA-DD-A115	53	MALE	WHITE	NO	YES	G2	T3	T3	M0	N0	7.658211483	8.092757141	8.113742166	27.38548837
223	1	TCGA-DD-A119	40	MALE	ASIAN	NO	YES	G3	T4	T3	M1	N0	8.087462841	6.942514505	5.64385619	24.07293217
79	0	TCGA-DD-A11A	67	MALE	BLACK	NO	YES	G3	T1	T1	M0	N0	8.022367813	8.647458426	9.199672345	29.57681869
14	1	TCGA-DD-A11B	73	MALE	WHITE	NO	YES	G2	T1	T1	M0	N0	7.6794801	8.330916878	7.442943496	27.0676255
662	0	TCGA-DD-A11C	69	MALE	WHITE	NO	YES	G3	T1	T1	M0	N0	8.727920455	9.194756854	8.426264755	30.38474965
2415	0	TCGA-DD-A1EA	68	MALE	ASIAN	NO	YES	G2	T2	T2	M0	N0	9.763212367	8.807354922	7.971543554	30.71600617
2017	0	TCGA-DD-A1EB	72	FEMALE	ASIAN	NO	YES	G2	T1	T1	M0	N0	7.499845887	6.584962501	6.686500527	23.90813289
602	0	TCGA-DD-A1EC	20	FEMALE	WHITE	NO	YES	G3	T1	T1	M0	N0	10.93295289	9.417852515	8.409390936	33.3346747
2301	0	TCGA-DD-A1ED	68	MALE	WHITE	NO	YES	G1	T1	T1	M0	N0	8.668884984	6.285402219	5	23.32798687
349	1	TCGA-DD-A1EE	73	MALE	WHITE	NO	YES	G3	T3	T3	M0	N0	9.631177056	8.936637939	8.169925001	30.91011045
394	1	TCGA-DD-A1EF	57	FEMALE	WHITE	NO	YES	G3	T1	T1	M0	N0	7.321928095	8.209453366	7.864186145	26.88397332
1372	1	TCGA-DD-A1EG	76	MALE	WHITE	NO	NO	G3	T1	T1	M0	N0	8.005624549	8.573647187	9.041659152	29.31081657
1495	0	TCGA-DD-A1EH	23	MALE	WHITE	NO	NO	G3	T3	T3	M0	N0	6.599912842	9.865733271	8.124121312	28.35469772
1005	1	TCGA-DD-A1EJ	71	FEMALE	WHITE	NO	YES	G2	T3	T1	M0	N1	8.527477006	9.766528909	9.698704667	32.09012991
558	1	TCGA-DD-A1EK	64	FEMALE	WHITE	NO	YES	G2	T4	T4	M1	N0	9.11113567	7.46760555	6.614709844	26.91857763
415	1	TCGA-DD-A1EL	23	MALE	BLACK	NO	YES	G3	T2	T2	M0	N0	10.71853288	10.25620869	10.25266543	35.91030849
643	1	TCGA-DD-A39V	77	MALE	WHITE	YES	YES	G3	T2	T2	M0	NX	7.459431619	7	5.672425342	23.40900564
827	1	TCGA-DD-A39W	29	FEMALE	WHITE	YES	YES	G2	T3	T3	M0	N0	5.95419631	7.159871337	6.392317423	22.47268273
1694	1	TCGA-DD-A39X	78	FEMALE	WHITE	NO	YES	G2	T1	T1	M0	NX	8.577428828	7.257387843	6.50779464	25.89975136
601	1	TCGA-DD-A39Z	43	FEMALE	ASIAN	NO	YES	G2	T2	T2	M0	NX	6.375039431	8.581200582	6.409390936	24.80268634
233	1	TCGA-DD-A3A1	65	MALE	WHITE	NO	YES	G2	T3	T3	M0	N0	9.002815016	7.483815777	5.754887502	25.97978558
535	1	TCGA-DD-A3A3	45	MALE	ASIAN	NO	YES	G2	T1	T1	M0	N0	7.672425342	7	6.87036472	24.82113771
612	1	TCGA-DD-A3A4	37	MALE	WHITE	NO	YES	G3	T3	T3	M0	N0	10.02928723	5.807354922	4.754887502	24.14173252
3125	1	TCGA-DD-A3A5	66	FEMALE	WHITE	NO	YES	G2	T3	T3	M0	N0	8.383704292	8.011227255	7.577428828	27.64887901
1008	0	TCGA-DD-A4NA	67	FEMALE	WHITE	NO	YES	G3	T3	T2	M0	N1	11.37883671	9.312882955	8.607330314	33.93475306
989	0	TCGA-DD-A4NB	25	MALE	WHITE	NO	YES	G2	T1	T1	M0	N0	8.829722735	7.562242424	5.247927513	25.38062898
2746	0	TCGA-DD-A4ND	56	FEMALE	WHITE	NO	YES	G3	T1	T1	M0	N0	7.948367232	8.77148947	7.8008999	28.29774663
942	0	TCGA-DD-A4NF	72	MALE	WHITE	NO	YES	G2	T1	T1	M0	N0	9.055282436	6.741466986	6.614709844	25.93028127
917	0	TCGA-DD-A4NH	65	FEMALE	WHITE	NO	YES	G3	T3	T3	M0	N0	9.607330314	9.469641817	7.826548487	31.22615744
816	0	TCGA-DD-A4NI	67	MALE	WHITE	NO	YES	G2	T2	T2	M0	NX	8.118941073	7.076815597	6.108524457	24.72866561
928	0	TCGA-DD-A4NJ	54	FEMALE	WHITE	NO	YES	G2	T2	T2	M0	N0	5.426264755	9.124121312	8.672425342	26.51419569
1210	1	TCGA-DD-A4NK	80	FEMALE	WHITE	NO	YES	G2	T3	T3	M0	N0	6.754887502	6.539158811	5.832890014	22.12196683
1711	0	TCGA-DD-A4NL	46	MALE	WHITE	NO	YES	G1	T1	T1	M0	N0	7.375039431	6.392317423	4.584962501	21.48950862
899	1	TCGA-DD-A4NN	56	FEMALE	WHITE	NO	YES	G3	T1	T1	M0	N0	7.199672345	9.807354922	9.271463028	30.11481655
2245	0	TCGA-DD-A4NO	65	MALE	WHITE	NO	YES	G1	T1	T1	M0	N0	9.147204925	7.033423002	6.491853096	26.29393761
3308	0	TCGA-DD-A4NP	32	MALE	WHITE	NO	YES	G3	T1	T1	M0	N0	8.169925001	7.022367813	5.491853096	24.12820033
373	1	TCGA-DD-A4NQ	60	MALE	WHITE	NO	YES	G3	T2	T2	M0	N0	11.19967234	9.030667136	8.353146825	33.11439899
9	1	TCGA-DD-A4NR	85	FEMALE	WHITE	NO	YES	G3	T1	T1	M0	N0	9.189824559	9.392317423	9.082149041	31.82849684
2456	1	TCGA-DD-A4NS	61	FEMALE	WHITE	NO	YES	G2	T1	T1	M0	N0	9.471675214	7.714245518	6.807354922	27.85533973
2398	0	TCGA-DD-A4NV	61	MALE	WHITE	NO	YES	G1	T3	T3	M0	N0	6.209453366	7.599912842	6.50779464	23.45217501
728	0	TCGA-DD-A73A	71	MALE	WHITE	NO	YES	G2	T1	T1	M0	N0	7.022367813	7.483815777	6.189824559	23.98828144
283	1	TCGA-DD-A73B	72	FEMALE	WHITE	NO	YES	G2	T1	T1	M0	N0	8.988684687	10.12023788	8.071462363	31.53359179
1085	0	TCGA-DD-A73F	77	FEMALE	WHITE	NO	YES	G1	T1	T1	M0	N0	7.813781191	9.030667136	8.447083226	29.0843554
16	1	TCGA-DD-AAC8	72	MALE	ASIAN	NO	YES	G3	T1	T1	M0	N0	9.483815777	7.14974712	6.700439718	27.05175681
347	0	TCGA-DD-AAC9	51	MALE	ASIAN	NO	YES	G2	T1	T1	M0	N0	7.851749041	6.14974712	5.285402219	22.43632198
2301	0	TCGA-DD-AACA	65	MALE	ASIAN	NO	YES	G3	T1	T1	M0	N0	8.535275377	9.535275377	8.982993575	31.11770355
2324	0	TCGA-DD-AACB	74	FEMALE	ASIAN	NO	YES	G3	T1	T1	M0	N0	8.539158811	7.888743249	7.426264755	27.53733521
1685	1	TCGA-DD-AACC	61	MALE	ASIAN	NO	YES	G2	T1	T1	M0	N0	7.73470962	8.154818109	7.321928095	26.79517642
381	1	TCGA-DD-AACD	48	MALE	ASIAN	NO	YES	G4	T1	T1	M0	N0	7.727920455	6.768184325	5.584962501	23.3577568
365	1	TCGA-DD-AACF	68	MALE	ASIAN	NO	YES	G3	T1	T1	M0	N0	5.906890596	8.77148947	8.169925001	26.16853742
469	1	TCGA-DD-AACG	52	MALE	ASIAN	NO	YES	G4	T2	T2	M0	N0	6.087462841	9.011227255	7.64385619	26.18583072
1618	0	TCGA-DD-AACI	69	MALE	ASIAN	NO	YES	G3	T2	T2	M0	N0	7.693486957	5.95419631	5.882643049	22.57068055
107	1	TCGA-DD-AACL	66	FEMALE	ASIAN	NO	YES	G3	T1	T1	M0	N0	10.22520744	9.116343961	8.471675214	32.15119062
1302	0	TCGA-DD-AACN	32	MALE	ASIAN	NO	YES	G3	T1	T1	M0	N0	6.614709844	7.888743249	6.832890014	24.62430228
1876	0	TCGA-DD-AACO	40	MALE	ASIAN	NO	YES	G3	T1	T1	M0	N0	8.17990909	6.882643049	6.189824559	24.63500686
1562	0	TCGA-DD-AACT	69	FEMALE	ASIAN	NO	YES	G2	T1	T1	M0	N0	6.523561956	6.266786541	5.169925001	20.85718868
1567	0	TCGA-DD-AACU	59	MALE	ASIAN	NO	YES	G3	T1	T1	M0	N0	7.54689446	6.942514505	7.442943496	25.14658037
1424	0	TCGA-DD-AACW	43	MALE	ASIAN	NO	YES	G3	T1	T1	M0	N0	5.727920455	9.047123912	8.581200582	26.6959091
170	0	TCGA-DD-AACX	66	MALE	ASIAN	NO	YES	G3	T2	T2	M0	N0	8.8008999	9.044394119	8.768184325	30.61206118
171	1	TCGA-DD-AACZ	63	FEMALE	ASIAN	NO	YES	G4	T1	T1	M0	N0	8.73809226	9.25502857	9.394462695	31.40533852
137	0	TCGA-DD-AAD0	73	FEMALE	ASIAN	NO	YES	G2	T1	T1	M0	N0	6.285402219	7.577428828	7.994353437	24.94680922
564	0	TCGA-DD-AAD1	51	FEMALE	ASIAN	NO	YES	G4	T1	T1	M0	N0	7.894817763	7.599912842	7.294620749	26.2604376
658	0	TCGA-DD-AAD2	66	MALE	ASIAN	NO	YES	G2	T1	T1	M0	N0	7.888743249	7.607330314	7.022367813	26.00042257
1295	0	TCGA-DD-AAD3	43	MALE	ASIAN	NO	YES	G2	T1	T1	M0	N0	6.857980995	7.366322214	7.303780748	24.71141936
1345	0	TCGA-DD-AAD5	54	MALE	ASIAN	NO	YES	G3	T1	T1	M0	N0	10.44086917	9.537218401	9.276124405	33.72129033
672	0	TCGA-DD-AAD6	66	MALE	ASIAN	NO	YES	G3	T3	T3	M0	N0	6.266786541	8.038918989	7.607330314	25.13657719
1219	0	TCGA-DD-AAD8	73	FEMALE	ASIAN	NO	YES	G2	T1	T1	M0	N0	6.930737338	7.651051691	7.636624621	25.48117129
1233	0	TCGA-DD-AADA	66	FEMALE	ASIAN	NO	YES	G3	T1	T1	M0	N0	6.442943496	6.392317423	5.614709844	21.34625444
1231	0	TCGA-DD-AADD	51	MALE	ASIAN	NO	YES	G4	T1	T1	M0	N0	4.459431619	9.696967526	9.076815597	26.45284664
115	1	TCGA-DD-AADF	64	FEMALE	ASIAN	NO	YES	G4	T1	T1	M0	N0	8.479780264	8.016808288	7.741466986	27.93074678
1145	0	TCGA-DD-AADG	70	MALE	ASIAN	NO	YES	G3	T3	T3	M0	N0	6.475733431	6.988684687	6.569855608	23.06126732
1085	0	TCGA-DD-AADI	43	FEMALE	ASIAN	NO	YES	G3	T1	T1	M0	N0	6.87036472	7.139551352	5.727920455	22.92242321
1066	0	TCGA-DD-AADJ	70	FEMALE	ASIAN	NO	YES	G3	T1	T1	M0	N0	5.857980995	6.50779464	6.087462841	21.23573522
1049	0	TCGA-DD-AADK	68	FEMALE	ASIAN	NO	YES	G3	T2	T2	M0	N0	7.721099189	8.588714636	8.388017285	28.3545781
12	1	TCGA-DD-AADM	58	MALE	ASIAN	NO	YES	G3	T2	T2	M0	N0	7.761551232	7.820178962	7.199672345	26.28604902
898	0	TCGA-DD-AADN	59	MALE	ASIAN	NO	YES	G4	T1	T1	MX	NX	8.159871337	7.622051819	5.882643049	25.25212691
453	0	TCGA-DD-AADO	55	MALE	ASIAN	NO	YES	G3	T1	T1	M0	N0	6.247927513	8.038918989	6.357552005	23.91080557
458	0	TCGA-DD-AADP	45	MALE	ASIAN	NO	YES	G3	T1	T1	M0	N0	8.189824559	8.379378367	7.491853096	27.79718097
436	0	TCGA-DD-AADQ	59	MALE	ASIAN	NO	YES	G3	T2	T2	M0	N0	6.714245518	7.033423002	6.108524457	22.96422852
2028	0	TCGA-DD-AADR	58	MALE	ASIAN	NO	YES	G3	T1	T1	M0	N0	6.727920455	7.826548487	8.28077077	26.07672689
474	0	TCGA-DD-AADS	63	MALE	ASIAN	NO	YES	G2	T1	T1	M0	N0	6.426264755	6	3.807354922	19.08927618
554	0	TCGA-DD-AADU	60	MALE	ASIAN	NO	YES	G3	T2	T2	M0	N0	7.761551232	5.672425342	6.672425342	23.05649601
574	0	TCGA-DD-AADV	50	MALE	ASIAN	NO	YES	G3	T1	T1	M0	N0	8.396604781	10.215533	9.826548487	32.62298462
587	0	TCGA-DD-AADW	48	MALE	ASIAN	NO	YES	G3	T1	T1	M0	N0	7.864186145	11.05596023	9.776433032	32.99200499
638	0	TCGA-DD-AAE2	51	MALE	ASIAN	NO	YES	G3	T1	T1	M0	N0	6.426264755	8.409390936	7.882643049	26.06516762
566	0	TCGA-DD-AAE3	50	MALE	ASIAN	NO	YES	G2	T1	T1	M0	N0	7.499845887	5.491853096	3.807354922	19.75172976
141	0	TCGA-DD-AAE6	59	FEMALE	ASIAN	NO	YES	G2	T1	T1	M0	N0	3.906890596	9.147204925	7.807354922	23.8618867
644	0	TCGA-DD-AAE7	72	MALE	ASIAN	NO	YES	G2	T1	T1	M0	N0	6.442943496	5.64385619	5.044394119	19.84874859
575	0	TCGA-DD-AAEA	65	MALE	ASIAN	NO	YES	G3	T1	T1	M0	N0	6.022367813	7.982993575	7.607330314	24.76825127
478	0	TCGA-DD-AAEB	60	MALE	ASIAN	NO	YES	G2	T1	T1	M0	N0	4.169925001	6.599912842	4.584962501	17.85216532
763	0	TCGA-DD-AAED	51	MALE	ASIAN	NO	YES	G3	T1	T1	M0	N0	5.781359714	7.189824559	6.209453366	22.12431976
719	0	TCGA-DD-AAEG	59	FEMALE	ASIAN	NO	YES	G3	T1	T1	M0	N0	8.366322214	8.194756854	6.857980995	27.1679194
784	0	TCGA-DD-AAEH	73	MALE	ASIAN	NO	YES	G2	T1	T1	M0	N0	7.781359714	7.392317423	6.614709844	25.20488854
1531	0	TCGA-DD-AAEI	72	MALE	ASIAN	NO	YES	G2	T1	T1	M0	N0	5.727920455	8.113742166	8.033423002	24.98572176
2752	0	TCGA-DD-AAVP	48	MALE	ASIAN	NO	YES	G1	T1	T1	M0	N0	7.392317423	5.857980995	6.599912842	22.77254776
2728	0	TCGA-DD-AAVQ	38	MALE	ASIAN	NO	YES	G2	T1	T1	M0	N0	8.224001674	9.409390936	9.162391329	30.75200822
2513	0	TCGA-DD-AAVR	44	MALE	ASIAN	NO	YES	G2	T1	T1	M0	N0	8.257387843	6.845490051	6.426264755	24.90976235
1823	0	TCGA-DD-AAVS	56	MALE	ASIAN	NO	YES	G2	T1	T1	M0	N0	7.247927513	9.131856961	8.317412614	28.39919328
2202	0	TCGA-DD-AAVU	46	MALE	ASIAN	NO	YES	G2	T2	T2	M0	N0	8.321928095	7.820178962	8.092757141	27.82752753
2317	0	TCGA-DD-AAVW	35	MALE	ASIAN	NO	YES	G2	T1	T1	M0	N0	6.50779464	8.082149041	8.224001674	26.07816371
1570	0	TCGA-DD-AAVX	38	MALE	ASIAN	YES	NO	G2	T2	T2	M0	N0	8.214319121	5.781359714	4.523561956	21.6774312
1970	0	TCGA-DD-AAVY	56	MALE	ASIAN	NO	YES	G2	T3	T3	M0	N0	8.108524457	5.700439718	4.857980995	21.76797881
1900	0	TCGA-DD-AAVZ	38	MALE	ASIAN	NO	YES	G2	T1	T1	M0	N0	6.87036472	8.438791853	6.857980995	25.65671417
2015	0	TCGA-DD-AAW0	54	MALE	ASIAN	NO	YES	G2	T1	T1	M0	N0	7.651051691	7.515699838	7.584962501	26.13648646
1855	0	TCGA-DD-AAW2	69	MALE	ASIAN	NO	NO	G2	T1	T1	M0	N0	4.857980995	7.044394119	6.392317423	20.99228796
1633	0	TCGA-DD-AAW3	69	MALE	ASIAN	NO	YES	G2	T1	T1	M0	N0	5	6.930737338	5.672425342	20.32822214
910	0	TCGA-ED-A459	47	MALE	ASIAN	YES	NO	G2	T2	T2	M0	N0	10.62935662	9.17990909	8.409390936	32.66363872
819	0	TCGA-ED-A4XI	58	MALE	ASIAN	NO	YES	G3	T2	T2	M0	N0	8.558420713	7.266786541	5.930737338	25.33315573
854	0	TCGA-ED-A5KG	60	FEMALE	ASIAN	NO	YES	G2	T2	T2	M0	N0	10.32418055	9.968666793	9.022367813	33.88189242
423	0	TCGA-ED-A627	74	MALE	WHITE	NO	YES	G2	T1	T1	M0	NX	8.592457037	7.409390936	7.636624621	27.19710954
296	1	TCGA-ED-A66Y	51	FEMALE	ASIAN	NO	YES	G3	T3	T3	M0	N0	6.794415866	9.370687407	8.483815777	28.31014417
6	0	TCGA-ED-A7PX	48	FEMALE	ASIAN	NO	YES	G3	T2	T2	M0	NX	10.20945337	8.335390355	8.049848549	30.73624124
390	0	TCGA-ED-A7PY	20	FEMALE	ASIAN	NO	YES	G3	T2	T2	M0	NX	6.50779464	7.857980995	6.942514505	24.56070892
6	0	TCGA-ED-A7PZ	61	MALE	ASIAN	NO	YES	G2	T2	T2	M0	NX	14.33021664	8.335390355	8.129283017	35.82744229
427	0	TCGA-ED-A7XO	29	MALE	ASIAN	NO	YES	G2	T3	T3	M0	N0	7.21916852	8.400879436	9.105908509	28.1966064
56	1	TCGA-ED-A8O6	50	FEMALE	ASIAN	NO	YES	G3	T3	T3	M0	N0	8.22881869	8.74819285	7.857980995	28.66445095
570	0	TCGA-EP-A12J	62	MALE	BLACK	NO	YES	G1	T1	T1	MX	NX	9.159871337	7.864186145	6.768184325	27.62823047
608	0	TCGA-EP-A26S	70	MALE	WHITE	NO	YES	G2	T1	T1	MX	N0	7.199672345	8.005624549	6.392317423	25.06028973
627	1	TCGA-EP-A2KA	52	FEMALE	WHITE	NO	YES	G3	T3	T3	MX	NX	7.6794801	9.278449458	8.519636253	29.30479053
19	1	TCGA-EP-A2KC	62	MALE	BLACK	NO	YES	G3	T1	T1	MX	NX	7.636624621	8.243173983	7.672425342	27.12512481
303	0	TCGA-EP-A3JL	76	MALE	WHITE	NO	YES	G2	T1	T1	MX	NX	7.366322214	7.607330314	6.965784285	25.31020623
438	1	TCGA-ES-A2HT	54	MALE	BLACK	NO	YES	G2	T1	T1	MX	NX	7.700439718	6.108524457	4.700439718	21.63695584
1852	1	TCGA-FV-A23B	70	FEMALE	WHITE	NO	YES	G2	T2	T2	M0	N0	7.383704292	9.577428828	8.810571635	29.60378509
729	0	TCGA-FV-A2QQ	80	MALE	WHITE	NO	YES	G2	T1	T1	MX	N0	6.022367813	6.95419631	7.285402219	23.15449574
581	1	TCGA-FV-A2QR	75	MALE	WHITE	NO	YES	G1	T1	T1	M0	N0	5.95419631	6.988684687	6.754887502	22.60466402
247	1	TCGA-FV-A3I1	81	FEMALE	WHITE	NO	YES	G2	T2	T2	MX	N0	8.247927513	9.027905997	9.247927513	30.37994367
194	1	TCGA-FV-A3R2	75	MALE	WHITE	NO	NO	G2	T1	T1	MX	NX	9.616548844	9.005624549	7.977279923	30.79433708
366	1	TCGA-FV-A3R3	38	FEMALE	WHITE	NO	YES	G2	T1	T1	MX	NX	9.968666793	6.754887502	5.727920455	26.20536063
1	0	TCGA-FV-A495	51	FEMALE	WHITE	NO	YES	G2	T2	T2	M0	NX	6.375039431	8.400879436	7.139551352	25.27686944
10	0	TCGA-FV-A496	84	FEMALE	WHITE	NO	YES	G2	T1	T1	M0	NX	6.169925001	7.14974712	6.62935662	22.95051454
12	0	TCGA-FV-A4ZQ	52	MALE	WHITE	NO	YES	G2	T1	T1	M0	NX	9.240791332	10.33315535	9.092757141	33.09317143
416	1	TCGA-G3-A25S	64	MALE	WHITE	NO	YES	G2	T1	T1	M0	N0	5.977279923	8.607330314	8.233619677	26.10743967
1553	0	TCGA-G3-A25T	45	FEMALE	WHITE	NO	YES	G2	T3	T3	M0	N0	8.885696373	9.447083226	9.83447105	32.25185593
1636	0	TCGA-G3-A25U	63	FEMALE	ASIAN	NO	YES	G3	T1	T1	M0	N0	5.554588852	8.654636029	8.703903573	26.10561762
860	0	TCGA-G3-A25V	68	MALE	WHITE	NO	YES	G2	T1	T1	M0	N0	5.700439718	6.977279923	5.832890014	21.39404511
452	1	TCGA-G3-A25Y	52	FEMALE	ASIAN	NO	YES	G3	T1	T1	M0	N0	8.299208018	10.24911345	9.396604781	32.1332289
655	0	TCGA-G3-A25Z	58	MALE	ASIAN	NO	YES	G2	T1	T1	M0	N0	5.169925001	7.330916878	8.30833903	23.57908549
673	0	TCGA-G3-A3CG	80	MALE	WHITE	NO	YES	G2	T1	T1	M0	N0	5.554588852	6.87036472	6.303780748	21.53424361
180	0	TCGA-G3-A3CI	71	MALE	WHITE	NO	YES	G2	T1	T1	M0	N0	9.214319121	6.584962501	5.426264755	24.78167046
594	0	TCGA-G3-A3CJ	52	MALE	OTHER	NO	YES	G2	T2	T2	M0	N0	5	6.672425342	4.906890596	19.26405934
585	0	TCGA-G3-A3CK	61	MALE	ASIAN	NO	YES	G2	T1	T1	M0	N0	9.702172685	8.21916852	7.46760555	29.41123829
768	1	TCGA-G3-A5SI	44	MALE	ASIAN	NO	YES	G2	T2	T2	M0	N0	7.276124405	9.797661526	9.13442632	30.06368111
698	0	TCGA-G3-A5SJ	59	MALE	WHITE	NO	YES	G2	T1	T1	M0	NX	11.76071995	8.060695932	8.499845887	32.70898607
744	0	TCGA-G3-A5SK	58	MALE	WHITE	NO	YES	G1	T1	T1	M0	NX	7.971543554	5.209453366	4.247927513	20.39185974
621	0	TCGA-G3-A5SL	70	MALE	WHITE	NO	YES	G2	T2	T2	M0	NX	7.592457037	7.483815777	7.442943496	25.8880862
520	0	TCGA-G3-A5SM	58	MALE	WHITE	NO	YES	G3	T2	T2	M0	NX	6.409390936	8.727920455	7.515699838	26.09518895
671	0	TCGA-G3-A6UC	65	MALE	WHITE	NO	YES	G2	T3	T3	M0	N0	7.451211112	7.577428828	7.426264755	25.81879278
447	0	TCGA-G3-A7M5	76	MALE	ASIAN	NO	YES	G2	T1	T1	MX	NX	6.169925001	6.303780748	6.06608919	21.33621175
632	0	TCGA-G3-A7M6	60	FEMALE	WHITE	NO	YES	G3	T1	T1	MX	NX	6.658211483	9.851749041	9.665335917	29.89122766
361	0	TCGA-G3-A7M7	65	MALE	WHITE	NO	YES	G1	T1	T1	MX	NX	8.499845887	5.882643049	5.285402219	22.8864873
56	1	TCGA-G3-A7M9	70	MALE	WHITE	NO	YES	G2	T3	T3	MX	NX	12.44811631	11.70476824	11.23780747	40.79918815
480	0	TCGA-G3-AAUZ	48	MALE	WHITE	NO	YES	G2	T1	T1	M0	N0	7.562242424	8.103287808	7.531381461	26.72156589
476	0	TCGA-G3-AAV0	58	MALE	ASIAN	NO	YES	G2	T1	T1	M0	N0	5.977279923	6.285402219	5.285402219	20.32712475
359	1	TCGA-G3-AAV1	51	MALE	ASIAN	NO	YES	G3	T3	T4	M0	N0	9.499845887	7.475733431	7.475733431	28.23059179
372	0	TCGA-G3-AAV2	50	MALE	WHITE	NO	YES	G1	T1	T1	M0	N0	7.321928095	6.06608919	5.781359714	22.16285097
412	0	TCGA-G3-AAV3	58	FEMALE	WHITE	NO	YES	G2	T2	T2	M0	N0	9.164906927	8.73470962	7.794415866	29.72535505
879	0	TCGA-GJ-A3OU	59	MALE	WHITE	NO	YES	G2	T1	T1	MX	NX	8.033423002	8.675957033	8.396604781	28.85349769
91	1	TCGA-HP-A5MZ	78	MALE	WHITE	NO	YES	G2	T1	T1	M0	NX	8.124121312	7.129283017	6.599912842	25.27439395
752	1	TCGA-HP-A5N0	90	FEMALE	WHITE	NO	YES	G2	T1	TX	M0	NX	6.942514505	6.169925001	4.700439718	20.79242147
519	0	TCGA-K7-A5RG	66	MALE	BLACK	NO	YES	G1	T1	T1	MX	NX	9.002815016	9.326429487	9.095397023	31.53015833
359	0	TCGA-K7-AAU7	61	MALE	WHITE	NO	NO	G2	T2	T2	MX	NX	11.76983784	9.22881869	8.54303182	34.242153
65	1	TCGA-KR-A7K0	65	MALE	WHITE	NO	YES	G1	T1	T1	M0	N0	9.383704292	7.375039431	6.614709844	27.13295866
829	0	TCGA-KR-A7K2	64	MALE	WHITE	NO	YES	G1	T1	T1	M0	N0	7.592457037	7.409390936	6.06608919	24.46863568
906	0	TCGA-KR-A7K8	57	MALE	WHITE	NO	YES	G1	T1	T1	M0	N0	6.022367813	8.21916852	7.108524457	24.58752068
425	0	TCGA-LG-A9QC	48	MALE	WHITE	NO	YES	G2	T1	T1	M0	NX	8.252665432	7.499845887	6.754887502	26.04963777
698	0	TCGA-MI-A75G	63	MALE	WHITE	NO	YES	G2	T2	T2	M0	N0	9.202123824	7.442943496	5.95419631	26.36235163
747	0	TCGA-MI-A75H	77	MALE	WHITE	NO	YES	G2	T2	T2	MX	NX	7.73470962	7.475733431	6.475733431	25.12008661
630	0	TCGA-MI-A75I	61	MALE	BLACK	NO	YES	G1	T2	T2	MX	NX	8.710806434	9.049848549	8.303780748	30.06238044
229	0	TCGA-MR-A520	58	MALE	WHITE	NO	YES	G1	T1	T1	MX	NX	7.14974712	6.375039431	4.392317423	21.00803429
1791	1	TCGA-NI-A4U2	71	MALE	WHITE	NO	YES	G1	T3	T3	MX	NX	6.942514505	7.569855608	8.169925001	25.90585659
639	1	TCGA-PD-A5DF	58	FEMALE	WHITE	NO	NO	G2	T3	T4	M0	N0	7.14974712	8.491853096	8.174925683	27.33142288
94	0	TCGA-QA-A7B7	48	MALE	BLACK	NO	YES	G2	T2	T2	MX	NX	7.906890596	10.36850646	10.18982456	32.57053761
22	0	TCGA-RC-A6M4	74	FEMALE	WHITE	NO	YES	G2	T3	T3	MX	NX	7.906890596	8.727920455	7.392317423	27.79882025
9	0	TCGA-RC-A6M6	75	MALE	WHITE	NO	YES	G3	T2	T2	M0	NX	10.03066714	9.233619677	10.18611424	33.71310699
588	0	TCGA-RC-A7SB	53	MALE	ASIAN	NO	YES	G2	T2	T2	M0	N0	9.672425342	7.531381461	9.131856961	30.10504061
1098	0	TCGA-RG-A7D4	69	MALE	BLACK	NO	YES	G2	T2	T2	M0	N0	8.038918989	9.434628228	9.002815016	30.40517808
23	0	TCGA-T1-A6J8	68	MALE	WHITE	NO	YES	G2	T2	T1	M0	NX	8.618385502	6	5.64385619	23.52447085
848	0	TCGA-UB-A7MA	62	FEMALE	WHITE	NO	NO	G2	T2	T2	M0	N0	7.584962501	10.45429929	10.50779464	32.59352728
601	0	TCGA-UB-A7MB	24	MALE	WHITE	NO	YES	G3	T2	T2	MX	NX	5.64385619	10.01262454	10.06474276	29.24510864
52	1	TCGA-UB-A7MD	67	MALE	BLACK	NO	YES	G3	T1	T1	MX	N0	9.25502857	7.459431619	7.965784285	28.38363923
486	0	TCGA-UB-A7ME	51	MALE	ASIAN	NO	YES	G2	T1	T1	MX	NX	6.988684687	8.46760555	7.948367232	26.88664036
314	0	TCGA-UB-AA0V	69	FEMALE	WHITE	NO	YES	G1	T1	T2	MX	NX	5.95419631	6.209453366	5.285402219	20.20277377
345	0	TCGA-WJ-A86L	68	FEMALE	WHITE	NO	YES	G2	T1	T1	MX	NX	5.832890014	8.861086906	7.707359132	25.74685445
30	0	TCGA-WQ-A9G7	71	FEMALE	WHITE	NO	YES	G3	T1	T3	M0	NX	7.569855608	9.240791332	8.77148947	29.36604498
395	0	TCGA-WQ-AB4B	62	MALE	WHITE	NO	YES	G2	T2	T2	M0	NX	5.491853096	6.857980995	5.64385619	20.80707244
615	0	TCGA-WX-AA44	64	FEMALE	WHITE	YES	NO	G3	T1	T1	MX	NX	8.103287808	8.906890596	7.442943496	28.31338038
556	1	TCGA-WX-AA47	33	FEMALE	WHITE	YES	NO	G2	T3	T3	MX	NX	8.832890014	7.011227255	5.727920455	25.14807165
1339	0	TCGA-XR-A8TC	43	FEMALE	WHITE	NO	YES	G2	T1	T1	MX	NX	5.129283017	9.355351096	8.422064766	26.204897
1030	0	TCGA-XR-A8TD	49	FEMALE	WHITE	NO	YES	G3	T3	T3	M0	N0	9.199672345	8.539158811	8.64385619	30.33734165
925	0	TCGA-XR-A8TE	16	MALE	WHITE	NO	NO	G1	T3	T3	MX	N0	8.487840034	6.209453366	5.727920455	23.71197605
693	1	TCGA-XR-A8TF	74	MALE	WHITE	NO	YES	G1	T1	T1	MX	NX	9.364134655	8.092757141	7.159871337	28.54347506
898	0	TCGA-XR-A8TG	58	MALE	WHITE	YES	YES	G2	T1	T1	M0	NX	9.672425342	9.829722735	9.199672345	33.08328244
412	1	TCGA-YA-A8S7	68	MALE	WHITE	NO	NO	G3	T3	T3	MX	N0	11.53186878	10.27612441	9.14974712	35.8638579
782	0	TCGA-ZP-A9CY	66	FEMALE	WHITE	NO	YES	G1	T3	T1	MX	NX	7.686500527	7.139551352	5.727920455	23.91561736
706	0	TCGA-ZP-A9CZ	72	MALE	ASIAN	NO	YES	G1	T3	T1	MX	NX	8.417852515	9.86727874	9.46760555	31.86199935
1091	0	TCGA-ZP-A9D0	67	FEMALE	BLACK	NO	YES	G1	T3	T1	MX	NX	8.640244936	6.906890596	6.894817763	25.90444813
21	0	TCGA-ZP-A9D1	56	FEMALE	WHITE	NO	YES	G2	T3	T1	MX	NX	7.54689446	6.554588852	5.754887502	23.03028208
765	1	TCGA-ZP-A9D2	51	MALE	WHITE	NO	YES	G2	T3	T2	MX	NX	10.033423	10.26795708	8.897845456	33.78754
395	0	TCGA-ZP-A9D4	64	FEMALE	WHITE	NO	YES	G1	T3	T1	MX	NX	8.951284715	8.139551352	6.50779464	27.47279001
1386	1	TCGA-ZS-A9CD	73	MALE	WHITE	NO	YES	G2	T2	T2	MX	NX	7.820178962	6	5.459431619	22.37560038
1241	0	TCGA-ZS-A9CE	79	FEMALE	WHITE	NO	YES	G1	T2	T2	MX	NX	4.906890596	7.714245518	8.851749041	24.26781951
1624	1	TCGA-2Y-A9GT	51	MALE	WHITE	NO	YES	G2	T1	T1	MX	NX	7.577428828	7.06608919	6.247927513	24.19024427
1939	0	TCGA-2Y-A9GU	55	FEMALE	WHITE	NO	YES	G2	T1	T1	MX	NX	6.392317423	7.832890014	6.741466986	24.19488464
2532	1	TCGA-2Y-A9GV	54	FEMALE	WHITE	NO	NO	G1	T1	T1	MX	NX	6.321928095	6.754887502	4.857980995	20.93021859
1271	1	TCGA-2Y-A9GW	64	MALE	WHITE	NO	YES	G2	T1	T1	MX	N0	8.076815597	7.434628228	7.50779464	26.47759799
2442	0	TCGA-2Y-A9GX	68	MALE	WHITE	NO	YES	G2	T1	T1	MX	NX	7.434628228	8.144658243	7.614709844	26.6988976
757	1	TCGA-2Y-A9GY	64	FEMALE	WHITE	NO	YES	G3	T2	T2	MX	NX	10.14338321	9.681238412	9.400879436	33.66186785
1229	1	TCGA-2Y-A9H1	58	MALE	WHITE	NO	YES	G2	T1	T1	MX	NX	7.276124405	5.614709844	4.247927513	20.05920345
1731	0	TCGA-2Y-A9H2	64	FEMALE	WHITE	NO	YES	G3	T1	T1	MX	N0	10.33203655	9.271463028	9.577428828	33.54200557
1516	0	TCGA-2Y-A9H3	45	MALE	WHITE	NO	YES	G1	T2	T2	MX	NX	6.426264755	5.554588852	4.857980995	19.53590268
1452	0	TCGA-2Y-A9H4	68	MALE	BLACK	NO	YES	G2	T1	T1	MX	N0	8.912889336	6	6.22881869	24.44585053
1168	0	TCGA-2Y-A9H7	81	FEMALE	WHITE	NO	YES	G2	T1	T1	MX	N0	6.50779464	8.558420713	7.839203788	26.31146205
260	0	TCGA-2Y-A9HB	66	MALE	WHITE	NO	YES	G2	T1	T1	MX	NX	8.348728154	7.285402219	6.741466986	25.88183356
20	0	TCGA-5C-AAPD	61	MALE	ASIAN	NO	YES	G1	T2	T2	M0	N0	8.238404739	8.499845887	8.515699838	28.99436239
1423	1	TCGA-BC-A10S	81	MALE	WHITE	NO	YES	G1	T3	T3	MX	NX	8.22881869	6.409390936	6.22881869	24.13224488
837	1	TCGA-BC-A10T	76	MALE	WHITE	NO	YES	G1	T3	T4	MX	NX	9.523561956	9.2644426	8.554588852	31.5648274
711	1	TCGA-BC-A10Y	76	MALE	WHITE	NO	YES	G3	T3	T4	MX	NX	5.727920455	10.37612539	9.250298418	29.0242766
34	1	TCGA-BC-A10Z	62	FEMALE	WHITE	NO	YES	G2	T1	T1	MX	N0	7.787902559	9.087462841	8.238404739	28.9240088
2116	1	TCGA-BC-A110	51	FEMALE	BLACK	NO	NO	G1	T1	T1	MX	NX	7.266786541	5	5.209453366	20.1941404
153	1	TCGA-BC-A112	80	MALE	WHITE	NO	YES	G2	T1	T3	MX	NX	10.53818893	9.326429487	9.09011242	33.3935412
8	0	TCGA-BC-A3KF	66	FEMALE	WHITE	NO	YES	G2	T1	T1	M0	NX	7.189824559	8.77148947	7.700439718	27.27795464
1363	0	TCGA-BD-A2L6	69	MALE	WHITE	NO	YES	G2	T3	T2	MX	NX	4.807354922	8.758223215	8.523561956	25.15399662
409	0	TCGA-BD-A3EP	75	FEMALE	BLACK	NO	YES	G2	T1	T1	M0	N0	8.487840034	7.614709844	7.321928095	27.02714979
1115	0	TCGA-BD-A3ER	62	MALE	WHITE	NO	YES	G2	T2	T2	MX	NX	6.807354922	6.794415866	6.357552005	23.0142852
129	1	TCGA-CC-5258	48	MALE	ASIAN	NO	YES	G2	T2	T2	M0	N0	8.129283017	10.21188829	9.839203788	32.30522858
87	1	TCGA-CC-5260	61	FEMALE	ASIAN	NO	YES	G1	T3	T4	M0	N0	10.08214904	8.997179481	10.05256805	33.34755907
219	0	TCGA-CC-A123	24	FEMALE	ASIAN	NO	YES	G1	T3	T3	M0	N0	5.044394119	8.487840034	6.569855608	23.2194695
101	1	TCGA-CC-A1HT	50	MALE	ASIAN	NO	YES	G3	T3	T3	M0	N0	12.7198166	11.36358725	10.86108691	40.33484556
300	1	TCGA-CC-A3M9	45	MALE	ASIAN	NO	YES	G3	T3	T3	M0	N0	13.05069894	11.31174832	11.94580958	41.71577702
399	0	TCGA-CC-A7II	54	MALE	ASIAN	NO	YES	G3	T3	T3	M0	N0	11.79887677	10.86882255	9.918863237	37.68021138
382	0	TCGA-CC-A7IJ	56	MALE	ASIAN	NO	YES	G3	T2	T2	M0	N0	12.86650621	12.35617683	11.4278366	42.31684716
1149	1	TCGA-DD-A114	42	MALE	BLACK	NO	YES	G3	T2	T2	M0	N0	9.326429487	10.18487534	9.296916207	33.20594313
1622	1	TCGA-DD-A116	68	MALE	ASIAN	YES	YES	G3	T3	T3	M0	N0	8.285402219	7.721099189	8.97441459	28.50603282
3437	0	TCGA-DD-A118	77	FEMALE	WHITE	NO	YES	G2	T2	T2	M0	N0	7.839203788	8.169925001	7.491853096	27.10502766
1560	1	TCGA-DD-A11D	57	FEMALE	WHITE	NO	YES	G2	T1	T1	M0	N0	7.330916878	6.375039431	5.087462841	21.89753547
183	0	TCGA-DD-A1EI	46	MALE	ASIAN	NO	NO	G2	T1	T1	M0	N0	7.139551352	9.4325419	8.991521846	29.29718208
171	1	TCGA-DD-A39Y	67	MALE	ASIAN	NO	YES	G3	T1	T1	M0	NX	11.32530546	9.515699838	9.269126679	34.76359459
2131	1	TCGA-DD-A3A2	76	FEMALE	WHITE	NO	YES	G1	T1	T1	M0	N0	4.95419631	5.426264755	5.321928095	18.02834757
3258	1	TCGA-DD-A3A6	72	FEMALE	WHITE	NO	YES	G2	T2	T2	M0	N0	7.6794801	6.475733431	4.169925001	21.56627677
419	1	TCGA-DD-A3A7	67	MALE	WHITE	NO	YES	G3	T3	T3	M0	N0	8.577428828	7.46760555	5.95419631	25.63338813
11	1	TCGA-DD-A3A8	75	MALE	WHITE	NO	YES	G2	T2	T2	M0	N0	7.851749041	6.977279923	6.108524457	24.27735306
931	1	TCGA-DD-A3A9	64	FEMALE	WHITE	NO	YES	G2	T4	T4	M1	N0	7.426264755	6.965784285	6.409390936	24.03455353
660	1	TCGA-DD-A4NE	75	FEMALE	WHITE	NO	YES	G3	T3	T3	M0	N0	7.033423002	9.584962501	9.636624621	29.98207586
802	1	TCGA-DD-A4NG	77	MALE	WHITE	NO	YES	G2	T3	T3	M0	NX	6.108524457	8.129283017	7.159871337	24.62786331
701	0	TCGA-DD-A73C	65	FEMALE	WHITE	NO	YES	G1	T3	T3	M0	N0	6.977279923	7.864186145	7.54689446	25.72158423
693	0	TCGA-DD-A73D	68	FEMALE	WHITE	NO	YES	G1	T2	T2	MX	NX	7.022367813	7.189824559	7	24.39540496
44	0	TCGA-DD-A73E	66	MALE	WHITE	NO	YES	G1	T1	T1	M0	N0	6.14974712	7.651051691	7.118941073	24.03251452
3478	0	TCGA-DD-A73G	73	FEMALE	WHITE	NO	YES	G3	T1	T1	M0	N0	7.686500527	6.832890014	5.781359714	23.57837863
410	1	TCGA-DD-AA3A	81	FEMALE	WHITE	NO	YES	G4	T1	T1	MX	N0	9.609178738	10.51274046	9.344295908	34.0111779
2184	0	TCGA-DD-AACE	62	MALE	ASIAN	NO	YES	G3	T1	T1	M0	N0	4.700439718	7.139551352	6.169925001	20.70713656
195	1	TCGA-DD-AACH	69	MALE	ASIAN	NO	YES	G3	T2	T2	M0	N0	11.31174832	10.31628153	9.951284715	36.418301
2102	0	TCGA-DD-AACJ	75	MALE	ASIAN	NO	YES	G2	T2	T2	M0	N0	8.118941073	6.475733431	6.442943496	24.28869337
9	0	TCGA-DD-AACK	70	MALE	ASIAN	NO	YES	G2	T1	T1	M0	N0	8.169925001	9.199672345	8.647458426	29.92481159
415	0	TCGA-DD-AACP	64	MALE	ASIAN	NO	YES	G3	T1	T1	M0	N0	12.94178124	10.21916852	9.686500527	38.02404587
432	1	TCGA-DD-AACQ	50	MALE	ASIAN	NO	YES	G3	T2	T2	M0	N0	6.409390936	7.118941073	6.781359714	23.34917956
1804	0	TCGA-DD-AACS	39	MALE	ASIAN	NO	YES	G3	T1	T1	M0	N0	7.400879436	8.845490051	8.139551352	28.0512006
1531	0	TCGA-DD-AACV	53	MALE	ASIAN	NO	YES	G3	T1	T1	M0	N0	3.169925001	9.48984796	10.06204614	25.5692899
1450	0	TCGA-DD-AACY	61	MALE	ASIAN	NO	YES	G3	T1	T1	M0	N0	4.700439718	6	4.754887502	17.90096987
1242	0	TCGA-DD-AADB	51	MALE	ASIAN	NO	YES	G4	T1	T1	M0	N0	7.321928095	10.09407769	9.686500527	31.0264384
425	1	TCGA-DD-AADC	53	MALE	ASIAN	NO	YES	G3	T1	T1	M0	N0	7.554588852	9.271463028	9.317412614	29.91175173
636	0	TCGA-DD-AADL	58	MALE	ASIAN	NO	YES	G4	T1	T1	M0	N0	8.744833837	8.174925683	8	28.70252418
555	0	TCGA-DD-AADY	55	FEMALE	ASIAN	NO	YES	G2	T1	T1	M0	N0	4.321928095	6.64385619	6.727920455	20.15528189
555	0	TCGA-DD-AAE0	45	FEMALE	ASIAN	NO	YES	G4	T3	T3	M0	N0	7.794415866	8.686500527	7.6794801	27.88582111
552	0	TCGA-DD-AAE1	52	MALE	ASIAN	NO	YES	G3	T1	T1	M0	N0	5.727920455	7.515699838	6.62935662	22.87643587
608	0	TCGA-DD-AAE4	49	FEMALE	ASIAN	NO	YES	G1	T1	T1	M0	N0	6.741466986	7.851749041	6.918863237	24.81441465
722	0	TCGA-DD-AAE9	69	MALE	ASIAN	NO	YES	G3	T1	T1	M0	N0	6.62935662	7.169925001	6.22881869	23.14970371
810	0	TCGA-DD-AAEE	55	MALE	ASIAN	NO	YES	G4	T1	T1	M0	N0	8.921840937	8.54689446	8.335390355	29.71216381
1067	0	TCGA-DD-AAEK	51	MALE	ASIAN	NO	YES	G3	T2	T2	M0	N0	6.781359714	8.033423002	7.011227255	25.18211374
2455	0	TCGA-DD-AAVV	56	MALE	ASIAN	NO	YES	G3	T2	T2	M0	N0	7.787902559	7.622051819	6.977279923	25.85296935
1989	0	TCGA-DD-AAW1	55	MALE	ASIAN	NO	YES	G2	T3	T3	M0	N0	8.611024797	7.426264755	6.491853096	26.13933206
406	0	TCGA-ED-A66X	35	MALE	ASIAN	NO	YES	G3	T3	T3	M0	N0	8.124121312	9.368506462	8.654636029	30.08996337
400	0	TCGA-ED-A7XP	53	FEMALE	ASIAN	NO	YES	G3	T2	T2	M0	N0	8.804131021	8.285402219	7.539158811	28.47118011
408	0	TCGA-ED-A82E	60	FEMALE	ASIAN	NO	YES	G2	T3	T3	M0	N0	8.861086906	7.857980995	8.951284715	29.3578372
406	0	TCGA-ED-A8O5	59	FEMALE	ASIAN	NO	YES	G3	T3	T3	M0	N0	6.392317423	8.985841937	8.169925001	27.03095182
6	0	TCGA-ED-A97K	54	MALE	ASIAN	NO	YES	G2	T3	T3	M0	N0	10.96794671	8.658211483	7.832890014	31.85963212
596	1	TCGA-EP-A2KB	46	FEMALE	WHITE	NO	YES	G2	T1	T1	MX	NX	5.491853096	9.929258409	8.499845887	27.44836861
363	0	TCGA-EP-A3RK	73	MALE	WHITE	NO	YES	G2	T3	T3	MX	NX	6.539158811	9.118941073	9.513727596	28.67165591
688	1	TCGA-ES-A2HS	80	MALE	WHITE	NO	YES	G2	T1	T1	MX	NX	5.727920455	6.807354922	4.857980995	20.27384119
848	0	TCGA-FV-A3I0	76	FEMALE	WHITE	NO	YES	G2	T2	T2	M0	NX	10.82575383	7.442943496	10.55650605	32.76761364
2486	1	TCGA-FV-A4ZP	78	MALE	WHITE	NO	YES	G2	T3	T3	M0	NX	7.960001932	8.016808288	6.820178962	26.41153097
1779	0	TCGA-G3-A25X	73	MALE	ASIAN	NO	YES	G3	T2	T2	M0	N0	9.276124405	9.501837185	8.751544059	31.75414386
780	0	TCGA-G3-A3CH	53	MALE	ASIAN	NO	YES	G2	T3	T3	M0	N0	7.348728154	8.661778098	8.257387843	27.86830328
430	0	TCGA-G3-A7M8	31	MALE	ASIAN	NO	YES	G1	T1	T1	MX	NX	5.554588852	6.044394119	5.392317423	19.6101706
27	1	TCGA-G3-AAV4	83	FEMALE	WHITE	NO	YES	G1	T1	T1	M0	N0	7.930737338	7.672425342	7.169925001	26.27604332
354	0	TCGA-G3-AAV5	67	MALE	WHITE	YES	NO	G2	T2	T2	M0	N0	8.8008999	8.636624621	7.813781191	29.17670011
65	1	TCGA-G3-AAV6	53	FEMALE	WHITE	NO	YES	G3	T3	T3	M0	N0	9.541096615	10.27146303	10.43879185	34.67589773
361	0	TCGA-G3-AAV7	38	MALE	ASIAN	NO	YES	G2	T2	T2	M0	N0	11.51569984	12.08580438	10.169925	39.11966159
31	1	TCGA-GJ-A6C0	75	FEMALE	WHITE	NO	YES	G2	T2	T2	MX	NX	12.31628153	8.77478706	8.405141463	34.19898571
67	1	TCGA-GJ-A9DB	68	MALE	WHITE	NO	YES	G2	T1	T1	MX	N0	8.891783703	8.479780264	7.924812504	29.19537209
631	0	TCGA-K7-A5RF	64	MALE	WHITE	NO	YES	G1	T1	T1	MX	NX	7.813781191	6.247927513	5.357552005	22.58399232
512	0	TCGA-K7-A6G5	66	MALE	WHITE	NO	YES	G2	T1	T1	MX	N0	6.714245518	6.942514505	6.459431619	23.1867316
951	0	TCGA-KR-A7K7	61	FEMALE	WHITE	NO	YES	G1	T2	T2	M0	N0	9.21916852	8.816983623	8.463524373	30.53963316
387	0	TCGA-LG-A6GG	79	FEMALE	WHITE	NO	YES	G2	T2	T2	M0	NX	9.558420713	7.531381461	7.499845887	28.39561044
366	0	TCGA-LG-A9QD	68	MALE	WHITE	NO	NO	G2	T3	T3	M0	N0	7.076815597	6.169925001	4.95419631	21.20008116
291	0	TCGA-MI-A75C	64	MALE	WHITE	NO	YES	G3	T1	T1	M0	N0	8.951284715	7.562242424	7.108524457	27.31925341
507	0	TCGA-MI-A75E	61	MALE	WHITE	NO	YES	G2	T3	T4	M0	N0	6.442943496	7.169925001	6.988684687	23.65416483
330	0	TCGA-MR-A8JO	34	MALE	WHITE	NO	YES	G3	T1	T1	MX	N0	9.290018847	7.599912842	6.569855608	27.26078957
799	0	TCGA-NI-A8LF	74	MALE	WHITE	NO	YES	G3	T1	T1	MX	NX	8.044394119	7.499845887	6.614709844	25.66127174
538	0	TCGA-O8-A75V	54	MALE	WHITE	NO	YES	G2	T1	T1	MX	NX	7.357552005	7.50779464	8.033423002	26.20090439
0	0	TCGA-RC-A6M3	24	MALE	OTHER	NO	YES	G3	T2	T2	M0	N0	11.36194377	9.786269628	8.77148947	34.6721685
15	0	TCGA-RC-A6M5	20	FEMALE	WHITE	NO	YES	G2	T4	T1	M0	N1	9.73978061	6.426264755	4.857980995	24.67305989
640	0	TCGA-RC-A7S9	47	FEMALE	ASIAN	NO	YES	G3	T1	T1	M0	N0	9.184875343	9.588714636	8.717676423	31.72061405
579	0	TCGA-RC-A7SF	66	MALE	ASIAN	NO	YES	G2	T1	T1	M0	N0	6.375039431	7.539158811	6.857980995	23.91371236
468	0	TCGA-RC-A7SH	42	MALE	ASIAN	NO	YES	G3	T2	T2	M0	N0	4.523561956	9.262094845	7.686500527	24.64164386
472	0	TCGA-RC-A7SK	59	MALE	ASIAN	NO	YES	G3	T1	T1	M0	N0	6.988684687	7.6794801	8.174925683	26.10579684
500	0	TCGA-UB-A7MC	59	MALE	WHITE	NO	YES	G3	T3	T3	MX	N0	9.584962501	10.18611424	9.493855449	33.71167412
214	1	TCGA-UB-A7MF	56	MALE	WHITE	NO	YES	G2	T3	T3	MX	NX	10.18487534	9.567956075	8.839203788	33.02821258
327	0	TCGA-UB-AA0U	60	MALE	WHITE	NO	YES	G2	T2	T2	MX	NX	6.714245518	9.77478706	8.6794801	28.91305972
756	0	TCGA-WX-AA46	61	MALE	WHITE	NO	YES	G1	T2	T2	MX	NX	6.087462841	6.741466986	4.807354922	20.57915335
1088	1	TCGA-ZP-A9CV	59	MALE	WHITE	NO	YES	G1	T3	T1	MX	NX	8.366322214	7.339850003	6.845490051	26.07236774
2412	0	TCGA-ZS-A9CF	64	MALE	WHITE	NO	YES	G2	T2	T2	MX	NX	7.607330314	10.03066714	8.257387843	29.91797218
341	0	TCGA-ZS-A9CG	55	MALE	WHITE	NO	YES	G2	T2	T2	MX	NX	8.049848549	5.857980995	5.64385619	22.65259304
