# Supplementary material for: Identification of three metabolic subtypes in gastric cancer and the construction of a metabolic pathway-based risk model that predicts the overall survival of GC patients
Source: Front Genet. 2023 Feb 10;14:1094838. doi: 10.3389/fgene.2023.1094838 (PMC9950121; doi:10.3389/fgene.2023.1094838)
Supplement: Supplementary file 2 [file DataSheet1.ZIP › code_data/TCGA_LIHC_immue.txt]

Input Sample	B cells naive	B cells memory	Plasma cells	T cells CD8	T cells CD4 naive	T cells CD4 memory resting	T cells CD4 memory activated	T cells follicular helper	T cells regulatory (Tregs)	T cells gamma delta	NK cells resting	NK cells activated	Monocytes	Macrophages M0	Macrophages M1	Macrophages M2	Dendritic cells resting	Dendritic cells activated	Mast cells resting	Mast cells activated	Eosinophils	Neutrophils	P-value	Pearson Correlation	RMSE
TCGA-BD-A2L6	0.03590329128348636	0	0.00819144372630978	0.09926699814283209	0	0.3346904207807137	0.0020821797816767285	0	0	0	0.043668128395349365	0	0.06992086764679184	0.08790530835964518	0.10564730549224743	0.19459971057899023	0.012360830440653212	0	0.005763515371304171	0	0	0	0	0.3497449432597491	0.942703126602524
TCGA-BC-A10Z	0.11767548482823588	0	0	0.01355969577201081	0	0.17602809842497488	0	0.03470460417911257	0	0	0	0.03927241628174499	0.07020831770254732	0.19729736730973801	0.04011984646669282	0.25285653492060095	0	0	0	0.03156348037805205	0	0.02671415373628963	0.32	0.0573062537518004	1.0768606459568637
TCGA-DD-A116	0.05185911535543079	0	0.06089021682107067	0.0699827097713265	0	0.24641861493169806	0	0	0.008622110001636214	0	0.07351115505064451	0	0.04208255608091555	0	0.11023436322683902	0.32744377044335055	0	0	0.00895538831708816	0	0	0	0.28	0.06516560992662905	1.066084125407082
TCGA-DD-A39W	0.07305333830766107	0	0	0	0	0.26223763649670734	0	0	0.038667171672009365	0	0.09324168653442029	0.020157254120542176	0.05052628474228317	0.006201684308958046	0.03701832107737609	0.379426375835218	0	0	0.0068502313009777315	0	0	0.03262001560384682	0.51	0.026296179841000442	1.0853628303535359
TCGA-BC-A10X	0.09442340032955877	0	0.04797943352211567	0	0	0.20704375349832238	0	0.0016696006569184036	0	0.00850909814537449	0.08374747432522846	0.03413111275389396	0.03164992139420283	0	0.05210236467787718	0.41950423804754305	0	0	0	0	0	0.01923960264896475	0.47	0.0293682066943343	1.0832816854844778
TCGA-DD-A3A6	0	0	0.042698964743658696	0	0.13322833837313083	0.24874935853324134	0	0	0	0	0.12831503992364193	0.019434837294248566	0.07971564843311466	0.12719048101971053	0.0736566473609806	0	0	0	0.14701068431827283	0	0	0	0.93	-0.0172	1.1008184040371791
TCGA-DD-A3A1	0.017455842722489345	0	0.05295596325139488	0	0	0.2543799704737596	0	0	0	0	0.01516023203017555	0.06054383984681249	0.13264548385184116	0	0.050857086657108704	0.3445413619855282	0	0	0.07146021918089006	0	0	0	0.31	0.062032623536618044	1.0609248163886085
TCGA-DD-A1EL	0.05722240604969617	0	0.06128195366465831	0	0.03336031347974446	0.19924107641758076	0	0	0.011369231365589592	0	0.05844568886719037	0	0.05576623946195249	0	0.12303652528541863	0.31749411592498156	0	0	0.05253915234197288	0	0	0.030243297141214792	0.28	0.06697883470049204	1.0597541057971012
TCGA-DD-A11A	0.06244323204187059	0	0.04695062980770298	0.013775811892790688	0	0.1945860214073775	0	0	0	0.002892103039732739	0.007726958914196902	0.05071652765122836	0.1492504370204384	0.08687707190047685	0.04326380045922688	0.32415222006671485	0	0	0	0	0	0.01736518579824331	0.16	0.10570755709762862	1.0506963192425838
TCGA-DD-A11D	0.03853900893596952	0.008687615086374634	0.034147548651233296	0	0.050467243954787945	0.33335102509275777	0	0	0.0021656943952172943	0	0	0	0.10126406507155945	0.060392756110886056	0.15870577956553086	0.12013690983291316	0	0.032161341809896445	0.05998101149287356	0	0	0	0.12	0.13479565573910368	1.0422724371277468
TCGA-EP-A26S	0.019686593201226506	0	0.05748415707048156	0	0.020847783095868714	0.19995468319570156	0	0	0.0012814302233126677	0.07092993680463955	0	0.012105702851898045	0.1702347075163776	0	0.07176865233555811	0.1959870442621667	0.004214184508880311	0	0	0.03682468145386563	0	0.13868044348002298	0.23	0.08765574127877915	1.0631323941526407
TCGA-BC-A110	0.030696063744358414	0	0.04872791815200564	0	0	0.23124250037363211	0	0.006598629574186868	0	0	0.0816160163283599	0.0032606415395702417	0.0925586605845216	0.01296425718823431	0.047569367487997526	0.3361968732724525	0	0	0.02463624043878631	0	0	0.08393283131589455	0.29	0.06420658613606549	1.0635589072030853
TCGA-DD-A3A2	0.0377667934660333	0	0.0667233671347127	0	0	0.19342545960007085	0	0.0009	0	0.0033646868620903444	0.001258233467886009	0.10938831807766647	0.044272315283756455	0	0.041998168916222094	0.3323717079259455	0	0	0.14227730500338892	0	0	0.02628320686548638	0.47	0.029373315805957145	1.0723218865151398
TCGA-DD-A1EH	0.11046362514764163	0	0.06456932918988896	0.13345189572757885	0	0.17304101403575492	0	0.010677160918426286	0.01952756633065625	0	0.03268708808281224	0.014146644387130269	0.04450238366604021	0	0.09735049790284989	0.2943656802533425	0	0	0	0.0037356585429379496	0	0.0014814558149400866	0.49	0.027830092301123023	1.077618471316822
TCGA-FV-A23B	0.07723441564143994	0	0.03848908578984301	0.07303100516871713	0	0.37482492624675295	0	0	0	0	0.02659349579640283	0	0.05555111825585017	0.038960243061276205	0.1016896299048299	0.19309852472798353	0.011327784714724908	0	0	0.0011966686766681435	0	0.00800310201551129	0.15	0.12462600144672425	1.0431442630921228
TCGA-DD-A119	0.06441513937725636	0	0.07498237234339886	0	0	0.22061339128716217	0	0	0	0	0.0010809958932166406	0.029978884301732834	0.030605233529625638	0	0.030746478353686293	0.49848372916529216	0	0	0.0018149565198312453	0	0	0.047278819228797814	0.24	0.07726953953538392	1.0692863055369575
TCGA-EP-A12J	0.05055935240654113	0	0.10549153662062298	0.009766490282893683	0	0.3103672642913608	0	0.026269034874857017	0.0017626833055219748	0	0	0.03901520927513081	0.06216114197023675	0.010096567802284063	0.12347103294601032	0.1995101667841538	0	0.01932766167603434	0.04220185776435235	0	0	0	0.27	0.06887651948374306	1.0563480302777783
TCGA-DD-A1EB	0.08833049841978238	0	0.043761320563810206	0.08093028033848323	0	0.21548273851761596	0	0.008894090086260884	0	0	0.07233701650357113	0.001012422458619085	0.07550485734663498	0	0.07382696959718192	0.2916664131848817	0	0	0.019800386673765786	0	0	0.028453006309392747	0.44	0.033536063344429136	1.0712019970907098
TCGA-BC-A10R	0.11888578814204331	0	0.038968475125310216	0	0	0.11903712336901733	0	0	0	0	0.0012846129499493252	0.05627083423970929	0.1499853288173882	0.0008	0.050038519390361594	0.42602571764529445	0	0	0	0.0045577487445597024	0	0.034181471620254714	0.23	0.08605450247530264	1.0670386144809467
TCGA-DD-A3A3	0.046322308293538006	0	0.03638204164993247	0	0	0.23491815367586374	0	0	0.0023556642163234066	0	0.08452606492690254	0.02519708674786391	0.06588856405499792	0	0.017714020414469463	0.3625062091684679	0	0.004541309031380899	0.1036853589918086	0	0	0.01596321882845107	0.17	0.09927405659173869	1.044567671071905
TCGA-BC-A216	0.05469153008131311	0	0.11592339880531463	0.0023447181353702276	0	0.1462173492557575	0	0.001318921790931371	0.014976271262062982	0	0.07217185330094222	0.04246809204437661	0.04002071457063457	0	0.03425662250103986	0.4005061178968228	0	0	0.04699868014493508	0	0	0.028105730210499058	0.35	0.052156087907322485	1.0623324148233388
TCGA-BC-A10Q	0.08209713237348436	0	0.008633759638747372	0.02988765810232592	0	0.14411247894208754	0	0.007190119705991642	0	0	0.06040698679322701	0.044522117438583864	0.056041808065002745	0.08051178469358727	0.05097608788667237	0.34062052277610894	0	0	0.02382274218117817	0	0	0.07117680140300278	0.36	0.0508319088184875	1.0768332650164196
TCGA-FV-A3I0	0.027294304128099953	0	0.002049300210554448	0	0	0.10956111676736101	0	0.008336198502872986	0.034564730938769946	0	0.03410590202112354	0.02759848658072487	0.09703313422477797	0.0715167158681084	0.0557345045755927	0.3134856164529723	0	0.011034598762574108	0	0.03881527991531592	0	0.16887011105115185	0.35	0.05149577057221639	1.0959746428589563
TCGA-DD-A39Z	0.0420025182837978	0	0.05746447761765164	0.04322808373877076	0	0.15859730940866432	0	0	0.07666811206480595	0	0.10313031018665827	0.039919751419224	0.053166484614196194	0.020968366922667802	0.04324951519773693	0.36160507054582636	0	0	0	0	0	0	0.87	-0.0085	1.097524054375842
TCGA-FV-A3R2	0.08858214234009315	0	0.006870409925969129	0.1498116097772427	0	0.16548519895870006	0	0.005196296059663237	0.014045486047371611	0	0.01926239768039168	0.029340924709942155	0.0600775776189931	0.047010278179051096	0.05357619578540303	0.35378804191161545	0	0	0.0021715358639810673	0.0026905850020114905	0	0.0020913201395710212	0.18	0.09308812728805432	1.0579523838481342
TCGA-EP-A3RK	0.07359732044315298	0	0.07291813820608085	0.017976946719356107	0	0.18991213094031734	0	0	0.007465687006156973	0	0.015360319749680369	0.06180639005950948	0.08575140747207628	0	0.03411011082966623	0.3716864746764706	0	0	0	0.04318019499336823	0	0.026234878904164538	0.37	0.0463304154887142	1.0689956886941605
TCGA-G3-A3CH	0.07141237872087146	0	0.050796646528401004	0.027310767587356174	0	0.2711744185334023	0	0	0.02439460695760345	0.016386711457272326	0	0.07525307282772459	0.04453778023575156	0.017485380253319464	0.12841096169999452	0.13652732127653142	0.003934016839545118	0	0.1194332016323951	0	0	0.01294273544983148	0.24	0.07978212356674795	1.0566521351610614
TCGA-DD-A114	0.02660188145289577	0	0.046185772612010095	0.047379207471166106	0	0.31566393401247833	0	0	0.0025595552714027157	0	0	0.07309831313614161	0.09572874772640032	0	0.1355936555978333	0.1469240152489471	0.0001	0.005775947689833398	0.10437048729047117	0	0	0	0.13	0.13169459969351033	1.0392980605822626
TCGA-DD-A3A5	0.06219613629782072	0	0.04817309885455268	0	0	0.2109304137188912	0	0	0.020318544691952822	0	0.08160294082091579	0.05372849511773686	0.12987127984666447	0	0.04751676976641308	0.3170822549497259	0	0	0.028580065935326457	0	0	0	0.87	-0.0088	1.0903127194178788
TCGA-BD-A3EP	0.05535471041136937	0	0	0.08014903092842654	0	0.24523712715344495	0	0	0.02483231013765401	0	0.06309360575000542	0.011453017053496734	0.05055272850091571	0.0730775253276804	0.0605397027269822	0.26596185611091755	0	0	0	0.04257605848373758	0	0.027172327415369533	0.19	0.09052277815282586	1.055907601996163
TCGA-DD-A1EI	0.05696583756375526	0	0.0468811542041348	0.02223741062615021	0	0.32801862345087707	0	0	0	0	0.037648512670446395	0.03130315071444539	0.05068972966438123	0.004500467332702352	0.0855361661707575	0.2586623786130987	0	0	0.0565896942143094	0	0	0.02096687477494166	0.54	0.022586305819772345	1.0749337613279422
TCGA-FV-A3I1	0.11909454812315709	0	0.02729463239272415	0	0.04047007017533435	0.18678475489936242	0	0	0.009876365362037183	0	0.02903696669613955	0.051925048795304574	0.0877011365090694	0.007190821564348807	0.08634171150053714	0.3475778660043069	0	0	0	0	0	0.006706077977678446	0.37	0.05026399993134722	1.072404886249746
TCGA-BC-A10T	0.05937163326102422	0	0.045995826467681404	0	0	0.24523695936266907	0	0	0	0	0.04627562775255984	0.07272815564596266	0.12006750900688223	0.03794330963206872	0.04318426614357547	0.19350759514329768	0	0	0.10950146369984287	0	0	0.02618765388443583	0.43	0.0364826550994109	1.0641280152223367
TCGA-ES-A2HT	0.11851617771114245	0	0.09724071595275975	0.06148673978295145	0	0.217726034509176	0	0.0058468632509051325	0.02916025748570335	0	0.025267018799276095	0.02478315653134166	0.04715326972041822	0.005329484777770719	0.190860886057185	0.1378235457339481	0	0.002963178569541224	0.03584267111788081	0	0	0	0.06	0.20446780063577047	1.0130392665237813
TCGA-BC-A10U	0.0772339764120474	0	0.0436696275716901	0.03218892523105938	0	0.23137511131273075	0	0	0	0	0.0001	0.04095238890292743	0.008224979781467402	0.1307558892692797	0.01810206048773059	0.3108983398507727	0	0	0.04255984989023632	0.009489501311955709	0	0.05448703473523134	0.41	0.041941181992719054	1.0745708085086598
TCGA-DD-A39V	0.023602686869351023	0	0.013091412950549395	0	0	0.24232176639591313	0	0	0	0.028155692396248252	0.05657066083023368	0.03589872916076019	0.1618184444869846	0.06775015628076003	0.07970485392833579	0.10825746725837193	0.00591103995500063	0	0.16335287777827392	0	0	0.013564211709217424	0.41	0.04310526707589435	1.0670037565974797
TCGA-DD-A1EE	0.041152082684563274	0	0.0559958591344487	0	0	0.30942867680446384	0	0.009290296935320136	0.07472671771656787	0	0	0.04894202883710474	0.05602481202214498	0.04325574822719264	0.07136360684512327	0.1849100677512663	0	0	0.0996203529542934	0	0	0.005289750087510864	0.32	0.05808226610000182	1.0557976096105315
TCGA-DD-A1EJ	0.04034256679084886	0	0.026909537333300884	0.0013455788008367665	0	0.15510522375318253	0	0	0	0.0039435151730018774	0.025367768125251634	0.050497467860197855	0.17368057186170938	0.14787269569769543	0.07667774895743207	0.27913479737354485	0	0	0.0009	0	0	0.018231623847743	0.23	0.08577722488946946	1.0686259915279115
TCGA-BC-A10Y	0.08694974035727504	0	0.03643835080452799	0	0.006643394848397254	0.2688759993968639	0	0	0	0.033636982979421644	0.0046414574797579815	0.05617249910198776	0.12511081448025574	0.037793698279570416	0.0352622276584889	0.24010589359306192	0.003036341592768502	0.0003	0.03741570518648979	0	0	0.027619245557379515	0.24	0.07563713735650039	1.0528342142857252
TCGA-DD-A1EG	0.08189657423292264	0	0.0030662996383481545	0.06265175855048445	0	0.16904213727817363	0	0	0.05169942595369491	0	0.01428658209473697	0.02749328302745466	0.14654378865674023	0.05201767839545411	0.135020370041357	0.2449226652532467	0	0	0	0.009403286753514541	0	0.0019561501238719975	0.15	0.11449352656489635	1.050549488542989
TCGA-DD-A11B	0.05226944297194679	0	0.044764931214932704	0	0.07801161306590704	0.3032960807483767	0	0	0	0	0.0348001099346914	0.04478747452176645	0.07513301203484854	0.09456931687639389	0.05050907848508687	0.13302248104776904	0.0008	0	0.08593510549133565	0	0	0.0021048203234368046	0.45	0.0322648129356279	1.0687808798778151
TCGA-DD-A39X	0.14284457174892168	0	0.02524793264463614	0.10887032099530529	0	0.1773961112573341	0	0.03158814025714057	0	0	0.0350965481392411	0.04386320176710624	0.053909036284680883	0	0.021585231416518885	0.3559312263015206	0	0	0	0	0	0.0036676791875945598	0.53	0.024529229437813858	1.0835008434821494
TCGA-DD-A1EC	0.047168463388242224	0	0.0688866313905235	0	0.005069265547986923	0.1145410108838349	0	0.04061064063362488	0	0	0.027210039760084882	0.04877743163805882	0.09858263460881932	0	0.03950741053226439	0.4584043488922408	0	0	0.03841925689518406	0	0	0.012822865829135253	0.24	0.07670596159832638	1.0636986703214844
TCGA-DD-A3A8	0.026945255954494943	0	0.05108907095778499	0	0.0020590518736624992	0.22014484798956427	0	0	0.024047656668783265	0	0.10198094850454227	0.052013670875853256	0.1311528994117691	0.0512300029718315	0.0898419890166281	0.15783670695258184	0.006941431539602387	0	0.0847164672829016	0	0	0	0.4	0.04424554263383652	1.066533884845649
TCGA-DD-A118	0.03532922517234516	0	0.011092063173008917	0.013897930676584864	0	0.16307383613688625	0	0.0037912940285820696	0	0	0.06890029091653602	0.02945525252259887	0.0645337355921089	0	0.042075773845575856	0.44426285092197193	0	0	0.04823240561397838	0	0	0.07535534139982285	0.24	0.08046058457036279	1.0681195255877893
TCGA-DD-A11C	0.002431150360218312	0	0.06389767414298965	0	0.14741131529172163	0.20019021809612628	0	0	0	0.05515063879724182	0.042300470924935586	0.04804666853098701	0.044267181728888834	0	0.03388610691176895	0.2774595128631502	0	0	0.06992336817357528	0	0	0.01503569417839646	0.76	0.0022698556292576775	1.085538725995793
TCGA-FV-A2QR	0.03578987113380746	0	0.054429326427832346	0.03697553558946483	0	0.2632932836174165	0.0009	0	0	0	0	0.03518103206633554	0.13621900306244336	0.09654691426265086	0.09857844843513074	0.24193695413214839	0.0001	0	0	0	0	0	0.11	0.14679547046020394	1.0311536209327687
TCGA-DD-A3A4	0.03860996503294584	0	0.06308669364457073	0	0.059871639682088355	0.2328047388235439	0	0	0	0	0.0766088270464322	0.0494286038624458	0.06906049377875323	0	0.04374934630866576	0.267863800698867	0	0	0.09057051162249183	0	0	0.008345379499195324	0.31	0.06231900825607619	1.0552625683736396
TCGA-BC-A10W	0.060879113457461595	0	0.06363067539584757	0.07293791088901433	0	0.15479132161616352	0	0.0033901804088795288	0.04885718982037298	0	0.0783389451834701	0.006984214223636687	0.06891883200003078	0.03448019387841819	0.058693868561958185	0.3406002030185585	0	0	0	0	0	0.007497351546188071	0.31	0.06193302703624231	1.0620589969651992
TCGA-DD-A113	0.05852840693313395	0	0.04797039067180316	0	0	0.2441162911053961	0	0	0.04663451086554886	0	0.03267599487025979	0.05040961638375499	0.09997520756243468	0.01524514464129123	0.041896112674833536	0.2748740659560676	0	0	0.06430970217731041	0	0	0.023364556158165687	0.74	0.003093424815716059	1.0768317591092775
TCGA-DD-AAE7	0.0015109850365760333	0	0.06447278668002018	0	0.02515679629857552	0.39558715206131584	0	0	0	0.04472316774517476	0.0009	0.030543574981930208	0.025396080059245974	0.01732898921559246	0.1190628359986802	0.18806804147086142	0.01826372602704271	0	0.059732211666277124	0	0.009270418555570849	0	0.42	0.04086913694631583	1.0772769018697703
TCGA-DD-AADJ	0.09486848103080112	0	0.019525141234440418	0.07418486440567612	0	0.27811155848272007	0	0	0.04485378204327721	0	0.009516096182239829	0.06858798348423648	0.08183463144553545	0.0075800679108822015	0.0746704920944847	0.16541477448501624	0.02474221302256516	0	0.05610991417812502	0	0	0	0.87	-0.0101	1.0913644654821772
TCGA-UB-A7MD	0.07670870645466792	0	0	0.020720002422993305	0	0.22633094088231487	0	0	0.057775103368966935	0	0	0.06816436785481815	0.05339210246254535	0.10556969386285857	0.0777653652799928	0.26017443535298534	0.04713409276985408	0	0	0	0	0.006265189288002684	0.17	0.1012695478118034	1.0524519270833124
TCGA-CC-5259	0.04158873390256906	0	0	0	0	0.2925973681576165	0	0.019133101487339644	0.13206158824529216	0	0	0.13371902777802971	0.010035924501566991	0.19245044612108797	0.09555551680489767	0.026660351727880945	0	0	0.03698539281387211	0	0	0.019212548459847215	0.63	0.013035336831298386	1.110771113222568
TCGA-HP-A5MZ	0.025541565098894724	0	0.007925803725626786	0.007898244635571445	0	0.36288656232979205	0	0	0	0	0	0.06447045652751845	0.04353123638143453	0.09047353461143658	0.11898317941546707	0.14005400334202073	0.023640229095003396	0	0.11050663434288231	0	0	0.0040885504943520045	0.11	0.14561596755876757	1.0324245682253508
TCGA-DD-AAVS	0.07945847971286067	0	0.025110241020119436	0	0	0.45409590437956127	0	0	0.034764803940793676	0	0.018465691568584935	0.03143489800760321	0.0965582725999285	0.0993354722658502	0.04542620705937233	0.061172504590080265	0.004687304518820959	0	0.047089865712649476	0	0	0.0024003546237750906	0.42	0.03657714708935216	1.0782236504032725
TCGA-CC-A7IH	0.1416127763990617	0	0	0.044342288127357146	0	0.10764595163167269	0	0	0.0010671435556472199	0	0.07182156695609686	0.07767003151949183	0.045016500485575026	0	0.06588351189630837	0.2345396223024927	0	0	0.2104006071262965	0	0	0	0.98	-0.0437	1.109484624418672
TCGA-FV-A3I0	0	0	0.07368188909619341	0.005999865340225648	0	0.13737399635992475	0	0	0.1034679946001644	0	0	0.0878422779268975	0.02362260697311025	0.13136205197765125	0.017971837080580443	0.342144401368804	0	0.022802493455032647	0.032436394231631145	0	0	0.021294191589784576	0.24	0.08116370488323237	1.0620822381799129
TCGA-MI-A75H	0.008812058859119098	0	0.014162341416566807	0	0.03611396506509939	0.21393916424094978	0	0	0	0.023629031540896166	0.003673316780860645	0.09621448599167934	0.1557481653260319	0.05495596384258672	0.1545205988969832	0.09911619530653215	0.014246876732981492	0	0.12485806499219268	0	0	0	0.11	0.14932124411867084	1.036988070351583
TCGA-CC-A9FV	0.010304961713694539	0	0.039406269262221336	0	0	0.23915584094677617	0	0	0.045008788773449306	0.038305077894943265	0	0.026403944118149215	0.020153562056218412	0	0.002235951249637328	0.43858741242684324	0	0.0032299864413519942	0.12845136131043286	0	0	0.00875684380628237	0.01	0.2814212114855516	0.9724546011174362
TCGA-BC-A217	0.006732089742417113	0	0.030389978295063857	0	0	0.34488920419654867	0	0	0.002153480851669707	0.05401366737998666	0	0.0317037294312584	0.03246694179888127	0.03817843253207337	0.12675946371094826	0.19333591582239704	0.0001	0	0.13924058381458593	0	0	0	0.24	0.07984065888831741	1.0602644454607761
TCGA-DD-AAD5	0.09076754004247221	0	0.039726800493377436	0	0	0.10025584429342034	0	0	0.008729782250013042	0	0	0.0385645699780797	0.038381322790278574	0.10600680234071468	0.012499261488966124	0.5525127023309861	0	0	0.010173220765804989	0	0	0.002382153225886761	0.11	0.1529065318826825	1.0575887021384007
TCGA-2Y-A9H0	0.008014404285608824	0.015321592080309247	0.04405232803100844	0.21390269817419783	0	0.051576325599154614	0.03533075889823649	0.013854763465788579	0.0012132804470152759	0	0	0.10898019382012052	0.06045350147586498	0.12033847064357855	0.10344386661122518	0.10327558225908613	0	0	0.11434277663583613	0	0	0.005899457572969146	0.24	0.0775959075311048	1.0650127331341253
TCGA-DD-AAD8	0.12370807086720938	0	0.007029857263514282	0.06653265100647617	0	0.2138665108304333	0	0	0.04738131498459678	0	0	0.04159815592510967	0	0.06797715090030267	0.10055872230242874	0.30204647716664257	0	0	0.02930108875328648	0	0	0	0.74	0.002612020085427602	1.094297625286303
TCGA-DD-A3A5	0.050216778312740136	0	0	0	0	0.17055845738348951	0	0	0.01301142897029887	0.1659030898389491	0	0.029752719028526754	0.02152968487290713	0.16665916008301956	0.03066898313917985	0.09368231355104047	0.008578327631586087	0	0.2440014996961832	0	0.005437557492079296	0	0.71	0.005950091184158906	1.0943068168073182
TCGA-ED-A7PY	0.10154669207044173	0	0	0.11340791531455473	0	0.1047696345435498	0	0	0.06976255539943448	0	0	0.1144207290096913	0.05012838564257598	0.1434889790327177	0.047930254880172864	0.17558318049274121	0.00484296906422708	0	0.07411870454989311	0	0	0	0.87	-0.0089	1.0971055638572158
TCGA-DD-AADL	0.02490239668771708	0	0	0	0	0.18110812120927025	0	0.0069720239246612685	0	0	0.00195463816248519	0.09961846870926366	0.04998884312821479	0.1426788401920506	0.12123408236321707	0.18407121037187876	0.032610179067887546	0	0.13084366527811708	0	0	0.024017530905236693	0.82	-0.0044	1.100695907515399
TCGA-UB-A7MC	0.15889297603018837	0	0.008713019117486887	0	0.0034118455623315704	0.3125207428442959	0	0.030712669030634236	0	0	0	0.014803092970025071	0.06503190498300723	0.0444757329401217	0.10170761038803035	0.2597304061338787	0	0	0	0	0	0	0.87	-0.008	1.0974111045965147
TCGA-ED-A82E	0.07256778259052325	0	0.013002035162991683	0.035023182138130673	0	0.16868684909561074	0	0	0.09724520003686685	0	0	0.06593365214171028	0.11348955550795434	0	0.029983291380682373	0.32064074314528423	0.004020445168633123	0.025807489378850256	0.040879058383318435	0	0	0.012720715869443741	0.12	0.13833508104796483	1.0296488864872697
TCGA-CC-A9FS	0.043380174682875916	0	0	0.0704211085676319	0	0.293985416727198	0	0.02323487398919415	0.0582158332574189	0	0.012674992045655392	0.050577668808688914	0.06768892398314652	0	0.06075199139273426	0.30901965933941694	0	0	0.010049357206039099	0	0	0	0.89	-0.0106	1.1030954560016835
TCGA-T1-A6J8	0.05372694565766711	0	0	0	0	0.25807268970777586	0	0	0.11094360133606658	0	0.015465779494432367	0.03943379868629644	0.04862088548662092	0.12427716659752125	0.06295464265138893	0.25899013787653735	0.01029562354513118	0	0.014765674412092077	0	0	0.0024530545484699215	0.35	0.05100054104894592	1.072973296642688
TCGA-FV-A495	0.0571308091741876	0	0.02363151677012528	0.0002	0	0.24574854357689874	0	0	0.08714188127039951	0	0	0.06916329210603225	0.10599358963359805	0.06704556842717828	0.0960379198652294	0.11614347947956713	0.014651193027160126	0	0.11713311094976715	0	0	0	0.15	0.11178199056934217	1.0367745370285624
TCGA-G3-AAV4	0.10784764396063085	0	0	0	0	0.18636714724108136	0	0	0	0.048426272700537454	0	0.08689648303440346	0.07018464954260899	0	0.06753312044861247	0.3239259233738494	0	0.044902574475860324	0.0638793262403354	0	0	0	0.93	-0.0192	1.099093187968482
TCGA-BC-A10W	0.10084184126164485	0	0	0	0	0.15190367796202267	0	0.038493911429243216	0.0309676831931732	0	0.007071519815711571	0.0267210878154602	0.03470395890435584	0.10197773711884237	0.07721568100000106	0.3417613964514162	0.07112237742257092	0	0.017219127625557887	0	0	0	0.37	0.04602635643313032	1.0778591520317655
TCGA-DD-A1EK	0.04294834917462767	0	0	0.04719752199639322	0	0.13315123670554102	0	0	0.0747034143431413	0	0	0.04871388242639163	0.020176461856994336	0.21255745692800743	0.03708034470362791	0.3112832194916316	0	0	0.03191932527284837	0	0	0.04026878710079553	0.12	0.13842339585573907	1.0480351365162368
TCGA-DD-AAD6	0.01914836987455618	0	0	0	0	0.46793759843881594	0	0	0.07578169201332341	0.01288116871575679	0	0	0.07457620640912407	0.09840563733681114	0.03391607355579749	0.21735325365581498	0	0	0	0	0	0	0.59	0.016377192080797964	1.0995051975827081
TCGA-G3-A3CH	0.058799978590034295	0	0.02340827938642489	0	0.026817882620328876	0.4003362402880655	0	0	0.023421060891830867	0.02288734155150768	0.02088895915402699	0.03382292574225028	0.028416271983618503	0.042525941060689326	0.032744638273024554	0.14374988565623664	0	0.001262084475360752	0.1409185103266009	0	0	0	0.59	0.0151955898227528	1.0836005308546723
TCGA-RG-A7D4	0.07907844860763238	0	0.219385436482723	0.2247969026637164	0	0.03133567401976601	0	0.059947593028207555	0.06585180336287245	0	0	0.04815907766589094	0.06256823217227776	0.10517475793603355	0.054409022897881076	0.036011570862061915	0.0022464595289110253	0	0.011035020772025951	0	0	0	0.05	0.24164326779632606	0.9828836578409426
TCGA-DD-A73D	0.019515256063710074	0	0.0042951684987721	0.07007098565837103	0	0.21733476513898242	0	0.003976512779097507	0	0	0.01667904198303788	0.07599288436478437	0.11216605454078574	0.12435262626077342	0.04355336084807307	0.04638200217729528	0	0	0.265681341686317	0	0	0	0.85	-0.0057	1.0980146959524388
TCGA-DD-AAE9	0.015719563460622588	0	0	0.08658657351028713	0	0.1529431974385212	0	0.007212777373694464	0.08211317493584197	0	0.00971292334712881	0.06982618828859262	0.057721440519585616	0.10394601529686791	0.06965027251550672	0.29024226471992526	0	0	0.05432560859342573	0	0	0	0.71	0.005115785586089078	1.0939013761363636
TCGA-ED-A7XO	0.04259537084720151	0	0.11122151623138071	0	0	0.28361563970770526	0	0	0.03915992579561985	0	0	0.060416186411622656	0.058105340539437986	0.009647941713744316	0.06452220235396991	0.2767430280441785	0	0	0	0.04145192758242503	0	0.012520920772714288	0.37	0.04744855233810757	1.0612047493255978
TCGA-DD-AADM	0.004708820508776884	0.0055800637546732715	0.015962787396447714	0	0	0.28409157994576606	0	0	0.003977700135017853	0.016557907902560745	0	0.0853955436191313	0.02201700183236915	0.15040921331359952	0.08146496322386348	0.11204279770932823	0.012266125497615339	0	0.19963969586282676	0	0.002100969334722955	0.0037848299633007807	0.5	0.027568776571977774	1.081737846436668
TCGA-FV-A3R3	0.012145948051637897	0	0.003190776603811972	0.017103113901334913	0	0.4103557532673389	0	0	0	0	0.04142554108621018	0.04402258350113183	0.04172304931912733	0.09153124414538312	0.02886702150751416	0.26355013640338487	0.005413977175969542	0	0.04067085503715534	0	0	0	0.3	0.06279705081945991	1.073409187529393
TCGA-DD-AACL	0.049777328704208944	0	0.1235907139558238	0.045613724768749905	0	0.06002415091643341	0	0.036792652685475394	0.037505922107406865	0	0	0.0621791815834733	0.06201595015555926	0.16461506985476507	0.09101413669419932	0.19001477303432807	0.012303193078104445	0	0.05144234697062311	0	0	0.013110855490849073	0.06	0.20985186650150622	0.9974469354984826
TCGA-DD-A4NJ	0.049048223372959276	0	0.04902078015044251	0.006761946661937046	0	0.324841821598123	0	0.017567480643517177	0	0	0.015220599928247073	0.02100210628988007	0.058915366868733034	0.005695210154957605	0.07224776013182872	0.29825317883444896	0.033076765485284876	0.00306398374837238	0.04421477694244106	0	0	0.0010699991888272	0.17	0.09900457568917165	1.0431444940836636
TCGA-DD-AADU	0.1655923054616721	0	0	0	0	0.09670162582018281	0	0.008784382402062425	0.013695540457121297	0.012845205181790949	0	0.12080487856450453	0.004889556559682121	0.16455083255881248	0.07878890079503585	0.2576854957124761	0	0	0	0.0756612764866593	0	0	0.42	0.037105522083359786	1.0978773458130084
TCGA-CC-A7IF	0.060990540270083535	0	0	0.0438041274957	0	0.22087651482872675	0	0	0.0905179079322939	0	0.008337969309083117	0.09433063569252809	0.04016377982966055	0.05492989942986059	0.059039617764427094	0.258849136865843	0	0	0.06815987058179342	0	0	0	0.96	-0.0228	1.1008117209211525
TCGA-CC-A5UE	0.05791502985790342	0	0	0	0	0.2632869995294849	0	0	0.12620039261998212	0.007675619446528013	0	0.036520529569218925	0.007441839740737752	0.17055358770223927	0.041017909764764014	0.24877624611273183	0.0011374536702955119	0	0.034201889417541646	0	0	0.005272502568572565	0.68	0.00900713703477514	1.0935926804419849
TCGA-DD-AAVW	0.05344688232222528	0	0	0.02105603017759336	0	0.471084444873978	0	0	0.0218182893965744	0	0.010417861093883022	0.052007428465966975	0.05396601269042501	0.04479984009171624	0.027454321130551594	0.16851968873096707	0.06072961170206635	0	0.014699589324052714	0	0	0	0.26	0.07447271356318394	1.0696451736774268
TCGA-CC-A9FW	0.0712269272862926	0	0.06077955693201952	0.12228569810962339	0	0.12491515508708571	0	0	0.10433184412431012	0	0	0.052749783411914254	0.06708132227726157	0.13358638415680454	0.06381386271526718	0.0873437528816742	0	0	0.1118857130177469	0	0	0	0.48	0.02827398706461056	1.0662584657828023
TCGA-DD-A4NQ	0.12907627965946336	0	0	0	0	0.18146683374363037	0	0.011949027046350669	0.0773348418368872	0	0.0038930913596796984	0.050569286245406284	0.09168726055724087	0.18496165938588746	0.08239787269642806	0.11778936498923216	0	0	0	0	0	0.06887448247979383	0.4	0.04432502648873214	1.0781892749074526
TCGA-DD-A3A7	0	0	0	0	0	0.31383237031121985	0	0	0	0.039570208133970934	0	0.13274898627040932	0	0.3078522307229866	0.11071914257916148	0.0001	0	0.002535426372135807	0.08776768765845461	0	0.004894015304840158	0	0.32	0.057786613221488876	1.103709382585036
TCGA-EP-A2KA	0.05322774272210609	0	0.07869895834700022	0.1658041473191838	0	0.22984732928049958	0	0.02707123999171368	0.06348113370531651	0	0.0004	0.0395367794627563	0.0311627323004959	0.030252363419893447	0.05499892278365843	0.18591525516037516	0.018254718276833122	0	0.0037537818888031126	0	0	0.017612673934098266	0.16	0.10434263020617582	1.0477352497359966
TCGA-ZS-A9CF	0.14020604576189444	0	0	0.03981799522508796	0	0.34601406820358127	0	0	0.017928699920127737	0	0	0.06914398016329981	0.07468206640429129	0.02380807110410804	0.07927148828191621	0.15436490769208636	0	0.002915047943929704	0.051847629299677074	0	0	0	0.68	0.009140125562227793	1.089555327322437
TCGA-ED-A7PZ	0.08240997515637614	0	0.027557938848842903	0	0	0.22440135620707077	0	0.0037582951090049796	0.05591285260149136	0	0.02621375815816455	0.030733236654599892	0.034568987529905316	0.2355777645299111	0.026106854307717184	0.2527589808969158	0	0	0	0	0	0	0.57	0.020206504571627808	1.0951859494002494
TCGA-G3-A25U	0	0	0	0	0	0.2015860752449699	0	0.017273986050614393	0.07179109723060244	0	0.04902099441690099	0.043499992191088466	0.17466781439417262	0.010499006263110053	0.10786460178432297	0.18390880673998147	0	0	0.10454469259143102	0	0	0.03534293309280567	0.94	-0.0201	1.0983006981346706
TCGA-RC-A7SH	0	0	0.013450079441703405	0	0.17138182488900128	0.14337432326706476	0	0	0.037636418246955024	0	0.1587669009666943	0	0.043024922344514265	0.16939722711396568	0.02496468857388714	0.021318507363222345	0	0.0007	0.21601540954459908	0	0	0	0.81	-0.0035	1.0995374902333268
TCGA-G3-AAV1	0.02167207217614566	0	0	0	0	0.35593697075835856	0	0	0.11789456136621171	0	0	0	0.1246950764495333	0.08776717889493031	0.015718682846040402	0.1928077617060696	0.014899098545614635	0	0.06860859725709581	0	0	0	0.45	0.03203955720966734	1.0764032740873253
TCGA-2Y-A9GZ	0.08018883494056063	0	0.06153642452457855	0.049707125479891846	0	0.07825103238783472	0	0	0.07266535215286454	0	0.05549582076823429	0.043622837467683605	0.039615289072852417	0.09412860354071219	0.057425445520246386	0.31962144470521114	0	0	0.04774178943932967	0	0	0	0.93	-0.0187	1.0925272540291906
TCGA-DD-AA3A	0	0.01727242669666803	0	0	0	0.2607517674280149	0	0.004717703473300065	0.0771189831541457	0	0	0.152982878668986	0.03510283393464035	0.19257693265991335	0.03423574146942397	0.1043881859737647	0.05091252673282936	0.007553558376113854	0.06238646143219973	0	0	0	0.11	0.15217454427060723	1.0380574786941084
TCGA-2Y-A9HA	0.044874493647450255	0	0	0	0	0.13384314342639828	0	0.013970731607406936	0.08407985504126998	0	0.04479985671593947	0.03754914571795663	0.06179902452638342	0.261201517092423	0.06642428806212142	0.19766570904811	0	0	0.05379223511454059	0	0	0	0.18	0.0932997981466409	1.063186729143437
TCGA-DD-AADK	0.12346085340409439	0	0.02634542604695376	0.10898666478119202	0	0.23571047121964672	0.0006	0.0014972634163873905	0.07420332270332887	0	0	0	0.06850225173143144	0.09538952344832274	0.09776121502613995	0.039460868327434895	0.049877086458128356	0	0.07821896254863901	0	0	0	0.24	0.08130334292812116	1.0511292009333066
TCGA-G3-A5SI	0	0	0	0	0	0.13358002744878894	0	0.05019259455919166	0.020126804052060826	0	0.04518466119100712	0.07650076738233468	0.08374202659207121	0.07299110455352266	0.057326474817126355	0.39415693864314616	0	0	0.05733661124018534	0	0	0.008861989520565071	0.98	-0.0447	1.1235832183392922
TCGA-DD-A4NI	0.06623137285543357	0	0.02496796396413465	0	0.03804231276719829	0.2871715726569474	0	0	0.008369625306238878	0	0	0.053162676935586115	0.0951070913890021	0.047376831498368854	0.13394196469915598	0.12268745351084849	0.002567081855302019	0	0.12037405256178371	0	0	0	0.3	0.06358351518195338	1.0628259131520668
TCGA-DD-A73A	0.10673213064294229	0	0	0.060675479666945566	0	0.40622236321621147	0	0	0.004643199864063259	0	0	0.07444361498549064	0.030314190575840838	0.060116295071178306	0.06004372724227681	0.14094245476393258	0.00793065906340481	0	0.04314826892986181	0	0	0.004787615977851516	0.41	0.04311129341359058	1.0833398239062575
TCGA-MR-A8JO	0.12091250755871011	0	0.03201710986096707	0.08168692004023174	0	0.256911755842425	0	0	0.08253439962505169	0	0.03552780996732051	0.033306937306095	0.027443517818129617	0.08456994747929031	0.04436022897345838	0.16949832600255837	0	0	0.031230539525762154	0	0	0	0.08	0.1711811640951103	1.018192133256065
TCGA-5R-AA1C	0.11123599434792088	0	0.002674152263115515	0.1271644458398042	0	0.06522099251104545	0	0.016236959684244563	0	0	0.03743343023224035	0.03969877300121552	0.05233474119181404	0	0.11070191707620976	0.3199225145801012	0	0	0.11737607927228853	0	0	0	0.71	0.005395253390394741	1.0892974195854603
TCGA-ZS-A9CG	0.10585062615682958	0	0	0	0.08242787581022727	0.17613472285286627	0	0	0	0	0.0711068512087701	0.05711762648187155	0.07073036286756279	0	0.07210458890301963	0.24982603755446	0	0.0047409117899629	0.10996039637442988	0	0	0	0.87	-0.0101	1.0884471190645175
TCGA-DD-A4NH	0	0.026457661176857723	0	0.0059178679094108845	0	0.2007959080664063	0	0	0.07897033972145044	0	0	0.0733222297546425	0	0.22291652507206447	0.015786586400322825	0.02553188044314011	0.08689409171593908	0	0.02202729436096829	0	0	0.24137961537879737	0.1	0.16327322147964393	1.0514488049248407
TCGA-FV-A4ZP	0.0006	0	0.01687232086090698	0.08190664466803531	0	0	0.0001	0.052589955835737445	0.11815886769177608	0	0.03333017940328685	0	0.09828558656266671	0.19036633554301055	0.039859009396845044	0.3503916370306734	0	0	0	0.017511203331917462	0	0	0.11	0.1511762713698332	1.0441879140378967
TCGA-DD-AACJ	0	0	0.0036779989692661322	0	0.06777738378166213	0.21439646363694645	0	0	0.060024782042756304	0	0.04635213587710583	0.09096104491076039	0.13175801582847388	0.1875323612074569	0.0024523775289818877	0.03193540259401606	0.007123551515109316	0	0.14582618101440362	0	0.008062164660637479	0.002120136432423648	0.28	0.06748412299951335	1.0676009969707159
TCGA-DD-AAVZ	0.04520253465578001	0	0	0	0	0.448401975442038	0	0	0	0	0	0.09643723869395616	0.05688711027638139	0.060430584126904045	0.0400895848901528	0.18143660530798403	0	0	0.06874032179214787	0	0	0.0023740448146556555	0.87	-0.0099	1.103221493766615
TCGA-DD-AAVR	0.037016769260281496	0.008816375377465874	0.0005	0.08705921032427678	0	0.3202810101833249	0	0	0.04142202641601982	0	0.027971377230787613	0.01497154090017887	0.04353040452715463	0.02187494346974437	0.039770247731073696	0.2618094085465346	0.059657755468826845	0	0.03100398504009157	0	0	0.004312656442871677	0.1	0.16112832355118795	1.0243219445786678
TCGA-RC-A7SB	0.10395335132189466	0	0	0.029208130145899902	0	0.19493886724572085	0	0	0.029593829530948784	0	0.03354485520456746	0.026239048861331847	0.021183549169373816	0.08292841733831506	0.13092219798707552	0.28352820480177066	0	0	0.06395954839310143	0	0	0	0.34	0.05515978474636885	1.0732459308649773
TCGA-3K-AAZ8	0.07880514203875702	0	0	0.0877255312912665	0	0.40477396887403955	0	0.03081473952281702	0	0	0	0.03594816517146114	0.06554709067151622	0.08732680636143426	0.08521494140890339	0.12384361465980484	0	0	0	0	0	0	0.37	0.04929113575447625	1.08629262156722
TCGA-DD-AADA	0.12827240890303934	0	0.012822115146376338	0	0	0.3616002311495409	0	0	0.0033106412038295453	0.07813572282428037	0	0.05486495636368632	0.03086866604734587	0.043285491145111134	0.049012496015512365	0.1188427443286379	0	0	0.11898452687264001	0	0	0	0.62	0.01419859294964594	1.0855404110984177
TCGA-G3-A25X	0	0	0.017757339517052266	0	0	0.23877274296190878	0	0	0.045466590147431755	0	0.022470650537989904	0.09239151860999242	0.030708655704795532	0.05086104011615117	0.03322175818464205	0.32228611874105045	0.015661939101036807	0	0.11696554027035154	0	0	0.013415753855827618	0.08	0.17140296802587146	1.019977582867838
TCGA-EP-A3RK	0.08098519003471623	0	0.07782297021448047	0.026470298428306827	0	0.21535681460849881	0.024192109238904462	0	0.020208713150527236	0.021857536453643262	0	0.04097346825834301	0.005241491297130994	0.06002458912638478	0.05660048590751444	0.2643164591493538	0.029338158718340644	0	0.07586898624593492	0	0	0.0007	0.12	0.13400922885981492	1.0234082681533663
TCGA-2Y-A9H5	0.06604729265319556	0	0.05048126707548	0	0	0.35605302919458537	0.01075344519761656	0.0039132925907456465	0.03675348916614165	0	0.019925088639639946	0.015601766999089071	0.07132913873462524	0.12988290382065593	0.056026586557548004	0.07182414674998072	0.011242863479876275	0	0.0983884324347551	0	0	0.0017772567060649572	0.42	0.03690582509766951	1.0637180749367303
TCGA-BC-A10Z	0.044032776960019435	0	0	0	0	0.3719234757001659	0	0.0001	0.11281103749661257	0	0.05527891686064255	0	0.07722577957214917	0.08333406860247378	0	0.06641572692844824	0	0	0.17157633947072234	0	0	0.01733320704539867	0.99	-0.0481	1.1110756202372156
TCGA-DD-AAEK	0.049347486642145194	0	0.04392940653487912	0	0.07442270783493207	0.20659125437382295	0.017810539571917628	0	0.0006	0	0.005585603769001652	0.036623073963636385	0.0319255409719841	0.16653296329748368	0.14381206657958084	0.1334924282527146	0.004309675802418268	0	0.08498784239583211	0	0	0	0.08	0.17579466080029316	1.0199420071429994
TCGA-G3-A3CK	0.01893712543225566	0	0.008067463127513528	0.05303374267827764	0	0.27476736921452716	0	0.02052285169484719	0.006252877137532225	0	0	0.05269360479388108	0.07439710757479746	0.08242905619734955	0.16474582973818108	0.0953565746739094	0.0008	0	0.1352727718223827	0	0.012696574355649979	0	0.3	0.06390097848532386	1.0745649999908204
TCGA-DD-A1EJ	0.013317960592185825	0	0.01453969298634964	0	0	0.2518029676915002	0	0.02191471298216097	0.16546340847393531	0	0.033398489455820676	0.0005	0.1455692485948279	0.14075853003652716	0.00877154788358095	0.09170293555365346	0	0	0.10993099049057	0	0.0023566944020572294	0	0.48	0.028556922482507734	1.0725436147927494
TCGA-DD-AACU	0.010999076595865501	0.00452358142489229	0.0010204491371187815	0	0	0.3803375972807579	0	0	0.0336210036399462	0	0.042749544600448296	0	0.05334554785373955	0.1363894305034328	0.0697593969189902	0.07882909486490078	0.06449902002501129	0	0.12348764633716611	0	0	0.0004	0.37	0.0460897955273562	1.0671747569919368
TCGA-ZS-A9CE	0.11156549983771054	0	0.1017451900346786	0	0	0.09606453623515193	0	0	0.04843825793424959	0	0.01787361664404743	0.052092164408949475	0.01871209032419753	0.04697625520286497	0.22568250873656306	0.21125533881677683	0	0	0.06959454182481001	0	0	0	0.87	-0.0081	1.12030413008399
TCGA-2Y-A9H2	0	0.010121059905323951	0	0.07158616386526213	0	0.13590379322759846	0	0.012929080584929595	0.0947058940100804	0	0	0.06314977651940792	0.0650983856619356	0.10009245721164746	0.08444729362707376	0.21084962740107774	0.061106743188624676	0.041305957959360394	0.03982964612455489	0	0	0.008874120713122933	0.12	0.13736102690907973	1.034239116564525
TCGA-CC-5261	0.03627119810549005	0.10536125918760143	0	0.061317585784057785	0	0.31203145935566806	0	0	0.07939115440591417	0	0	0.05677936170300046	0.021721676386254492	0.08330446115799912	0.04186737426079788	0.09773791492363063	0.06024416303133253	0	0.04397239169825337	0	0	0	0.08	0.17799462849082223	1.0164301656563022
TCGA-DD-AADY	0.09512930241466981	0	0	0	0	0.31507148163798254	0	0	0.03766691908158968	0	0.048424106716179936	0.011305614375063907	0.025414494717532012	0	0.12387613073406167	0.32312091942990656	0	0	0.019991030893013854	0	0	0	0.91	-0.0137	1.1051317077880443
TCGA-MI-A75I	0.04430997109571501	0	0	0.25412750603903916	0	0.12049954285040061	0	0.10282333096690642	0.06205991859395012	0	0	0	0.10428852066628262	0.18492423158228805	0.04303520228411368	0.025918182924115952	0.015737613984289633	0	0.042275979012898694	0	0	0	0.42	0.039212619834912296	1.0845098504575903
TCGA-G3-A3CI	0.10685325635293473	0	0.024811438243751757	0.0828569527680303	0	0.10954184266911282	0	0	0.07027068159969505	0	0.07653017767013039	0.034310647575822105	0.0995646569435792	0.03655976892649374	0.06158086616759735	0.2340692220596806	0	0	0.04775732633551156	0	0	0.015293162687660414	0.44	0.03368364557942736	1.06900817657973
TCGA-CC-A5UC	0.10065886200166137	0	0.053728747739273136	0.05144785528552151	0	0.14927154147831165	0	0	0.07662197975052314	0	0	0.04149995287837984	0.03264831919265411	0.15309516813678092	0.07240844259339321	0.21689752370186882	0.005708922872986354	0	0.04601268436864595	0	0	0	0.18	0.09559483414803688	1.0454848818585227
TCGA-FV-A496	0	0	0.0023319776801151012	0	0.03292496034629261	0.2136904206269461	0	0	0.01487505078757011	0	0.07681957229266709	0.055143391755043944	0.08838370720179789	0.1661758150733579	0.04377211897662323	0.03321455288834994	0	0	0.2603617082244786	0	0	0.012306724146757458	0.44	0.03587709069114315	1.0830291970272359
TCGA-DD-AACK	0.11241066136500542	0	0	0.013613198885072569	0	0.33767582930543744	0	0	0.06538406653529313	0	0.024532349296419533	0.018558047414752907	0.004774861356283838	0.0595488568210082	0.08203803465270315	0.27253019161730263	0.008933902750721211	0	0	0	0	0	0.78	0.0001	1.0974488876081625
TCGA-XR-A8TE	0.1071296363977832	0	0	0	0	0.4360298425123436	0	0	0	0	0.018167370247383213	0.02929203084016833	0.04949802997724093	0.01464275440644986	0.048284441275888226	0.2795108246935967	0	0	0.008042342573109606	0.00940272707603628	0	0	0.78	0.0001	1.097044160960688
TCGA-DD-A3A4	0.08605286649264111	0	0.10709480105146775	0	0.07861637676215974	0	0	0	0.023460191230886156	0	0.16497020406935112	0.040306019137316525	0.0757378710440568	0	0.04716170879102933	0.3453963728471536	0	0	0.0312035885739379	0	0	0	0.97	-0.0239	1.0980223325110186
TCGA-RC-A6M4	0.020095366124047918	0	0.025703230467912893	0	0.10015839961296599	0.16593957965661307	0	0.0075716057682492675	0.0654017841131404	0	0.03362049482197559	0.07065431966453924	0.044201263652431884	0.10855594624689416	0.01634560733965995	0.07556728408421443	0	0	0.2661851184473551	0	0	0	0.93	-0.0173	1.1000806079137808
TCGA-EP-A2KB	0.010835779717006284	0	0.017951609735374893	0	0	0.38561555129082037	0	0.08707399735231562	0.0005	0	0.0115459359967126	0.0680769694356788	0.14305969504845073	0.16612156056499017	0.029433503998061557	0.056500901896739	0.008028011157900796	0	0.01528047227663384	0	0	0	0.63	0.01147166777991757	1.0955710603483721
TCGA-ED-A7PX	0.042458801449530216	0	0	0.04888771065974663	0	0.12451486115234106	0	0	0.09975924042333806	0	0	0.0920325028418134	0.0049958552835669325	0.21290595157336697	0.03493179089707358	0.25887865197990917	0	0.015409735974070098	0.04775866361904832	0	0	0.017466234146195588	0.12	0.1334981945544313	1.0467799940418796
TCGA-G3-A5SM	0.0658069793095999	0	0.03559243607025848	0	0	0.1549285757990471	0	0.0014611852435204731	0.06771319529870913	0	0	0.03778428530657807	0.03717893470002771	0.2225428008738535	0.11547314531960358	0.1675756593872279	0.02091466612623411	0	0.07302813656534003	0	0	0	0.11	0.15730626275011342	1.0291328904926544
TCGA-DD-AAEB	0.048903646854475055	0	0.025611966918681502	0	0.05604885586201138	0.24789667843675	0	0	0	0.009151423367903132	0.16395930336453257	0	0.08545927744547213	0.16162134315031496	0.005256666548991044	0.05745778550032072	0.008280238018505562	0	0.13035281453204195	0	0	0	0.42	0.03989470474521088	1.07324579293068
TCGA-BC-A5W4	0.09294068095676379	0	0	0	0	0.18547449377371458	0	0.004257409697596955	0.1087260345569409	0	0.0016927755308270179	0.07325938755887565	0.07686813345180234	0.03429838664560873	0.1483037219245214	0.23458112758684815	0	0	0.03959784831650047	0	0	0	0.91	-0.0144	1.1056468597319018
TCGA-CC-A7IL	0.023839286224174673	0	0	0.07723226918544865	0	0	0	0.024783196103760067	0.020828030509046646	0	0	0.09198679213374325	0.05492354207309443	0.2712654153964894	0.0430596708523309	0.0668197163080044	0	0	0.31678136504276344	0	0.008480716171144102	0	0.23	0.08451491317565282	1.080917369415964
TCGA-DD-AACV	0.06742244406973204	0	0	0	0	0.2251048935770176	0	0.07930276220174558	0.032404585264794956	0	0	0.07547128982804396	0.003266963402122686	0	0.03309002470184822	0.37096532876837246	0	0.08604161554947634	0.026930092636846134	0	0	0	0.99	-0.0479	1.113444192863078
TCGA-DD-AAD1	0.1555785958967464	0	0.00879682906088135	0.11196037679474934	0	0.37544488874944953	0	0	0.014776760064874014	0	0.028485410854472634	0.013530860044255657	0.04401515925804874	0.024826658896031324	0.05519345234943957	0.1316921811428321	0	0.015723810148271452	0.019975016739947966	0	0	0	0.15	0.12851890481995148	1.04754299256977
TCGA-DD-AAVV	0.09042520107698773	0	0.03946337963787696	0.06440756541036008	0	0.21779731618292728	0	0	0.08236983150485268	0	0.019822708321124025	0.023536028583190805	0.04212208848730179	0.10443762549210328	0.09870983334171417	0.15992382356466772	0.029406198340677526	0	0.02757840005621605	0	0	0	0.08	0.17432714928277573	1.0142899255096847
TCGA-ED-A8O5	0.033472365755605256	0.009865615754535349	0	0	0.04429552640248485	0.3514159634182069	0	0.0007	0	0	0.16637638304312066	0	0.11481941287750505	0.11628626226110753	0.03703176279344512	0.05236802526185717	0.009718651125247963	0	0.06365217254422097	0	0	0	0.74	0.0025965065775939073	1.096867955687945
TCGA-ED-A97K	0.07459234218090545	0	0.07035115336295149	0.011555095466216154	0	0.19708012109044484	0	0	0.07731365866827127	0	0	0.06456130569192552	0.02689676314453229	0.23677244588906396	0.02887780612645896	0.191896634581103	0	0	0.018075325614671827	0	0	0.0020273481834553277	0.11	0.1525060048255481	1.029979008857787
TCGA-2V-A95S	0.014272243913145327	0	0.06738861655189485	0.27390478022380926	0	0.0070937016984757234	0	0	0.0951165481687183	0	0.0054145908005755585	0.06574365855829359	0.014922659489016547	0.19090698454167224	0.1318346439603314	0.06189461582386036	0.0002	0	0.05187735888986474	0	0	0.019431105873765793	0.01	0.2987853921142425	0.9709016544710379
TCGA-UB-A7MB	0.035120436881970064	0	0	0.03067622119750564	0	0.15589838204066606	0	0.06200554136637586	0.03245771292592568	0	0.03785578510305187	0.09585885250523596	0.023665494639074212	0.049408946480612725	0.08905243885574825	0.2623693961509456	0	0.026731300827695363	0.07387221834948766	0	0	0.025027272675705054	0.99	-0.0494	1.1148388799248168
TCGA-CC-5264	0.1522473901303738	0	0	0.0769893001794418	0	0.11672734271566008	0.005919173531290168	0.05996417032323595	0.10159656210173441	0	0	0.03916496154505344	0	0.0692781701013658	0.05650580136728663	0.2213380833244925	0.024910173391230927	0.020758516079994276	0.054600355208840184	0	0	0	0.98	-0.0292	1.0941341898748862
TCGA-ED-A66Y	0.08678152635527746	0	0	0.007998730970228116	0	0.28308039271621077	0	0.05452926483501723	0.06403220037016161	0	0	0.053006595791633845	0.009752288999736687	0.21377468146989081	0.025014985994836814	0.14537701498293287	0	0	0.05665231751407377	0	0	0	0.47	0.03037548041123629	1.0837420441284153
TCGA-KR-A7K2	0.08060918222790689	0	0	0.018014414877431044	0	0.4603574648339264	0	0	0.05782620693696393	0	0	0.05656331857134637	0.037912767160681954	0	0.04662903820111525	0.23282613305674268	0	0.009261474133885452	0	0	0	0	0.7	0.006756297524423919	1.1053914833771437
TCGA-DD-AAEG	0.14940462623392367	0	0.07730360070154117	0	0.08364528114691115	0.12229091785298715	0	0	0	0.0358388283095372	0	0.07424475631563918	0	0.2460522320665774	0.04105589218577543	0.1416013759765002	0	0	0.028562489210607465	0	0	0	0.26	0.07152242256782172	1.063696287047969
TCGA-DD-AACG	0.04150342239089715	0	0.009468231154997373	0.016511385290577055	0	0.3084845405325654	0	0	0.053744188594033536	0	0	0.05377220346457785	0.020616448831306092	0.1109614100359454	0.03911156153450091	0.2836471595641104	0.02803036590694204	0	0.03414908269954681	0	0	0	0.26	0.07193202435415934	1.0641698318538577
TCGA-CC-A123	0	0.0038490562613509734	0.010433309655756767	0	0.03367102903717885	0.1127776490901034	0	0.009309582627768365	0.15324443113137157	0	0.12175606232710703	0	0.12302942694745418	0.13092812193948963	0	0.21257005160597822	0.024325036397081976	0.010529367372384269	0	0.053576875606974675	0	0	0.44	0.03574008233316496	1.0773572617319687
TCGA-DD-A73G	0.016090360720857042	0	0	0.07182903819945868	0	0.13581963211454628	0	0	0.09199617620868866	0	0.0039019855987058594	0.05085465367895894	0.06779827627021151	0	0.022158511367302364	0.43671058086925585	0	0	0.10284078497201482	0	0	0	0.34	0.05441415961261541	1.0738616733079538
TCGA-KR-A7K7	0.03808947794064595	0	0.08594533834299793	0.30892727516658797	0	0.04873455230568763	0	0.009474573451122969	0.08009346433035269	0	0	0.07999926135900352	0.036446558679220066	0.061448590556384436	0.058159101327048206	0.17480899314101014	0	0	0.01787281339993856	0	0	0	0.31	0.060238939857830305	1.075335910054764
TCGA-XR-A8TC	0.1376225236732747	0	0.0027517866318254197	0	0	0.5262911478066689	0	0	0	0	0.012425455625371062	0.04996511483370114	0.06959946550795287	0.029659909620654477	0.02692788558387112	0.12624165456296602	0	0.0020770887810557977	0.016437967372658485	0	0	0	0.97	-0.0258	1.1206550023038722
TCGA-G3-A3CG	0.012244560862762597	0	0	0	0	0.4903832947054006	0	0	0	0	0	0.022249751744355815	0.04215311088182534	0.06764227937115179	0.13718399609112555	0.1003874907220013	0.0071149246235604	0	0.08405925051824086	0	0	0.03658134047957575	0.41	0.04185170735660173	1.0888806369098796
TCGA-BC-A112	0	0.009818289908449703	0	0	0	0.3641108814469986	0	0	0.003812272122297981	0	0.03855716814996431	0.01548000361521745	0.045233198135868985	0.18130310733642702	0.032827952725738796	0.10296116071048146	0.007750917534632091	0.0003	0.15053052937263645	0	0.01544163926303166	0.03191496965872027	0.58	0.01799992308579744	1.082967658952123
TCGA-ED-A4XI	0.02034763676036178	0	0.01959178565813432	0	0.0044928445340468234	0.2518136997874036	0	0	0	0.03926721797523784	0	0.07722541783706316	0.12282492454153873	0.08539406279443856	0.091536590984666	0.14506107153466588	0.007476903489883585	0	0.13356603470240258	0	0	0.0014018094001570622	0.32	0.05810934637740339	1.0629526954543127
TCGA-2Y-A9GT	0.02872372642561029	0	0.020130254568775575	0.1630739807219127	0	0.15664679958161487	0.022211432091015455	0.0028663776970539643	0.004475203487549406	0	0	0.07093219159689032	0.08088588776386936	0.05989764917338854	0.1747418609055952	0.08961006566461767	0.003112257739647627	0	0.12269231258245902	0	0	0	0.11	0.15137224584461445	1.0411166683070259
TCGA-DD-AACX	0.16634579296002597	0	0.0016356886258162	0	0.05928986736220817	0.20556798741987217	0	0	0.09831122150968535	0	0.05357665934163708	0.07146661063366765	0.17948949732888972	0.12214281632857188	0.006695264537377081	0	0	0	0.03547859395224877	0	0	0	0.57	0.0197439043768176	1.087872263549876
TCGA-DD-A1EB	0.003417537646278068	0	0	0	0	0.3271284500230257	0	0.039205167812146946	0.018690290063221437	0	0.060737847445270686	0.04335332258745836	0.10109459027210813	0.09765511466900102	0.08897979423078017	0.057958822747225636	0.004367338619410068	0	0.15741172388407382	0	0	0	0.92	-0.0172	1.0979834224801057
TCGA-DD-AACE	0.05563521278129985	0	0.019937511438293608	0	0	0.231065569361039	0	0	0	0	0	0.07812153104980972	0.12671334757546698	0.1517120007498804	0.1298241527263554	0.04057441394424369	0.014664510368774657	0	0.15175175000483662	0	0	0	0.37	0.046546904123192095	1.0720228614263723
TCGA-2Y-A9H9	0.019431781335071063	0	0.011739591745200397	0	0.05418050097108319	0.2676774137747257	0	0	0.05641944186602671	0	0.10867056016541743	0.019089238535772993	0.06315443969497032	0.07633884583882151	0.0751682010178683	0.1459885279764361	0.0008	0	0.09908808474427175	0	0	0.0022609727392058523	0.63	0.01254374745104141	1.0826209826185207
TCGA-CC-5262	0.04658265434117558	0	0.0222521540488264	0.04446913288816177	0	0.20668231029433495	0	0	0.0431602632753034	0	0	0.054946189105187816	0.031375116456462154	0.12739065542935435	0.0642975417899882	0.12245266914382286	0	0	0.1137155563289505	0	0	0.12267575689843195	0.12	0.13571297906139582	1.0329255759682294
TCGA-G3-AAV2	0.04342657186906446	0	0	0	0	0.1534827888833596	0	0	0.02685721191405327	0	0.07142951787883373	0.06230224148949734	0.09162204619475234	0	0.05370325006177213	0.3155138192473902	0.003451886212322668	0	0.1782106662489543	0	0	0	0.9	-0.0121	1.094244401047419
TCGA-DD-A4NN	0.061882913249296255	0	0	0.038644331533561005	0	0.12210951327157088	0	0	0.12146257543283852	0	0.011818099758771237	0.05721384971944832	0.05571281360559898	0.06631828891371794	0.050915463296046896	0.3447127988501642	0.015224158665616137	0	0.053985193703369655	0	0	0	0.59	0.015290139436590806	1.084642016310848
TCGA-DD-AACZ	0.040238081737702526	0	0.03696847499291661	0.09964663594953739	0	0.14760083380002728	0	0	0.030357245493056517	0	0.01055109110404105	0.032123905642080716	0.08962729864554757	0.03674036318528841	0.08369034031683698	0.31482055025804845	0.01492192304990874	0	0.0627132558250078	0	0	0	0.02	0.263042596080085	0.9771897282603458
TCGA-DD-AAE0	0.04144070505537371	0	0	0.1298755111658393	0	0.16037309572506783	0	0	0.07594097551594374	0	0	0.0760852194198096	0.017077168980780162	0.2232618426504594	0.06125533527863977	0.20514438587815287	0	0	0.009545760329933569	0	0	0	0.15	0.11564687010377396	1.058827134179736
TCGA-YA-A8S7	0	0	0.015220096718321028	0	0	0.21184700576627452	0.0007	0	0.01646836392400094	0	0.023724962111999388	0.022634737738143857	0.07635395835035198	0.024563238217146545	0.02090405592185684	0.46064064373073554	0	0	0.09636576020549571	0	0	0.03058111349076312	0.11	0.14935081483094312	1.0373067411210504
TCGA-2Y-A9GY	0.012606055083229796	0	0.22471485023938134	0.08417517492437583	0	0.08925922429551758	0	0	0.06791896925115466	0.0059357265932613555	0	0.06595970556606559	0.08499075097223521	0.12952471999661805	0.06555556176306553	0.12657808576997798	0	0	0.04278117554511706	0	0	0	0.06	0.21697096602768884	0.988950592301016
TCGA-UB-A7ME	0.09828919768497872	0	0.030131510095243876	0.11023393905879075	0	0.23486810419369478	0	0	0.09955532704714065	0	0.0032710193903385133	0.035375408006034045	0.0260462796395342	0.14214148691477216	0.12119797153517244	0.07694953360821548	0.0018085837576347586	0	0.02013163906844962	0	0	0	0.08	0.17229349964226276	1.0257993003585735
TCGA-ED-A8O6	0.03490797832390335	0	0	0.010603045398011702	0	0.2723108282280831	0	0.016659623553366563	0.10951159947727279	0	0	0.09041975987752156	0.03211236843678497	0.11278627008304422	0.04632158974813358	0.2095549131774386	0.026391387776387446	0	0.0384206359200521	0	0	0	0.37	0.046234479025085214	1.0755049938766312
TCGA-ZP-A9D4	0.13310711199929498	0	0.0011334322877569547	0	0	0.18958918191807245	0	0	0.03145658397250551	0	0	0.06631711507821303	0.03405904050812698	0.031112777015644393	0.1529642279874682	0.2604164155415635	0.005741859201784513	0	0.08991955201521466	0	0	0.004182702474354849	0.87	-0.0073	1.1011067188863979
TCGA-DD-A1EH	0.05775469368366488	0	0.023053428997716705	0.050592937180965115	0	0.28215286427618147	0	0	0.015405523780903114	0	0	0.07392033685657588	0.02579294708701036	0.12116765675398775	0.11901851789429041	0.17969243561949735	0	0	0.05144865786920696	0	0	0	0.32	0.0577705587743092	1.0730933637843165
TCGA-DD-A11A	0.036144964559313826	0	0.0005	0	0	0.15387223926277174	0	0.027450861103059665	0.0004	0.023226717380075385	0	0.10071394470722278	0.16403891538607257	0.1682233748547648	0.03728321637861482	0.20342618626466147	0	0.04453322704098857	0.026788860956074145	0	0	0.013407868167764627	0.57	0.019295504516204248	1.0922114211515856
TCGA-RC-A7SF	0.007383315953846297	0	0.003960374729356022	0	0.09076390925778409	0.07646771120529686	0	0	0.010356147044462303	0.05583786160474057	0	0.06753286686443673	0.012029988697696156	0.2848854162280639	0.14127650006574413	0.05667832594232978	0.014352870465301025	0	0.1784747119409421	0	0	0	0.15	0.11445478663222522	1.0652447336735633
TCGA-HP-A5N0	0.03609326297511709	0	0	0.016487366900824012	0	0.08441131778743834	0	0	0.05506050690066554	0	0.11801910719912631	0.043736994904378004	0.07759995355802399	0.07598138834906697	0.08435363844180406	0.3507591634259043	0	0	0.0574972995576514	0	0	0	0.44	0.03447493433952326	1.088712241628086
TCGA-DD-A73E	0.22518224117042243	0	0.0016222861305304477	0	0.08328754704154065	0.027911632738084443	0	0	0	0	0	0.08978911329353871	0.034897157512790274	0.02498394327035501	0.01324762191325862	0.13165022865582052	0	0.02894634798387866	0.33848188028978027	0	0	0	0.97	-0.0258	1.1174824533603787
TCGA-G3-A5SL	0.026030392542551645	0	0	0	0.07258951927028547	0.3062587740126075	0	0	0	0	0.11440350197996954	0.016300979477561768	0.07139101749045705	0.10506433953606234	0.07747023216967565	0.05040067590726183	0.01502334906224087	0	0.13623408644179805	0	0	0.008833132109528227	0.48	0.028346007065259072	1.0803708026349044
TCGA-2Y-A9H6	0.030123171583844133	0.006846673087932461	0	0.027078700872721975	0	0.3754484896918999	0	0	0.04782119739627937	0	0.017121646224353835	0.06009455483728252	0.08335229843077115	0.016983005398152732	0.04109654538337847	0.2341133551263043	0.010304120639963624	0.0028765067959283697	0.04673973453118706	0	0	0	0.32	0.05895771670799578	1.0695502232272889
TCGA-WX-AA47	0.22999412836814687	0	0.30084424391903103	0	0.10544792039724458	0.019504167077525992	0	0	0.005211590720056391	0	0	0.061681833475406005	0	0.16492990566280444	0.022880975600448123	0	0	0.008802049138067378	0.0807031856412692	0	0	0	0.42	0.037783088569108544	1.0597599952869903
TCGA-MR-A520	0.07890326570333071	0	0.01908074254418646	0.09070477506471047	0	0.19095078597399393	0	0	0.027240025916128653	0	0.09709644205661128	0	0.027593732743943982	0.12425244398280115	0.04535197664652191	0.2570930056828485	0	0	0.04173280368492299	0	0	0	0.68	0.00792545741802437	1.086361762336285
TCGA-DD-A3A1	0	0	0.00766624287947955	0	0	0.1965170197946238	0	0	0.0384385319737738	0.04605543104910081	0	0.046377538368239775	0.021327960052605517	0.09851723983653557	0.04668315802530432	0.34347117988113296	0.001294122488136648	0	0.09642985861107839	0	0.0007	0.056505750677063774	0.35	0.05293305248319537	1.074617474234483
TCGA-DD-AADF	0.008206241330695186	0	0.2575329213443045	0.05006014710063562	0	0.08299844793373849	0	0.0057501119614924425	0	0.027993248767232557	0	0.05448066669517011	0.015013199293667921	0.12661042594957353	0.1264717723158971	0.07413896999477912	0.0010777274565208115	0	0.1696661198562926	0	0	0	0.42	0.03731978998953948	1.0643248677694288
TCGA-G3-A7M7	0.12275925316076222	0	0.02332829302006321	0	0	0.19577623006983352	0	0	0.12316796975020104	0	0.037749173166388914	0.0419055419270131	0.023849045239181913	0.17748117418454942	0.04509573967888514	0.18361756994205203	0	0	0.0252700098610695	0	0	0	0.82	-0.0045	1.0905065984007687
TCGA-DD-AADQ	0.08316839608984407	0	0	0.20273080739424215	0	0.12220354922150727	0	0.012940680842135338	0.10297451579253362	0	0	0.10401331216958848	0.04494711670004591	0.04940380161122725	0.08193700449267054	0.13407526124805538	0	0	0.06160555443814998	0	0	0	0.87	-0.0102	1.1102290194899223
TCGA-DD-AAVX	0.1427098229799809	0	0	0.07636720903485221	0	0.23731681655419126	0	0	0.035644790619527	0	0.03899960594868334	0.003250746399788515	0.060632318643711484	0.04985601853751896	0.10812509838866226	0.2245516211327616	0	0.009702304649151072	0.012843647111171414	0	0	0	0.28	0.06488410571161021	1.066455136615034
TCGA-MI-A75E	0.07535703367446696	0	0.04920665423608721	0.03999525552752862	0	0.3104502041613588	0	0	0.0025352092559790497	0	0	0.08302071119690538	0.06415925497300408	0.09324383407987692	0.0774967141022535	0.17788368053062487	0	0	0.026651448261914578	0	0	0	0.28	0.06667295388012488	1.0618875381503137
TCGA-GJ-A3OU	0	0	0	0.005876383613254699	0	0.28410355766754336	0	0	0.0444230800969805	0	0.00979456845143285	0.007613786452911401	0.0273101296817139	0.3151098286888158	0.055733807172669625	0.19405133289560497	0.03530472507248916	0	0.020678800206583664	0	0	0	0	0.5740781948261003	0.8208728164159674
TCGA-DD-A11B	0.1153152580007548	0	0	0	0	0.32699736397156254	0	0	0.025621651213904827	0	0.031456519395938506	0.036021348338383864	0.036133934227375666	0.018299017041649473	0.058728370491208694	0.2693575304803372	0	0.0013766736975428418	0.08069233314134158	0	0	0	0.99	-0.051	1.1046449463863544
TCGA-LG-A6GG	0.1370929074613529	0	0.012507898805722638	0	0	0.20634984265555154	0	0.040447110926113035	0.05440915747344835	0	0	0.09125211949133342	0.0026807047916230686	0.06273257420156506	0.019510197885900533	0.32029923340498273	0	0.048103658181735974	0	0	0	0.004614594720670729	0.98	-0.0401	1.110117375245361
TCGA-CC-A7IJ	0.004418989345138495	0	0.021790781348486037	0.04572289048742358	0	0.20393713687464907	0	0.026770244805056093	0	0.07688374314699487	0	0.06829410276211435	0.012541005837250305	0	0.1274068279464302	0.3457266069460967	0.0057126432657077075	0	0.047995002135917716	0	0.012800025098734909	0	0.03	0.2479442522082542	0.9945025420329379
TCGA-DD-AACA	0.0818439152204667	0	0.04868702820700535	0	0.11650594435021472	0.24329387072312622	0	0	0.011258975162795087	0	0.07652728833369139	0.04550140095177804	0.04975597021892796	0.09620838646618217	0.02455159742713454	0.04058527956764018	0	0	0.15215441584608946	0	0	0.01312592752494819	0.81	-0.0033	1.0863851000226472
TCGA-DD-A39V	0.034739804893643006	0	0.012554348187353544	0.29170878307828063	0	0.0075001605257083775	0	0.02303106243125999	0.09800938534184168	0	0.010219931264303525	0.051454127279399124	0.09917639949301467	0	0.06969872156513753	0.25925188256046916	0.018793941485466252	0	0.02386145189412255	0	0	0	0.26	0.07377035706577854	1.0677726244016468
TCGA-2Y-A9GS	0.07500264007659212	0	0	0	0	0.1972580714869998	0	0	0.05453362552195167	0	0.025203751861939343	0.00951608298934706	0.0374905225520595	0.11891196694820513	0.10499109542717651	0.32900264146874086	0	0	0.048089601666988016	0	0	0	0.18	0.09148632588397367	1.060051057737298
TCGA-DD-AACW	0.023830984748711842	0	0	0	0	0.47966822228484696	0	0	0.0012865546889570954	0	0.004300935909168442	0.027076998920797006	0.07842891427447751	0.015330601115689072	0.012907354706204372	0.19754119197512165	0.009929730422608774	0.0037803467102081618	0.14591816424320903	0	0	0	0.87	-0.0096	1.0972484736246109
TCGA-FV-A3R2	0.10590151772157229	0	0.0013526856652413253	0	0	0.34848360561212893	0	0.005039609610118981	0.0728291030224453	0	0.06768783038701946	0	0.04590128804781287	0.18964563553608363	0.029715203651203295	0.03181327938446714	0.010703196978960206	0	0.07044462634826748	0	0	0.020482418034679067	0.71	0.0059489981749124	1.088432070743261
TCGA-ZP-A9CY	0.09372156755203906	0	0.015287250198920651	0.008994390633037237	0	0.12357563175610108	0	0	0.06652702034333806	0	0.026521712243996944	0.029306658494625316	0.0635719842749755	0.10229030268172862	0.0962462245773257	0.3412567134782455	0	0	0.032700543765666355	0	0	0	0.28	0.06770819943735974	1.0685011818725934
TCGA-NI-A8LF	0.048361991114461135	0	0.030860662453955173	0	0.021228437525068002	0.28023636216679393	0	0	0.02707983862170865	0	0.04185264325826456	0.0457871062100969	0.06780425026568741	0	0.05633459155828538	0.3466921940203113	0	0.007375719625589426	0.026386203179778106	0	0	0	0.92	-0.0169	1.096091441895304
TCGA-DD-AAE2	0.06112073886007194	0	0.03794705807182614	0.15553044951798267	0	0.12982938797626423	0	0.05129637071866747	0.035595110329413135	0	0	0.05030449452644676	0.048054703435894075	0.005900060744187039	0.1830067905205754	0.22156932293206053	0	0	0.01984551236661063	0	0	0	0.15	0.1276354017484156	1.0548929810615308
TCGA-5C-A9VG	0.12052727710054124	0	0	0	0	0.21473871362000257	0	0.007464599869897193	0	0	0	0.04411626125199474	0.01341956560378096	0.11328221872724965	0.029187012251317535	0.22448852135012987	0	0	0.23277583022508624	0	0	0	0.54	0.022415867656240047	1.079041248538333
TCGA-KR-A7K8	0.023667444403037727	0	0.038513635411405955	0.17195538946914057	0	0.11921486184563398	0	0	0.04094729244579597	0	0	0.11170315467953702	0.07716414317775572	0.05162165438398276	0.0934779464928138	0.1369989990811093	0.010510621078663787	0	0.12422485753112342	0	0	0	0.18	0.09302003103565376	1.0553869689462503
TCGA-ZP-A9CZ	0.06431016310256381	0	0.12838269090251486	0.05107591095612413	0	0.27634950922120366	0	0.009836190635283583	0.037736880045379714	0	0.003194943329591512	0.036753009389077176	0.052655735143104405	0	0.0875995290852884	0.19358259428781308	0.023025908505032115	0	0.03549693539702345	0	0	0	0.15	0.1277906690971019	1.0268883995326823
TCGA-EP-A12J	0.13052855650806092	0	0.0408162483801344	0.08044425113150477	0	0.05380252941201176	0	0	0.05878682963121889	0	0.06953473818908537	0.03783874930036345	0.0897124970399522	0	0.11647702773050564	0.2529408566311665	0	0	0.0691177160459961	0	0	0	0.87	-0.0104	1.090638409886475
TCGA-DD-A4NV	0.06668635664002623	0	0	0.04291034096143482	0	0.32390225393238686	0	0	0.032205736175308676	0	0.08393494216206766	0.004577883451158709	0.06520676757107645	0.07877594104390723	0.05174856579486615	0.23593957751162772	0	0	0.014111634756139503	0	0	0	0.53	0.024161898789244695	1.0837218916194127
TCGA-BC-A3KF	0.09472705968165149	0	0	0	0	0.3408691545445846	0	0	0.061560890008394376	0	0	0.05541675589516515	0.036001498612114824	0.003167223224244111	0.05648968624249774	0.26763873929494875	0	0	0.08412899249639892	0	0	0	0.9	-0.0118	1.092132137655033
TCGA-XR-A8TD	0.007147155672557515	0	0.06997609929853232	0.23394031256168527	0	0.03614703067666058	0	0	0.0011976156366906368	0	0.009654247007344859	0.06686355912852	0.03895052182160359	0.18806924929694538	0.13768938853374607	0.12889524684738665	0.013155517810839318	0	0.06831405570748773	0	0	0	0	0.31502031578838235	0.961582977075637
TCGA-DD-A4NK	0.06585082576345481	0	0	0	0.04176557598871628	0.16433184958956837	0	0.024527011692518506	0	0	0.07339211190522024	0.06422226813385282	0.022353501186091276	0	0.12072484811242418	0.3632353481314706	0	0	0.05959665949668287	0	0	0	0.98	-0.0291	1.1147076593639043
TCGA-G3-AAV0	0.018822255514075268	0	0.0269413007307921	0.19170186505944092	0	0.07024269064303938	0	0.08411768407382043	0.06858311646731466	0	0.007156249357083944	0.10130775923822015	0.0638688719049205	0	0.08317867917768215	0.23904761131715543	0	0	0.045031916516455064	0	0	0	0.98	-0.0353	1.1160090951799282
TCGA-DD-AAE3	0.013547174346270048	0	0	0	0.10963401566333451	0.11313180285135484	0	0	0	0	0.048885438441114	0.0801787814366186	0.06031696665729531	0	0.010139865712940297	0.4597444692684199	0.003674604642818206	0.006581903019003591	0.08722866906517653	0	0	0.006893751770885198	0.63	0.013070000307648339	1.0985870225009513
TCGA-DD-A118	0.05539092969323188	0	0	0.06472140990105175	0	0.15002957178546594	0	0.0007	0.03803401799905604	0	0.04180257984536315	0.010451410624353029	0.08659592115691454	0.07559501824308089	0.052142101275690377	0.4036319998902834	0	0	0.020881924479663878	0	0	0	0.54	0.02325980252511228	1.0912858039206421
TCGA-DD-A1EF	0.15789562149196532	0	0	0	0	0.2948302469532913	0	0	0.0754188308981768	0	0	0.04774100090672216	0.04291964108557142	0.1579235376949198	0.05556564641337129	0.09842405754899894	0	0	0.06928141700698298	0	0	0	0.24	0.08231131092089009	1.0543837808615126
TCGA-DD-A11D	0.10954395979468673	0	0	0.037921711091233025	0	0.2942664033379951	0	0	0.05144921796964043	0	0.032476452811353335	0.03762571968296033	0.029375276820614474	0.0596876037257432	0.08824233610748189	0.21963480793564477	0.0005	0	0.039233738768595754	0	0	0	0.98	-0.0318	1.1042882136492183
TCGA-G3-A6UC	0.05759765346915453	0	0	0	0.09099375034252376	0.1914203252097382	0	0	0	0	0.12486184295765143	0.06810671041845642	0.08716193467370215	0.07447354228522264	0.06653751832369285	0.05865568793471477	0	0	0.18019103438514325	0	0	0	0.94	-0.0195	1.1048311066972205
TCGA-WJ-A86L	0.10645417417664498	0	0.01901897026587567	0	0	0.17086336863545087	0	0.05739282667505934	0.1039801036528523	0	0	0.09288392380636802	0	0.1424764867144856	0.09852438657484854	0.16112331674053207	0	0.004232266929017823	0.03834125723098233	0	0	0.004708918597882492	0.54	0.023615149725794614	1.0841239171664563
TCGA-CC-5263	0.023674177369710465	0	0	0	0	0.21992099102711246	0	0.035828331621454323	0.01075473334120349	0	0	0.05298431299790363	0.03235374110015666	0.04433952011882993	0.08182763988218747	0.1995291280286784	0.22669028854676154	0	0.035844915670282015	0	0	0.036252220295719624	0.44	0.03431441910566521	1.0745088578150765
TCGA-DD-AAE6	0.2034001466116708	0	0.14591803185736954	0.011101247143042814	0	0.1123232723535483	0	0	0.05280014171619611	0	0	0.09025807408538632	0.046746027688395385	0	0.014937540718415774	0.22749092667299875	0	0.030426831197210957	0.06459775995576528	0	0	0	1.0	-0.0736	1.0970712366091657
TCGA-K7-A6G5	0.014290285517908187	0	0.03543765734140159	0	0	0.381985093420812	0	0	0.06543728316471742	0	0	0.04838235706439935	0.10212593562597697	0.11082444109226418	0.15347306019012355	0.057508100273313316	0.004780255746130994	0	0.02575553056295235	0	0	0	0.32	0.05792627803473023	1.080819472617061
TCGA-DD-A1EL	0.03129682949908798	0	0	0	0.09316215594958367	0.128230565036905	0	0.009797643672764722	0.10236560273666491	0	0.09887993741520416	0.003424019582464852	0.06799168474767131	0.22341167869637704	0.013626082948927531	0.10801486363204667	0.03749167823863659	0	0.08008894430707922	0	0.002218313536586391	0	0.16	0.10739054116009816	1.045761798507382
TCGA-G3-A7M6	0.008915596781967223	0.02192939055567516	0.018503255974939254	0.02510974628426591	0	0.37522303742280505	0	0	0.05072979656011486	0	0	0.036966466061917	0.03573670208048648	0.15076187177711223	0.07323497919835656	0.20288915730236037	0	0	0	0	0	0	0.18	0.09269975477381585	1.062047980197908
TCGA-DD-AAE4	0.01600470671336158	0	0.010149610057241621	0.01303850977215765	0	0.33490713062378136	0	0	0.030933279574603404	0.007680814947811995	0	0.06548463384456332	0.045809317700800455	0.034014226446157106	0.14803824936238977	0.2027949328215103	0.0159228461116209	0	0.07522174202400052	0	0	0	0.09	0.16685515271930934	1.0289784904861272
TCGA-MI-A75G	0.03652066682246044	0	0	0	0	0.3575614687011115	0	0.01021447607157896	0	0	0.08660177820742304	0.06618220188846712	0.1350846057677907	0.13036429861940643	0.024743531184343897	0.041824391142417615	0	0	0.11090258159500042	0	0	0	0.87	-0.01	1.1001215752587392
TCGA-DD-AACQ	0.028996554758347903	0	0	0.1468252797395455	0	0.13434504090121357	0	0	0	0	0.004138359798659769	0.09227016206038695	0.07307637756096312	0.11507806055207273	0.1476198628047803	0.03465956913756054	0.009073044875949982	0	0.21233747407733317	0	0	0.0015802137331863521	0.59	0.014994453607215248	1.1032902035146586
TCGA-DD-AADV	0.11207076292497792	0	0	0.03675764207387268	0	0.12910394955555368	0	0	0.061081048345055726	0	0.004573102555926134	0.04647705125113158	0.00934125991147306	0.13882507043493997	0.07440961631565207	0.34606654699994605	0	0	0.04129394963147117	0	0	0	0.41	0.04305486748034134	1.08233454336871
TCGA-LG-A9QD	0.08639021048929821	0	0.020285976591987668	0.07651130185836999	0	0.2828279801732768	0	0	0.02712003759745717	0	0.038283425180459435	0.0190592827545529	0.02321955261851805	0	0.13235747075641904	0.21745358304375267	0	0.040085759963948864	0.03640541897195917	0	0	0	0.87	-0.0079	1.1033807044073907
TCGA-BC-A10S	0.03941982051977795	0	0.017998527488376475	0.02471758987360458	0	0.31273736002327485	0	0	0.022178357988760347	0.002287106849411873	0	0.001283041627930326	0.04662403866569239	0	0.019658678996795263	0.44696762978449767	0	0.0038661670312303545	0.055740385966113	0	0	0.006521295184534857	0.3	0.06369782353997412	1.0714036248718661
TCGA-DD-AACN	0.10800124968183022	0	0.055021220921291816	0.061835910117165716	0	0.30875059280777484	0	0	0	0	0.00382509509573559	0.030816682466816795	0.032866103551278066	0.04029256557039096	0.12459805240903356	0.21107593668815358	0	0	0.022916590690528853	0	0	0	0.42	0.04006605607460058	1.0761023766856412
TCGA-DD-A1ED	0.09061119456922713	0	0.0005	0.08340151200757748	0	0.18768418104002557	0	0	0.021277204914729172	0	0.009274362434063984	0.027863808297054832	0.05484408537357584	0.03242281286431209	0.02361976743909943	0.24944273374916653	0	0	0.1979619741635636	0.018626844984738204	0	0.002455468402513152	0.31	0.062357049097434884	1.0596445794450098
TCGA-BC-A10Q	0.08896892778336567	0	0.014034735326668206	0.06472034586271906	0	0.20178882598153414	0	0	0.06334370221266791	0	0.03105108777633806	0.029856236084071612	0.10180027600093125	0	0.033855147745092545	0.3475892662794194	0.012311328691559402	0	0.010680120255632771	0	0	0	0.45	0.03195545675358426	1.076738848959315
TCGA-BC-A110	0.045028996490917926	0	0.050680305965651457	0.04506960943299975	0	0.22452189431887207	0	0	0.00704652170964318	0	0.03937072287531602	0	0.09106963581674686	0.06819154233453693	0.05900087801781615	0.3140412960581127	0	0	0.026748785664718087	0	0	0.02922981131466888	0.15	0.1248589440079372	1.036018261355218
TCGA-DD-AAW3	0.05869195911656372	0	0	0.0978778856459459	0	0.10845161098862736	0	0	0.02144496139907702	0	0	0.0760719137010744	0.08570043359444028	0.009391299537144607	0.09499447365429466	0.31607236006723255	0	0	0.13130310229559952	0	0	0	0.98	-0.0375	1.10632170140906
TCGA-2Y-A9H7	0.0034919321760246333	0	0	0.006773311573116579	0	0.4442914081864375	0	0	0.05810628753704238	0	0.006623991789101762	0.07048741759410383	0.09305511032935745	0	0.01683586328984256	0.1752333062179193	0.050276755780144754	0.024567241561923473	0.03591374468082039	0	0	0.014343629284165417	0.63	0.011006816706798326	1.094570302394028
TCGA-CC-5260	0.07309229533078677	0	0.009497384972855327	0.059898904935732064	0	0.19889203007517373	0	0.024696243338651877	0.07421023012306832	0	0	0.04925519712106336	0.015549454898533467	0.12632921365441166	0.05905565393752682	0.2287833520313203	0.022855704894682888	0.009106926379020955	0.04877740830717252	0	0	0	0.17	0.09834924972533736	1.0478539257484905
TCGA-DD-AAD3	0.048894881627180954	0	0.01289094273638547	0.02898795206805373	0	0.41819389504804205	0	0	0	0	0.06342830262426932	0.004091264687902463	0.08409381221064662	0.11259529321454836	0.10090583866811398	0.06575500370913129	0.008142926773572352	0	0.052019886632153414	0	0	0	0.23	0.08517350894326092	1.0609529387420387
TCGA-G3-AAV7	0.026184450312071495	0	0	0	0	0.20411590546230962	0	0.06830254416182019	0.03687232853757184	0	0.0018421028285008554	0.022753919488926765	0.0280645193495227	0.2977786320339021	0.04547162579103854	0.2074346826289289	0	0.04258769736757971	0.01674078200149539	0	0	0.0018508100363318247	0.11	0.15742823693251604	1.0435673807998451
TCGA-DD-A39Y	0.10029238499489529	0	0.0027139590071771093	0.038633505679171176	0	0.17241049974904812	0	0	0.14423298989959246	0	0	0.0627890879624834	0.0029755083857383046	0.037938068950634604	0.022211131098341826	0.362016340178833	0.03755607120453346	0.01172893209501143	0.004501520794539833	0	0	0	0.93	-0.0182	1.1035275315358064
TCGA-K7-A5RG	0.052954948286010384	0	0.18341655871958934	0.22702555880003802	0	0.048368049095500895	0.04031082699298016	0.048257683552301756	0.04656250201625658	0	0	0.05096199976909911	0.04020995357475697	0.07768673526896995	0.08205015096721105	0.055707653785604036	0.00778207449233361	0	0.036960149312991554	0	0	0.0017451553663565633	0	0.3341990191111411	0.9445053809567406
TCGA-G3-A25Y	0.053144845493804334	0	0	0.03886600123633423	0	0.355328546305659	0	0	0.04575421561542315	0	0.010107903950885132	0.03513730854097411	0.07461635514803465	0.015020668623307702	0.09339052520820616	0.23454046630127548	0	0	0.04409316357609604	0	0	0	0.24	0.0786265862738676	1.061621152324779
TCGA-DD-AACF	0.019911102505018274	0	0	0.06990499902251919	0	0.13020149141492013	0	0.02338598823571772	0.006512815610449005	0	0.00983217799607899	0.0665864284346052	0.06458582351390486	0.05427955165309779	0.08139399966476717	0.35839025864875607	0.004429287688967802	0	0.10578240476363142	0	0	0.0048036708475663855	0.37	0.048139440972916954	1.0759237826252148
TCGA-DD-A3A2	0.04091914904523447	0	0.021977401697998743	0	0	0.20936897279562974	0	0.013219196958734025	0.004662614692494849	0	0.055780818887383954	0.06996541895636608	0.03522108361760336	0	0.11350500586492283	0.39076116575466946	0	0	0.044619171728962494	0	0	0	0.63	0.012563311539442065	1.097504671242395
TCGA-DD-A115	0.02003632747861758	0	0	0	0	0.3149634116751578	0	0	0.024519551999919047	0	0	0.11490081363277899	0.03968238558904864	0.10672183978633408	0.09533632352862885	0.16525257616157496	0.012632563282946001	0	0.10595420686499407	0	0	0	0.38	0.044904104014151444	1.078338331958225
TCGA-DD-A1EG	0.01305381895393866	0	0.017074481242676198	0.02537273088543773	0	0.18521032107658109	0.010615934531148667	0	0.05016988318965066	0	0	0.04136441329831307	0.03726800840511674	0.23895936579055363	0.13150668419149103	0.13972644362808667	0.017991639378748932	0	0.0916862754282569	0	0	0	0.03	0.25177670185352474	0.9911667755078767
TCGA-DD-AADO	0.007210592867240196	0	0.04433137837547618	0.18358112554236652	0	0.07083305144892414	0	0.04955509072046574	0.09931176006135052	0	0	0.07943697858664395	0.04003632565165357	0.17970358742816178	0.045380216662948045	0.14779335948638972	0.005405205608200842	0	0.047421327560178715	0	0	0	0.15	0.12005458297171472	1.045102707016259
TCGA-5C-A9VH	0.15492262196539563	0	0	0.03782320616678744	0	0.3311387431129449	0	0	0.09976707290973201	0	0.027079939355165113	0.03399999203123436	0.012608483852827783	0.08684829449760165	0.07078734309481931	0.11377877751587191	0	0	0.03124552549761991	0	0	0	0.87	-0.0093	1.1027755302247335
TCGA-DD-AACS	0.07191948976344037	0	0	0	0	0.2615264774085442	0	0.020679300977695072	0.04332465453609319	0	0	0.1099646479009025	0.08977944776410757	0.06837986279193681	0.07496044283103379	0.13073280642424015	0	0	0.08226648715023685	0	0	0.04646638245176952	0.98	-0.0406	1.1049779828191675
TCGA-DD-A3A6	0.04381519944432879	0	0.06130692290624098	0.0842091095034195	0	0.2020477040406764	0	0	0.13557973118547706	0	0.059155727898022	0.09011422161540349	0.06028497799677916	0	0.007765363103692621	0.1899625545256287	0	0.004272376702561144	0.061486111077770134	0	0	0	0.12	0.13548442133296393	1.0390094896194844
TCGA-BW-A5NO	0.07582399500591618	0	0.14722716883914158	0.0393208264573389	0	0.2502443428128608	0	0.01315059130234892	0.04972417055027259	0	0	0.04790665207132465	0	0.06527197362876526	0.06670680190438026	0.1908254553507933	0	0	0.050829136167152775	0	0	0.002968885909704797	0.42	0.038435228373011485	1.0586300262398747
TCGA-CC-A3MA	0.0307084951571402	0	0	0	0	0.054074937849327626	0	0.01751533562844301	0.02708022637085046	0	0.06692724621726318	0.03204193887534843	0.009399937532491125	0.6730541720081453	0.016268214778843985	0.07292949558214658	0	0	0	0	0	0	0	0.5574190328112497	0.8458311585430597
TCGA-DD-AADC	0.09080078330515298	0	0.02407132692286904	0.023842339724932275	0	0.22846033013117412	0	0.010262950111468041	0.05103735667191569	0	0	0.034589743369773725	0.011461645073644548	0.1672547020216271	0.14198255184919675	0.21439641922676017	0	0	0.0018398515914855463	0	0	0	0.36	0.050853810066233865	1.0842256474907517
TCGA-RC-A6M5	0.07741057107032255	0	0.09008490940651707	0.02843640571225396	0	0.28225442471372336	0	0	0.022916976211641	0	0.0661001633999923	0.022703814318898806	0.02634860988810194	0.05532460239887894	0.028973432566691094	0.28960185462856836	0	0	0.009844235684410658	0	0	0	0.62	0.014074816679428823	1.0773311956361464
TCGA-BC-A69H	0.002100292609300473	0.012389145205237387	0	0.06446291858266243	0	0.13707804637475535	0	0.004154692752336432	0.13414581368323697	0	0.005884586862887641	0.015550999010670008	0.04231838217256954	0.2726023328602265	0.0302935376725405	0.26066915171726757	0	0	0.0183501004963092	0	0	0	0.07	0.18793175672927329	1.02922630130358
TCGA-CC-5258	0.031324248528980365	0	0	0.041722517888543725	0	0.13334661230870765	0	0	0.07627000031497677	0	0.03716482684364697	0.009348744838600346	0.06958467484142479	0.29259759442095296	0.09287582376437094	0.19218151272976677	0	0	0.013424704117407722	0	0	0.010158739402620978	0.11	0.1472897742580146	1.0490889190345525
TCGA-BC-A69I	0.031116705035379243	0	0	0	0.07727312497376342	0.2586765793609363	0	0	0.013398202634870453	0	0.12580885974816775	0	0.17284712777677666	0.06176456972595351	0.06117113819592812	0.08735415345007048	0	0	0.10363527201644114	0	0.0069542670817130245	0	0.54	0.02275449632003532	1.0769388528274282
TCGA-G3-A7M9	0.23542500672568403	0	0.014607774443678265	0.07935417234014998	0	0.06692200599973906	0	0.0713793428059373	0.09974317674121712	0	0	0.05090980748373356	0.02352655247065553	0.3166121147973328	0.009730141300591964	0	0	0	0.03178990489128027	0	0	0	0.32	0.05826795677154853	1.0817290675952287
TCGA-ED-A627	0.081895608927746	0	0.035640912996923325	0.0769464497018926	0	0.38441518079352677	0	0	0	0	0	0.04269313496207699	0.06210865407199822	0.04290977869454323	0.09079152469079182	0.182598755160501	0	0	0	0	0	0	0.07	0.18652418274603105	1.0183113766089524
TCGA-DD-AACC	0.09652460714746657	0	0.11306851497602112	0.291692378939864	0	0.007345866147970898	0.03422633455665951	0	0.03973940507322124	0	0	0.05272419482706231	0.06800402483883616	0.02754579769466406	0.0954224470062948	0.12683884068828824	0.008732316335951612	0	0.0381352717676995	0	0	0	0	0.3343427409932521	0.9459350151390209
TCGA-DD-A4NB	0.04846214474380216	0	0.019291655695935377	0.09782098369137	0	0.39153236031962574	0	0	0	0	0.005235937556460842	0.06765622859648059	0.022776940327556162	0.05946890329232719	0.046395453685525896	0.24135939209091603	0	0	0	0	0	0	0.24	0.07602048579957582	1.0744013968497275
TCGA-ED-A66X	0.07474680019526868	0	0.03992090499797641	0.037466306829386904	0	0.15205982381463912	0	0	0.049274565486087774	0	0.011662394711765327	0.013220079667888181	0.042258110213639864	0.20337662704910925	0.026389933366133368	0.30959069278748996	0.02268161991537213	0	0.017352140965243044	0	0	0	0.06	0.21124946312995566	1.0089853287258141
TCGA-DD-A114	0.11148843304493686	0	0.059024148760507336	0.05551760742982186	0	0.20412528885857847	0	0.02254428637843629	0.045050362160726116	0	0.016540994983941452	0.02903302763414079	0.06957118758033945	0.10757704561957908	0.13247290714479562	0.07594344620569711	0.01705305839080665	0	0.05405820580769284	0	0	0	0	0.3362206185313882	0.9448121930752376
TCGA-DD-A3A9	0.0489420783955254	0	0.0035088766534727323	0.010712188726801743	0	0.37160183034429334	0	0	0.05255586930974114	0	0.037383198328054715	0	0.05155235080353151	0.09456749792278997	0.0824091360546571	0.12570179245927296	0.038610642459982886	0	0.08245453854187647	0	0	0	0.28	0.06519917100737373	1.059886810278715
TCGA-XR-A8TG	0.0952458510419034	0	0.047479308967411676	0	0	0.26043451245081406	0	0	0.04275574661906377	0	0.04267988155788378	0.032089050396100216	0.024636820273255023	0.08028553091311177	0.08609312985879604	0.1999609506085416	0.013178830623648647	0	0.011680955538377594	0.061713765385961315	0	0.0017656657651311098	0.68	0.007684695923127163	1.0806871631404231
TCGA-ES-A2HT	0.05982809721998805	0	0.06464828974562985	0.07375552498449162	0	0.13577554391751384	0	0	0.11540005391121334	0	0	0.0803722451301996	0.04744365787927006	0.06268241236659015	0.06305655640632113	0.2731870427970087	0	0	0.023850575641773685	0	0	0	0.57	0.018770758864484163	1.0779320826132117
TCGA-2Y-A9H3	0.0612820988154624	0	0.15607605436478458	0	0	0.11673745685197322	0	0	0.03999710239103867	0.023337775440953994	0	0.05480251137487613	0.05211791772450664	0.011952222928704657	0.023842094350237004	0.2104887059335205	0	0.002043081609992662	0.2473229782139495	0	0	0	0.06	0.20468918897456814	0.9956412140685234
TCGA-2Y-A9HB	0.004145001348175565	0	0.012807771849353373	0	0.10940458141844275	0.21461207808767643	0	0	0	0.0425062510083387	0	0.04458785411169782	0.03408651124034884	0.0698572057966357	0.1636842063424084	0.1697260781920271	0.00716818654276326	0	0.12741427406213204	0	0	0	0.23	0.08371718740668102	1.0672632398540025
TCGA-ZS-A9CD	0.046116925495133756	0	0.01889057102502602	0	0	0.35329174469297725	0	0	0	0	0.020305280900898406	0.02260450945084813	0.041514322440799334	0.09266533333264988	0.1198755291915927	0.2022894542226298	0.0029562537128384465	0	0.03861354622520158	0	0	0.04087652930940469	0.26	0.07413822350753692	1.0636107221261677
TCGA-2Y-A9GV	0.09219931288219149	0	0.020062675415114126	0.010479537689986091	0	0.22628185531527203	0	0.010994879919289954	0.03297226513322057	0	0.027577793862143193	0.02290752738591534	0.027519426253228278	0.10137746373398286	0.052885485574054175	0.33781399045632937	0	0	0.03692778637927251	0	0	0	0.28	0.06643512141199456	1.0636086768905633
TCGA-BC-A10T	0.10468141068003982	0	0	0.08977492832505983	0	0.23302738223528066	0	0	0.01402024015115962	0	0	0.07009651785528079	0.033103994069933765	0.00895117841953442	0.0527509967345304	0.26454136113379534	0.001	0	0.1280523311442507	0	0	0	0.87	-0.0086	1.089531555918664
TCGA-DD-AAEI	0.013029821928435948	0	0	0	0	0.1700063119884254	0	0	0.04583934933723196	0.03708186834189334	0	0.05929941776516932	0.004754171950425416	0.17758732253721282	0.10259464226520668	0.29327698203946595	0.004513768993709015	0	0.09201634285282415	0	0	0	0.23	0.08516300165241658	1.0698136971653638
TCGA-FV-A2QQ	0	0	0.017847389069610725	0	0	0.3488304738896692	0	0	0	0	0.0270383922635599	0.04959407454570744	0.07610392973966207	0.12686887172161682	0.0885889145163737	0.1592182420382922	0.01482596734280566	0	0.09108374487270227	0	0	0	0.26	0.07060056351955704	1.0610027022449
TCGA-PD-A5DF	0.06983956307460608	0	0.0037285536130094625	0.00451264958556773	0	0.13947038286427577	0	0.008631511094329237	0.05170930574434715	0	0	0.031622025683152935	0.04491699146760633	0.2468210601408151	0.053734198690562465	0.2425962846015386	0	0.03562022435423981	0.06679724908594938	0	0	0	0.06	0.20900557084796065	1.0112053343712728
TCGA-EP-A2KC	0.06303105321180054	0	0.07681831137996165	0	0	0.18721014493784222	0	0.058086356257510595	0.02026459980091758	0	0	0.05979969247899393	0.05833737907082332	0.08109822797211916	0.09345495453544825	0.2289262996916495	0	0	0.07297298066293326	0	0	0	0.37	0.04745611742593836	1.05903378745246
TCGA-CC-A7IG	0.007776035881063362	0	0.021972321238422885	0.005884324525681467	0	0.19753155847297446	0	0.007402226336263555	0.11215448456374957	0	0	0.1130876812940921	0.03314551422825958	0.156293763919467	0.018633785253301248	0.2778230235094168	0.015341267109762032	0	0.02728443223287394	0	0.002082470671679521	0.003587110762992515	0.21	0.08911556571978987	1.0643483212525453
TCGA-DD-A3A3	0.014891475683669043	0	0.004052500988984085	0	0.0811210754635098	0.20803512364314838	0	0	0.0750770021518206	0	0.1063542190211823	0.029199729592730903	0.07515623222504363	0.14706028349908057	0.030578831411820724	0.044854363732424345	0.005783083954053657	0	0.16706011033021784	0	0	0.010775968302314096	0.35	0.05272483313649887	1.0682342775908216
TCGA-4R-AA8I	0.054200003640636166	0	0	0	0	0.08254601520631424	0	0.09188846164227853	0.03513512732998113	0	0.039582541455977914	0.05719672194512173	0.016472862695987488	0.1633522598784188	0.09718666636344399	0.254393260409612	0	0.07235624424528134	0.03568983518694666	0	0	0	0.41	0.04212029471031573	1.0852822986949382
TCGA-G3-AAV3	0.04923274585238551	0	0.12181900460450573	0.20241410915240493	0	0.029522122435834436	0.031820647307899866	0	0.07796180548432659	0	0	0.06691588268938355	0.017346550054722944	0.1845047956976166	0.08796701142815569	0.04410673911450175	0	0	0.0863885861782624	0	0	0	0.1	0.16411541935044296	1.0186168543565959
TCGA-G3-A3CJ	0.05611822608764771	0	0.011224875875377932	0	0.009395308352605996	0.24681166203166247	0	0.023413720028738743	0.01862068083556829	0	0.05848977162703523	0.05503535750905484	0.09941755055209048	0.08369112003143098	0.07425506168886462	0.15667167098265553	0	0	0.10685499439726713	0	0	0	0.7	0.006364715400700665	1.0795322895922461
TCGA-DD-A4NG	0.0794343161955752	0	0	0.048183360981356296	0	0.34675915295123527	0	0	0.06656814090074384	0	0.019432532178235623	0.027480497823605985	0.034272929677237274	0.10109314883029664	0.08063848499006464	0.1596573439598513	0.007810359449600549	0	0.02866973206219737	0	0	0	0.35	0.053494488913965	1.0735342507699013
TCGA-DD-A4NP	0.10224541674605708	0	0.021653216277037788	0.006609439742219009	0	0.10350741044420159	0	0	0.03170719797057182	0	0.04832372350100497	0.03737110852916506	0.028579713984856543	0	0.016693620082177136	0.3195069582024478	0	0	0.28380219452026123	0	0	0	0.86	-0.006	1.0958802113895207
TCGA-5R-AA1D	0.09867050344358438	0	0.09457661817127654	0	0	0.2759827002684399	0	0	0.008178595106957415	0	0	0.054937312075276544	0.034604215166689926	0.0870024869242432	0.041726667192009216	0.2250192324241405	0	0	0.07930166922738238	0	0	0	0.17	0.09853868243714771	1.036509809921794
TCGA-ED-A5KG	0.16253792854121465	0.04242965450607515	0.031357395256953045	0.14405089603353435	0	0.29844251600342864	0.0005	0.013966771853833137	0.009332529304140646	0	0.02644466138767416	0	0.012750537863950001	0.060489371601101447	0.07872008597420763	0.11344210907745018	0	0.004243095687937794	0.0013080607265407898	0	0	0	0	0.5763561809098267	0.8236482471028774
TCGA-DD-AAW2	0.02389353815120666	0	0	0	0.05241990987672048	0.323868826935119	0	0	0	0	0.02562797149895829	0.09024579638915109	0.09567222470876086	0.08680338995117448	0.045659883296229796	0.036243190713616515	0	0	0.21956526847906285	0	0	0	0.91	-0.0144	1.10345358825957
TCGA-DD-AACA	0.13333585036912743	0	0.010712243839232222	0	0.022670436181141725	0.23767461068688492	0	0	0.011168877836020627	0	0.04631097274245499	0.05301916995296843	0.025725255725635568	0.07671268931104702	0.02667325139040203	0.29066677351908876	0	0	0.06375273859587101	0	0	0.0015771298501252597	0.81	-0.004	1.0879158522977284
TCGA-2Y-A9GW	0.02153650275603729	0	0	0	0	0.22952489009119367	0.002632351205014567	0	0.052347561688280767	0	0.014631027391176632	0	0.03205104613861414	0.39006029603313913	0.11542477405789424	0.06110361529170457	0.035960093917326776	0	0.02890555973371279	0	0	0.01582228169590535	0.01	0.3120432986731949	0.9748421570889246
TCGA-DD-A116	0.08206600409547234	0	0	0.04696412852581645	0.011722525850124663	0.060390486397015504	0	0	0.08291126190028028	0	0.017477407883541296	0.056845025513802994	0.045256996428098425	0.10984496624534026	0.058535638541542305	0.2856939010813475	0	0	0.14229165753761797	0	0	0	0.33	0.056339026162146276	1.0647932454742557
TCGA-CC-A1HT	0.008138933728028252	0	0.031152844575182283	0.004185011105006778	0	0.10547788615687986	0.00953372004837236	0	0.03760254189631936	0	0	0.09288086463120211	0.041928878296639015	0.08044362391971814	0.2399768756261862	0.2657300623161619	0.01683081171119883	0	0.06512233806872943	0	0.001	0	0	0.39700855858202316	0.9303632719070297
TCGA-DD-AAC8	0.07153263465646276	0	0.007419149116300892	0	0.1250453728755113	0.21253023971651727	0	0	0.03718554474161819	0	0.09988066998499404	0.046301025795093834	0.0695351514323481	0.07511958827429997	0.02093673696710214	0.18766943779643352	0	0	0.028894375659315658	0	0	0.017950072984002335	0.44	0.03403741061390427	1.0792512797443181
TCGA-G3-AAUZ	0.0351950886021366	0	0.10678516599668178	0	0	0.2863638498016517	0	0	0.020776231867702902	0.0891187998099534	0	0.009878132986020277	0.048319766245599	0.03820703121484936	0.05755404436928947	0.1953863037179146	0.0029065375699445397	0.0060429233264731146	0.10346612449178319	0	0	0	0.37	0.05070308229729569	1.0533593190882309
TCGA-DD-AAD2	0.04540575518090646	0	0.012052008704648383	0.09846057496756142	0	0.28668862700428066	0.028034055589918724	0	0	0	0	0	0.045003210609235775	0.2727723157583152	0.04796685324334893	0.13455389802674755	0.007051997116076696	0	0.02039865205861639	0	0	0.001612051740343846	0.11	0.14039457155183901	1.0441749148448083
TCGA-BD-A3EP	0.19116929763387103	0	0.08148502037788052	0.08262480576468187	0	0.3221833772350764	0.004543813206780121	0	0.030923093835364276	0	0.008074102387309745	0	0.03615078423636301	0.104435431606174	0.06436441067208137	0.04827356865442621	0	0	0.023589803039891853	0	0	0.0021824913500995283	0.07	0.18960898656746744	1.0115159477519033
TCGA-DD-AADR	0.054677560316376904	0	0.02510122784480716	0.10270005998884132	0	0.30258883315580637	0	0	0.04686745258196131	0	0.00814250465628771	0.04176286421309674	0.023939306068840274	0.09273102300310586	0.04920532620564616	0.2300580480019871	0.005490600385468378	0	0.016735193577774723	0	0	0	0.37	0.05025381366536128	1.0748403809246416
TCGA-DD-AAVU	0	0	0.0010558147143920249	0	0.07620653039904123	0.036446950729159294	0	0	0.09336186856907029	0	0.09533543870533051	0	0.0423995923842266	0.4497851248847781	0.02145895433547576	0.16551812507249683	0	0	0.01843160020602937	0	0	0	0.07	0.18273365887443066	1.0582119174892128
TCGA-QA-A7B7	0.07783929750793264	0	0	0	0	0.22852444651189013	0	0.07917935607512983	0.0671354747056038	0	0	0.0948427160266048	0	0.017473416158668518	0.06500196581469077	0.16952410902529538	0.005469373865847801	0.012490953397211112	0.0890826750274842	0	0	0.09343621588364102	0.79	-0.0017	1.0895415217806481
TCGA-UB-AA0U	0.016925751298927316	0	0.009434907536900182	0.04825040172669204	0	0.34037124462038243	0	0	0.02087364471372461	0	0	0.03320028892200872	0.09546299140582477	0.007945992494337447	0.10164664359670536	0.24504576811297846	0.06002493457380276	0	0.02081743099771589	0	0	0	0.28	0.06534957545252269	1.0667653955250065
TCGA-CC-A9FU	0.02726590238817976	0	0.07503941133737416	0.12517556620972364	0	0.16010913313246655	0	0.016331491895190876	0.09641695014276615	0	0	0.06630570394449739	0.02422500623701966	0.1442881446086193	0.06275469483789115	0.1051062062073105	0.01156240016246067	0	0.08541938889650019	0	0	0	0.77	0.001	1.0829109213861676
TCGA-DD-A113	0.0021746202063375815	0.005281299986228047	0.03798721582142903	0	0	0.309393462048364	0	0	0.09258903865269304	0	0.0035132707592182228	0.06830638969558303	0.032859707477247965	0.171145276051238	0.05733981371876475	0.10207950964065554	0.0050378548717111395	0	0.11229254107052974	0	0	0	0.44	0.033677725596929	1.0745568167484003
TCGA-KR-A7K0	0.06129001451265996	0	0.003879992732763547	0	0	0.20477238237478076	0	0.0016406898575595068	0.02632111362850015	0	0.007170199900889974	0.05096524908469921	0.021932241262918255	0.23472080012832303	0.08627882133050982	0.2606167052487876	0.009808862706139607	0	0.030602927231468558	0	0	0	0.15	0.1257718079121862	1.053896926765301
TCGA-DD-A4NL	0.11617884277220597	0	0	0.05543605841346198	0	0.26464126879254357	0	0	0.043637252954444074	0	0.008295547507821391	0.040233172792341024	0.033658468175273605	0.06019447705488752	0.019194850072137584	0.31696560120140493	0	0	0.04156446026347836	0	0	0	0.81	-0.0027	1.092255238859179
TCGA-DD-AADW	0.08110409648687067	0	0	0.04552798311898067	0	0.18692933827356087	0	0.010802945294025092	0.0390151768989292	0	0	0.055968811073216725	0.0030035002417482686	0.15755888709979743	0.1013498618737209	0.24222662987987204	0	0	0.07651276975927811	0	0	0	0.42	0.037154849948478494	1.0805890883377736
TCGA-CC-A8HV	0.010855788523741028	0.014961522828771001	0.011876110419012117	0	0.14931722756738633	0.25820733042772276	0	0	0.007556226944097789	0	0.10594987077479227	0.033534011795196925	0.0535098682150724	0.16540447579581088	0.007198970873265768	0	0.038064550948127746	0	0.14356404488700295	0	0	0	0.63	0.011063261405007388	1.0929168153384896
TCGA-GJ-A9DB	0.10079972020869502	0	0.021638617062941155	0.005141050896667133	0	0.2362477571677817	0	0	0.051538975025986825	0	0.01707429112782104	0.025294319907580798	0.02109538528444552	0.10764539365689595	0.06449428202716669	0.29127760496944677	0.0029019905356404644	0	0.04840040686780231	0	0	0.006450205261128618	0.41	0.043422366279194075	1.0693963163508255
TCGA-BD-A3ER	0.014966085213998498	0	0.017693939117349313	0	0	0.34738044717147226	0	0	0.1152016778363552	0	0.003923427890505323	0.02516251024312167	0.07456297864043128	0.21003702791139955	0.05343772705024163	0.04373881066169215	0.0063730890211460165	0	0.08132327509372517	0	0	0.006199004148561919	0.3	0.06343717723766805	1.0666742198444814
TCGA-ZP-A9CV	0.15272356342346613	0	0.024130762231140343	0.01895241215850427	0	0.3496876282555719	0	0	0	0	0.03861292540514118	0.026098240214712725	0.05758490890946257	0	0.05635491251048815	0.19371004330494426	0	0.04202894447643744	0.021471579594308073	0	0	0.0186440795158229	0.4	0.04389333099299735	1.0692773075442426
TCGA-DD-AAVP	0.03147300147765802	0	0.04200913660974987	0	0.1495521109401531	0.05527571422939113	0	0	0.00811717767356268	0	0.03571261832582937	0.07153756615272869	0.08061666523891092	0.09372582791868093	0.07943807803139794	0.08460355727637021	0.01397547072545946	0	0.24056348355479718	0	0	0.013399591845310468	0.47	0.031660884323484656	1.0723991844882201
TCGA-MI-A75C	0.019372629474349964	0	0.011724198350730918	0	0.08669515833307745	0.3245584786107235	0	0	0.11737222178805183	0	0	0.09515273933572355	0.058541218947749836	0.17469939466815346	0.027009132715950932	0.056141386282974125	0	0	0	0	0	0.028733441492514465	0.4	0.04415943578189157	1.0935340279917736
TCGA-DD-A39W	0.10026164426041419	0	0	0.050174608439286165	0	0.11702804615889104	0	0	0.04842117373098113	0	0.09307755089320291	0.01536691490857224	0.09733862306133031	0.08625340997919857	0.1288363246307986	0.20771106218423163	0	0	0.0555306417530932	0	0	0	0.37	0.04860658876861031	1.072989678039983
TCGA-DD-A4NA	0.042292388432775	0	0.028326144817158377	0.009662487936747738	0	0.17705630905159547	0	0	0.09857420683840236	0	0	0.10483909252907583	0.017080314845373593	0.09627198292716442	0.06170554835612561	0.26370888655286484	0	0	0.07467766071488767	0	0	0.025804976997829132	0.23	0.08364155793852929	1.0553550820855997
TCGA-DD-AAVY	0.10799043523748773	0	0.003253790408038877	0	0	0.07039893789201315	0	0.04389659888449597	0	0	0	0.11366151078415807	0.055944134491173726	0.05955832629062372	0.1424258899529757	0.2558785086425305	0	0	0.14595824898279255	0	0	0.0010336184337100263	0.77	0.0010239212234336352	1.1016474999785673
TCGA-DD-A1EC	0.07303008587325638	0	0.04668452277419414	0.11751516336816195	0	0.11464038361253205	0.03170465546637834	0.03426403562878418	0.07674935378438068	0	0.04319853834386183	0.05225698521151631	0.024674949306574673	0.10920254261047016	0.14883369361778798	0.07684432213796304	0.01573407571791768	0	0.03466669254622065	0	0	0	0	0.38403964195921164	0.925667597645431
TCGA-5C-AAPD	0.03408998960455558	0	0.17124767635155855	0.09022248126329009	0	0.08821775683860614	0	0.029033867855640477	0.06745531358270226	0	0	0.03603119307035223	0.03290873317512599	0.1178361208739778	0.13076732330924973	0.16435459380900175	0.015411429649964508	0	0.022423520615974985	0	0	0	0	0.3667061100457706	0.9307140827130047
TCGA-BC-4073	0.007307096616746043	0	0.08530034970837821	0.053612829509985416	0	0.15127055078679266	0.03659011497624306	0	0.005667111062561447	0	0	0.004026251218561861	0	0.2082147540547139	0.10050834793154655	0.16098949409432012	0.04555692047251189	0	0.03480323286707704	0	0	0.10615294670056183	0.01	0.285369230389757	0.972483841470973
TCGA-WQ-A9G7	0.024903412657694045	0	0	0	0	0.20374909295462518	0	0.01542764841575663	0.05989421584718361	0	0	0.11907913894319284	0.030273837993906472	0.2682973151710954	0.05183653476300182	0.2074730154722099	0	0	0.019065787781334085	0	0	0	0.18	0.09513287568344178	1.074184123051379
TCGA-CC-A7II	0.1644613065341223	0	0	0.056421315793693846	0	0.10965685129423808	0	0.010008409625780179	0.06056203073147483	0	0	0.08500739184690995	0.011784470024154671	0.11450479592113903	0.010147709963567583	0.3242757973352166	0.01710191559272149	0	0.03504756920123508	0	0.001020436135746323	0	0.37	0.046393980840245035	1.0775592617713698
TCGA-CC-A8HS	0.08485127014778701	0	0	0.09792051660156528	0	0.17170791711500377	0	0.0390370715556317	0.11396549678609279	0	0.00489624535572321	0.06500088728686595	0.0342711918917722	0.1585817660286235	0.058803048008288554	0.14733567227284097	0	0	0.02362891694980504	0	0	0	0.89	-0.0114	1.1007790250040013
TCGA-DD-AAEA	0.04048892661919099	0	0	0	0	0.29045497879835513	0	0.045112309358501176	0.006671484478036627	0	0	0.10264442764064255	0.03559781076400775	0.18728034203184626	0.12019691276522908	0.07325074216289765	0	0	0.0983020653812928	0	0	0	0.15	0.11127727795622726	1.0544500860356547
TCGA-UB-A7MF	0.11236911046505818	0	0.012188252024978582	0.17697107077998317	0	0.08516954655924697	0	0.008660830651366289	0.07408710665326276	0	0	0.037013898837567144	0.06208771280365137	0	0.211493539960063	0.13687412786921627	0	0	0.08308480339560623	0	0	0	0	0.32209418427404085	0.9636656319281072
TCGA-BC-A10R	0.08147649777281628	0	0.02331599358877986	0	0	0.2357890166833368	0	0	0.05377166137420658	0	0	0.09624402228103394	0.05565780569357025	0	0.04241936724597929	0.35815373488337515	0.008655251540807256	0	0.04059291859077627	0	0	0.0039237303453183115	0.98	-0.0266	1.1008998178966878
TCGA-ED-A459	0.09985821423294039	0	0	0	0	0.1166704888164867	0	0.043556750171414325	0.05652423672050701	0	0	0.04510305507231803	0	0.15907678350362545	0.028640429580390637	0.40630790356359975	0	0.023142820664372756	0	0.011661347558583104	0	0.009457970115761851	0.42	0.04073500501120012	1.094572211394897
TCGA-BC-A10Y	0.06553989963932341	0	0.05060806430629171	0.062431769789959145	0	0.22022813991891851	0	0.0259351904782911	0.06989415724988453	0	0.0035860924653763303	0.07043134485963877	0.08626191969934434	0.010441124700756926	0.15803448443960394	0.16182050852484414	0	0	0.01478730392776713	0	0	0	0.35	0.05236692620005959	1.0802233385349524
TCGA-DD-AAE1	0.03527603849956354	0	0	0.0060749113043010025	0	0.27682881508954627	0	0.0025417074091423366	0.0711502194794122	0	0	0.08730025566300793	0.04724789558898554	0.09425241801261308	0.10603411922112531	0.13775153481819746	0.02525943524958581	0	0.11028264966451956	0	0	0	0.63	0.011531618685450693	1.0859787720473577
TCGA-DD-AADN	0.04616746253622173	0	0.1772138977207608	0.2708113666864064	0	0	0.010217330856060683	0.02280214539994526	0.07206879385987931	0	0	0.10131369600458848	0.0365739237014586	0.10409227929113168	0.04845955828204977	0.09134169497990284	0.003273843933559315	0	0.015664006748035055	0	0	0	0.06	0.21163020974743954	1.0022063090807851
TCGA-CC-A3M9	0	0	0.013827553730181704	0.3199813652918554	0	0.04091246108375151	0.010122702715732776	0.047958200313856274	0.07075399672073744	0	0	0.0187872520583148	0.07558585503801518	0	0.0835010436372829	0.3095005338564301	0.006556398247903921	0	0.0025126373059379914	0	0	0	0	0.4548903919959715	0.889945763316978
TCGA-DD-A73C	0.14314561442000676	0	0.006381611090679678	0	0.0082107498365	0.2512433739583263	0	0	0.03924340335006707	0	0.06501673865084687	0.04238137540406716	0.10130984552597919	0.051978111995708294	0.007913796126201795	0.13695709022313166	0	0	0.13183081310665798	0	0	0.014387476311827296	0.91	-0.0152	1.08579468237059
TCGA-BW-A5NP	0.007845411386965989	0.01907047197157324	0.020396959763516506	0	0.05422828132230913	0.3463273069917454	0	0	0.004847582820259921	0	0.056638492367354396	0.05135579502413709	0.1109112529488822	0.11949427582680847	0.04979951981013807	0.04698532745800231	0.0021470292170874504	0	0.10995229309121975	0	0	0	0.87	-0.0097	1.093427308024021
TCGA-DD-AAW0	0.017044738321242626	0	0.0004	0.024201481269525135	0.01339829427647926	0.3036376234187223	0	0	0.026588058033168015	0	0	0.018052842084043785	0.06358419536436771	0.27163285417087546	0.059243700478613735	0.07515385617430514	0.04189668157561811	0	0.07114805157438515	0	0	0.014052178296000393	0.08	0.1729795017780519	1.025558411348626
TCGA-BC-A216	0.04443497759109244	0	0.04075270748390127	0.3109166170196031	0	0.04491359863382752	0.002949223394616467	0.09361344728290573	0.047768920054247495	0	0.08561195919569381	0.04703201177197934	0.03126778494363873	0.030100853272644074	0.0863318497654891	0.09287186541593018	0	0	0.04143418417443074	0	0	0	0.44	0.03372362231066652	1.106717187441857
TCGA-DD-A4NO	0.11220084234727405	0	0	0.03335340355545455	0	0.21697719001118715	0	0	0.0717491957414837	0	0.018952868788152756	0.04414779898947428	0.049931818729660536	0.032402615243338	0.08290524598815212	0.2687616611658585	0	0	0.06861735943996436	0	0	0	0.87	-0.0081	1.088295100444407
TCGA-2Y-A9H8	0.009368949377501639	0	0.10689124039132847	0.01665548203579383	0	0.13203948717610875	0	0.05673077147158685	0.0012897588897344552	0.0021292648451478853	0	0.026418133577100683	0.07238884431079144	0.14921621368810797	0.1339650520353239	0.20034443738064459	0.010240320094484437	0	0.08232204472634502	0	0	0	0.15	0.12279724634867058	1.0383563533947593
TCGA-DD-A3A8	0.18094036383135204	0	0	0.0531844358068534	0.0390216685669647	0	0	0	0.02527991038122989	0	0.13994173806098073	0.05363089813945197	0.08914986391113928	0.05492279052497001	0.10614069716100984	0.09676855636355407	0	0	0.16101907725249406	0	0	0	0.87	-0.0075	1.1014483426648438
TCGA-LG-A9QC	0.08417131909994428	0	0	0	0	0.2113507789197588	0	0	0.06867063926853945	0	0.07438986104336576	0.04914217943183147	0.05151633579673029	0.10952753906931775	0.04854260904640779	0.27287673455637096	0	0.0032895064655971474	0.0265224973021363	0	0	0	0.94	-0.0195	1.1002488670801418
TCGA-DD-A1EI	0.061325017941501025	0	0.011647036665823987	0.026473495676491217	0	0.30088461556577495	0	0	0.04559930784656648	0	0	0.04115308535147397	0.027791239156883977	0.0944104063507854	0.05081646439351023	0.28063031460385357	0	0	0.05180805257685342	0	0	0.007460963870481761	0.53	0.024565677270619948	1.0796524879909277
TCGA-K7-A5RF	0.06633504076468986	0	0.05626312141470494	0.0601083898326678	0	0.25177021062422694	0	0	0.0027118743315558544	0	0.047404291984613905	0.0022047266285430836	0.058420045815800105	0.05185192585193807	0.11569704424662038	0.2824719807980772	0	0	0	0	0	0.004761347706561802	0.17	0.09892119491721403	1.0514857193114928
TCGA-DD-AACT	0.01448089822352518	0.06056774597371191	0.038730051577272065	0	0	0.25568589641607564	0	0	0.024914130783504285	0.08407658870043884	0	0.0776967862155057	0.025236191409579018	0.09988698243615937	0.0497348131279922	0.06788859818647502	0.007486327558102595	0.004005815218365919	0.15149999623541016	0	0	0.038109177937882155	0.41	0.041957216392359706	1.0679505721766256
TCGA-DD-A73B	0.056952067634928126	0	0	0	0	0.5335500728107734	0	0	0	0	0.011658786573227461	0	0.10071942598698376	0.08673177354825931	0.0031968458944685915	0.0762933846389845	0	0	0.10506852659487449	0	0	0.025829116317500518	0.98	-0.0369	1.116385330476667
TCGA-CC-A3MB	0.087494532108407	0	0	0.12181426323058128	0	0.19109817117661637	0	0.008933095171277702	0.04617578104372341	0	0.045590235249837845	0.02588856953647479	0.023779572525137373	0.08498695221573657	0.09513010481703585	0.2640648880973594	0.0017071941877300756	0	0	0	0	0.003336640640082358	0.93	-0.0178	1.1073127834205045
TCGA-DD-A4NE	0.14222364167702709	0	0	0	0.006466395769762025	0.12720814721317047	0	0.0499753664241073	0.05332942165587081	0	0.022831481481447924	0.08168255476534109	0.03557725181931679	0.03964008277618132	0.05622351448620728	0.33628152844264203	0	0.02639578936070794	0.022164824128217943	0	0	0	1.0	-0.0629	1.117156468011146
TCGA-5R-AAAM	0.05596374457277201	0	0.015737440496818897	0.009344665293332895	0	0.30869931849150645	0	0	0	0	0.03743574239751031	0.023268393566014955	0.07753530755961434	0.05432220388397161	0.06635272706362234	0.35134045667483615	0	0	0	0	0	0	0.17	0.09756098598595302	1.055696809452215
TCGA-DD-A4ND	0.018417830674378802	0	0.03884951819886645	0	0.003138565457117964	0.44222472017778286	0.012483146487089631	0	0	0	0	0	0.06710369460761847	0.08006548154762552	0.10494772501655973	0.1579425238905889	0.012345712767145533	0	0.047256904140309086	0	0	0.015224177034917078	0.15	0.11325239531543092	1.0451626113392671
TCGA-ZP-A9D2	0.08114043235495641	0	0.020225450001802262	0	0	0.25183877523036874	0	0	0.013991142331314488	0	0	0.018827615035721827	0.05994693829891741	0.19753591341026494	0.09698762808392654	0.2229581776005507	0	0	0.03654792765217666	0	0	0	0.14	0.13143067280843732	1.04202077256423
TCGA-DD-AADI	0.016431650372074984	0	0	0.16168913013042718	0	0.2986521932694312	0	0	0.052929459274089985	0	0	0.05396196612064551	0.05442158040617373	0.026308382778705064	0.11436397245771955	0.1570706651886868	0.024042658773188938	0	0.04012834122885705	0	0	0	0.11	0.15363283751686999	1.040208392125659
TCGA-2Y-A9GX	0.023502417149912372	0	0.03691884997502423	0.019934863244472287	0	0.4447924988522134	0	0	0	0	0.05125835856803798	0	0.03585973413191215	0.10256502913197989	0.07091036242639737	0.17683465620537697	0.027138994127515637	0	0.010284236187157746	0	0	0	0.05	0.22648476035955453	0.9988889747622861
TCGA-DD-AACY	0.11315467502456365	0	0	0.04832254163260549	0	0.30957443925770806	0	0	0.062124628642705466	0	0	0.06991434322478751	0.0005	0.07172261652640434	0.03843854221230612	0.2862866674791525	0	0	0	0	0	0	0.78	-0.0002	1.1016046160502846
TCGA-DD-AACP	0.01664755560832856	0	0	0	0	0.30368400839132204	0	0.009244667167510314	0.08752366231085426	0	0.03105082441783392	0.09978174080177897	0.058429921931786095	0.18943195484071398	0.04049178667339053	0.020431820114075138	0.003150666640611909	0	0.14013139110179423	0	0	0	0.47	0.02951886756705949	1.087428934778655
TCGA-G3-A7M5	0.0803101006632717	0	0	0	0	0.2733120556045235	0	0.020020021135056944	0.02480712752819488	0.08596488081820707	0.08539865097632385	0	0.08110929228181989	0.13256676809216264	0.043880166642478506	0.03683505470047169	0	0.01020000532941001	0.1255958762280794	0	0	0	0.63	0.011276562416980445	1.0838960104715034
TCGA-DD-A4NS	0.04894079864508453	0	0.07029584009308372	0	0	0.3473402052511969	0	0	0	0	0	0.05709735673211024	0.11847677773262258	0.11074547891673936	0.08857433935542425	0.09060316447142029	0.0022672786628409824	0	0.06273111491482274	0	0.0029276452246544487	0	0.15	0.12879639882192234	1.030365836355682
TCGA-WX-AA46	0.050950229669354925	0	0.00982151642422903	0	0	0.2169222781615893	0	0	0.02620251954198369	0	0.024116349171137367	0.06155033127862831	0.061112404170247776	0.02208062497789802	0.07054441710233676	0.42019928134088974	0	0	0	0	0	0.03650004816170509	0.57	0.020602691513266002	1.0952908242937127
TCGA-O8-A75V	0.04827063182757711	0	0.008216824298171135	0	0	0.22972445608717698	0	0	0.0651641569324402	0.05137496794643412	0.0029517078263084882	0	0.03988748965713238	0.1679427999648376	0.06684278466276135	0.22192039057432617	0.0031514472291449594	0	0.08763970765850292	0	0	0.0069126353351865915	0.17	0.0987729135771639	1.0485974459282839
TCGA-DD-AACH	0.11875998318960192	0	0.009492377849923725	0	0	0.15297005178676787	0	0.0006	0.055795007883272255	0	0.025756028012983687	0.06763472521033609	0.012763590316951443	0.06411449210195884	0.025027307869861813	0.40733674366379485	0	0	0.043288081699818196	0	0	0.0164779141392759	0.47	0.0297262210267283	1.0847744733115587
TCGA-DD-AAVQ	0.12516189599054248	0	0.08701548332140985	0.032931585226024726	0	0.25081960849326784	0	0.016590270499155707	0.05791973679400085	0	0.04328857165308079	0.005774909534689847	0.023068297212062074	0.12936921616223532	0.1281978175785395	0.06730243388493148	0.032560173650059566	0	0	0	0	0	0.02	0.25714268348929287	0.9814904657819757
TCGA-RC-A7S9	0.0737977072930169	0	0.07156489722584623	0.06156659121639939	0	0.22263246461070016	0	0.009971683943861363	0.04288791108338769	0	0.01824485612880717	0.047759383197873206	0.04685206766160351	0.038952931031959875	0.10754223342904086	0.1914557177891966	0.029574720176215576	0	0.03719683521209147	0	0	0	0.66	0.009454941559654588	1.0780471917512884
TCGA-BC-A8YO	0.03383772207643135	0	0.0026897152134801243	0.10170342247618956	0	0.21437155262823132	0.024670094506261075	0.0699588921992014	0.01849221348121378	0	0.010728361552617265	0.05743024207793737	0.017009483490955567	0.06430385283794952	0.16743140164500345	0.1158572613192097	0.06419260856908095	0	0.037323175926237594	0	0	0	0.06	0.2064991322869241	1.0154783975329498
TCGA-DD-A4NR	0.013770377013488821	0	0.017367835735947204	0.15687292099148203	0	0.03711221436115055	0.06167962049322803	0.001587776132835478	0.11385025807509515	0	0.03881649618765906	0.020545824547612355	0.0472246829736477	0.08263185060939814	0.09512846665214761	0.2513758669069414	0.004014015746160999	0	0.054960681206484854	0	0.0003	0.002804046891839221	0	0.3329257596146933	0.9472488383747089
TCGA-CC-A8HU	0.0969729680940906	0	0	0.03976857628385836	0	0.13831361438682388	0	0.027842115595942588	0.07008189395266744	0	0.014958296670209058	0.07680118095210245	0.06328446235036254	0.06976814713275559	0.03001447241748047	0.3099356924424914	0	0.006571164999146106	0.05568741472206947	0	0	0	0.87	-0.008	1.0912759218394443
TCGA-DD-A1EE	0.04338694372433675	0	0.0015920687942798952	0	0.11621038941583657	0.12414838991761319	0	0.008077679793206822	0.04971234785845974	0	0.08691019680293877	0.026523013727849345	0.06885551160303224	0.14646925387866225	0.02601575739025459	0.15265266565584154	0	0	0.13224873217693386	0	0.013730924479487865	0.0034661247812665334	0.57	0.018930129449214947	1.0751155212800076
TCGA-FV-A3I1	0.01723666513887293	0	0.01887552449912356	0.014404509290474606	0	0.22747561251207724	0	0.037925752244591805	0.0758373987947078	0	0.01495040550958218	0.06424410226216391	0.06857637382617329	0.22023342559528483	0.07574603340545036	0.05916315845041192	0.027344866026500388	0	0.07500111073171717	0	0.0012434951496649348	0.0017415665632031004	0.11	0.1515662544453967	1.0280858910334778
TCGA-G3-A5SJ	0.00962957460895237	0.01502538414838826	0.0654306817795809	0	0.040770081732354475	0.27800998157257945	0	0	0	0	0	0.016756009670751568	0.04158058326730342	0.21696605919106945	0.13573697250335956	0.0762211256173296	0.049303101245196844	0	0.05457044466313404	0	0	0	0.05	0.23718533707388037	0.9941081601661791
TCGA-BC-A3KG	0.10433409403662532	0	0	0.059283598794280544	0	0.2625047376646992	0	0.046981018877156784	0.05807207750068101	0	0	0.054215733964528785	0.035508405556380705	0.0981244047114265	0.14283841973640812	0.10918868708952488	0	0	0.02373619992200089	0	0	0.005212622146287285	0.91	-0.0142	1.1110143922856393
TCGA-ZS-A9CF	0.0036033392179865118	0	0	0	0	0.42204488976502685	0	0	0	0	0.0286591263121678	0.0364635243276274	0.05764591415184033	0.10639693065328892	0.08795370690324865	0.12854369690558054	0.01747251787394303	0.00200111392008029	0.10504800937441468	0	0	0.0041672305947949234	0.35	0.05293602254377107	1.0716084218082214
TCGA-RC-A6M6	0.048725986276653685	0	0	0.053811502986009334	0	0.25172071788315736	0	0.033379193871455284	0.11309665984908386	0	0.020489342420067537	0.01134075089102412	0.04653654411401691	0.13889704381716955	0.06242589555797948	0.2195763623333828	0	0	0	0	0	0	0.37	0.048226260145284784	1.0773449014340508
TCGA-DD-AACI	0.009622134012138987	0	0.03158060861307993	0.11475941682312427	0	0.1750086151146165	0.03893018408314147	0.013949705097906526	0.024140224921635166	0.014277766147852535	0	0.08502810860708909	0.027891319557825537	0.06962876297668351	0.06526960576700373	0.28517587335451333	0.009333359651548181	0	0.026928038837029572	0	0	0.008476276434811601	0.15	0.11945270316562931	1.0455101225271313
TCGA-EP-A3JL	0.07146564520446952	0	0	0.0975605078883743	0	0.16356830949776105	0	0.015762737968127574	0.06780510373853348	0	0.02452142161195984	0.032965742936650916	0.05891877448396351	0.03093068957817175	0.166557668409058	0.2223477416749055	0	0	0.047595657008024546	0	0	0	0.11	0.14553848227087507	1.0406239901274077
TCGA-CC-A5UD	0.11384703581291153	0	0.007738124338935127	0.1449385443488581	0	0.07757984246582487	0	0.04027235812839239	0.06282801902332695	0	0.054287256989040654	0.021989079329469585	0.059805441544179855	0	0.11320827964907208	0.25843228658085626	0	0.005183502252339269	0.039890229536793345	0	0	0	0.9	-0.0127	1.0972999177422322
TCGA-ES-A2HS	0.00689919611560372	0	0.00937155814829819	0	0.14860396849687443	0.12188319660757646	0	0	0.007842193731860406	0	0.1573562657908485	0.010879776954791628	0.10127211223526977	0.017496112161393903	0.0460483240971825	0.22568810661105454	0.0012189233692784694	0	0.14544026567996748	0	0	0	0.98	-0.0322	1.0990729222594602
TCGA-BC-A10U	0.15548342163859769	0	0	0.006283816907779207	0	0.12668337394157458	0	0.01783745988405726	0.05064894117838558	0	0.014890514649474466	0.019010627534561272	0	0.10951308811902487	0.04880684160929272	0.4040148192944433	0	0	0.03797463082183445	0	0	0.008852464420974624	0.38	0.04593434197037815	1.0821008234976557
TCGA-DD-A119	0.0556516716864688	0	0	0	0	0.2725476100190091	0	0	0.05621404182452854	0	0	0.0755466270777211	0.01188353234437317	0.16494249622753385	0.06520005357440832	0.23956521340986833	0.021272486295393887	0	0.03717626754069492	0	0	0	0.23	0.08294492938176792	1.0628388300770948
TCGA-2Y-A9H1	0	0	0.021960296267079987	0.10909308868528957	0	0.1693354035998374	0	0	0.09098245913464577	0	0	0.07022382627553944	0.02778523541067348	0.10278342354137254	0.04294655595555804	0.21524813885380456	0	0	0.1403642782347454	0	0	0.009277294041453919	0.35	0.051738647912948	1.066929635426679
TCGA-G3-A5SK	0.07881927747157139	0	0.03674694466447544	0.01941643310136332	0	0.2565630071998206	0	0.011974642426306227	0.02793395563865704	0	0.13097286558451843	0	0.04867202481663254	0.008535846287612048	0.11713164856202242	0.25226350944407616	0	0	0.010969844802944361	0	0	0	0.37	0.04993707267843643	1.0738516887425753
TCGA-DD-A39X	0.04645691062391368	0	0	0	0.05320763972436457	0.19001688322573354	0	0	0.10108679852038134	0	0.12575610760239794	0	0.09160507974079037	0.14574124008606487	0.04302742871186031	0.19035904654299993	0.012742865221493364	0	0	0	0	0	0.37	0.047006037644569544	1.0740402405990503
TCGA-DD-AAEE	0.04825113893977511	0	0.02007067505259841	0	0	0.25491596279698664	0	0	0.06638063330900923	0	0.021588767032882216	0.03903646014060689	0.05442051993316247	0.15572673598625936	0.05408682181788912	0.05969335656384026	0.011471844314514413	0	0.21411858991686927	0	0.0002	0	0.49	0.02779195573589038	1.0722276850755021
TCGA-2Y-A9GU	0.043554267090287334	0	0.003407626791412234	0	0.06187076990598424	0.2159844015713688	0	0.022888035230287426	0.041368657506265324	0	0.041027678503635874	0.08226556710868665	0.0786842892470971	0.03735339974293657	0.023459053176188346	0.19923618946852162	0	0.0009	0.1480034283663791	0	0	0	0.96	-0.0211	1.093790321873094
TCGA-CC-A7IE	0.09485000123631271	0	0.04808488455043752	0.0729914003464137	0	0.1320186032711679	0	0.0545766531639544	0.1568980530985091	0	0	0.07644247215057913	0.10221443863459363	0.1223017638211184	0.06126117277028195	0.06323637813738044	0.014440224226885198	0	0.0007	0	0	0	0.16	0.10477475648901181	1.0460611361988565
TCGA-WX-AA44	0.11051264388382273	0	0.0031629378881100636	0	0	0.309629583551284	0	0	0.053563000456927	0	0	0.053061851797145496	0.018146174184387433	0.10451928286830792	0.11307224572341373	0.1816447513700782	0	0	0.05268752827652339	0	0	0	0.35	0.05193740345451159	1.0722494086214303
TCGA-G3-A7M8	0	0	0.0008	0	0	0.3267003422225291	0	0	0	0	0	0.11042407954914031	0.08132672890280686	0.10750641548436396	0.016470943880487244	0.23467802691812994	0.00193708907272244	0	0.12013228685658534	0	0	0	0.79	-0.0016	1.0961792706964057
TCGA-ED-A7XP	0.03945998762216377	0	0.019115444947814034	0	0	0.22604880479849018	0	0	0.0493710580634626	0.0033935109869795504	0	0.07063597066401428	0.03391980102065046	0.16119729035166502	0.05119756323191644	0.30283176960685565	0	0	0.04282879870598802	0	0	0	0.24	0.07663858065785917	1.065982555331864
TCGA-BW-A5NQ	0.10368206967866377	0	0.0552080845681453	0.19760817328401248	0	0.10615420831824611	0.0032476044327379547	0.06788721344489174	0.005220629219319425	0	0	0.04144947231672417	0.033443245263494896	0.04344560877692002	0.12196817380370152	0.15113090371301302	0.04667569986129389	0	0.022878913318835695	0	0	0	0.05	0.23107539731510135	0.9936917110631408
TCGA-ZP-A9D1	0.11299801984937091	0	0	0.047987360269439026	0	0.4085306500108744	0	0	0.025943283442079412	0	0.04038363265107644	0.03100573445381424	0.021681271760024122	0.10092493046661537	0.05875916904665925	0.13937214781104182	0	0	0.012413800239004999	0	0	0	0.45	0.03193402030171046	1.090015061418711
TCGA-ZP-A9D0	0.09202823923967701	0	0	0	0	0.2373889093907059	0	0	0.032396191755534536	0	0.05825765839301005	0.03377926640072227	0.04852359885083212	0	0.08177506351527424	0.3556906320335263	0	0.006839135614776763	0.027196835881362496	0	0	0.026124468924578346	0.98	-0.0297	1.1045684060656114
TCGA-CC-A7IK	0.18686342387183444	0	0	0	0.07131413181146495	0.005790640237870375	0	0	0.04482800400851244	0	0.10459786283682093	0.04187567950069156	0.090651283387935	0.03493778679496184	0.11838975744496909	0.23963409769978503	0	0	0.061117332405154365	0	0	0	0.98	-0.0437	1.1122193991943308
TCGA-WQ-AB4B	0.01793936592828187	0	0	0	0	0.30778352940678166	0	0	0.02793460342208565	0	0.0494958882299033	0	0.0799829981963028	0.16004854484600783	0.035464806804110495	0.14083415215348233	0.01621281049083633	0.01108595178437091	0.15321734873783668	0	0	0	0.42	0.03883401063381626	1.0689239050670198
TCGA-FV-A4ZQ	0.10846409688147353	0	0.1512130422241839	0.20591392089235316	0	0.0027608231522273405	0.009751602171368856	0.043847503117635724	0.01144535627072606	0	0	0.0944462958353685	0.09760447125245052	0.05329006428430903	0.09113770348189716	0.06900273131220189	0	0	0.061122389123804376	0	0	0	0.07	0.18133436086812796	1.00928259638603
TCGA-G3-A25S	0.07175188486166628	0	0	0.048222120855488014	0	0.2400385469585196	0	0	0.10020631793027776	0	0.0018031787417661074	0.005459932765458626	0.08561436789044398	0.076609832782761	0.015993851553747468	0.2586414612725242	0	0	0.08818409683379595	0	0	0.007474407553551107	0.59	0.016450618187961934	1.0773131923015598
TCGA-NI-A4U2	0.05959235687225707	0	0.0034513603720444587	0	0.0547615718627111	0.21537280487088015	0	0	0.08200711929280967	0	0.051001780713723105	0.025157748762746	0.0774877768710423	0.3128790593659183	0.002003241403819143	0.060541306473765474	0	0.008519024088232198	0.04503266190398523	0	0	0.0021921871460658083	0.24	0.07627241719800197	1.0719593571569153
TCGA-RC-A7SK	0.15885782186695357	0	0.006881115049589854	0	0	0.16918918304817152	0	0	0.12009973457868488	0	0	0.05247429596601268	0.09885450554168529	0.12753805663812431	0.06094749558659686	0.028168550873284143	0	0	0.17698924085089693	0	0	0	0.99	-0.0523	1.0995355010816266
TCGA-DD-AADS	0.021873556348617002	0	0	0	0	0.2174684695340557	0	0.02733419130509998	0.029773168967069774	0.044292122046510424	0	0.052062872747506574	0.12273120817015283	0.07981827026288708	0.11557191747290776	0.19233515551371794	0	0.012954050692496184	0.08378501693897873	0	0	0	0.17	0.09760739795734201	1.0512234732697165
TCGA-DD-A73F	0.008178204719973377	0	0.015312554119307103	0.20086848114187428	0	0.17711270745766916	0.026983292343570435	0	0.02305424017184473	0	0	0.07192784228292538	0.07247024283488988	0.06689237552148573	0.1366356055020931	0.11814362589601879	0.01060746785783094	0	0.07181336015051713	0	0	0	0.06	0.21212941775852018	1.0109225650999731
TCGA-DD-A11C	0.06718756613982241	0	0	0	0	0.386559114949892	0	0	0.006116995213661529	0	0.023104331518594343	0.05502382167515377	0.049393572537164025	0	0.03797578385123585	0.2685735843957562	0	0.008440352892453824	0.09762487682626612	0	0	0	0.59	0.014959130910528258	1.08264262032263
TCGA-FV-A23B	0.056074453042532287	0	0	0.09812339695349745	0	0.26448299702873085	0	0.02595175431456354	0.034856393671470476	0	0.06492143992705177	0.006445165361171195	0.0667129131226048	0	0.08807592766388442	0.23871792491792204	0.05563763399657116	0	0	0	0	0	0.44	0.03581699267374534	1.0802213384658963
TCGA-DD-AACA	0.156255021436068	0	0.019104295807861757	0	0	0.16536800093796128	0	0.011422104726277112	0.0034464979514123163	0	0.039587958135759736	0.07872356445020272	0.14287659102660474	0.06782610846921604	0.03271191328364302	0.221678527670734	0	0	0.06099941610425926	0	0	0	0.81	-0.0029	1.0841772922438468
TCGA-DD-AADD	0.10957434122624536	0	0.0033599118265415597	0	0	0.24341740812767768	0	0.051505183885999006	0.07134163502943838	0	0.07730229988038519	0.03633643751309203	0.07396578194221366	0.048405497669605536	0.028777743002100738	0.18180433544535096	0.0004	0	0.07380422013915114	0	0	0	0.76	0.001975445627392964	1.081891081739758
TCGA-DD-AACO	0.014180421771862264	0	0.0478525398263245	0	0.04628254492614017	0.14210831303714022	0	0	0.04119093988089452	0.030028926585204316	0.022782913560770213	0.019392230187012614	0.048297366098944486	0.048406769965257536	0.041814764433276246	0.26402292491999213	0.010993810185031106	0	0.216600752042527	0	0	0.006044782579622698	0.44	0.033906846215356196	1.066909685079312
TCGA-RC-A6M3	0.03786503754430445	0	0.03981517066217348	0.11441686582343372	0	0.22093127606177526	0	0.05752878650303371	0.01168674262329358	0	0.0641421866347083	0.022670059164110884	0.0032261196645106973	0.09966098592461112	0.046208059531960555	0.27946815629821353	0	0	0	0	0	0.0023805535638706677	0.82	-0.0048	1.0998201482933825
TCGA-DD-AAED	0.10053348290925193	0	0.02724503213300042	0	0	0.27330788013424395	0	0.004454217644081419	0.06411324064986833	0	0.01923666587403543	0.021624433603212565	0	0.21121132456111943	0.037066156722321345	0.22285970386510406	0	0	0.018347861903761094	0	0	0	0.19	0.09060703639488382	1.0588761719820308
TCGA-BC-A10X	0.09432550423521005	0	0.05812489750829744	0.018121362030497804	0	0.2549327258681328	0	0	0	0	0.02376229575297968	0.02638098888598048	0.03541365922392891	0.06260110659279018	0.04323115271743506	0.3341718228686289	0	0	0.03885480153607696	0	0	0.010079682780041828	0.34	0.055061350109238925	1.0618152670204284
TCGA-G3-AAV6	0.0033213113456991884	0	0.005699666582964773	0.0376293263941368	0	0.2630058381229862	0	0.032394601747516724	0.16713717439243309	0	0.06823857294842685	0	0.08185366374503489	0.24965320168707641	0.025943157285175367	0.01981405843060681	0	0	0.037509873111066246	0	0	0.007799554206876579	0.42	0.04067034116109179	1.08674439635066
TCGA-CC-A8HT	0.028434495581647647	0	0	0	0	0.16659239518357158	0	0.03963103211653085	0.09508711343389209	0	0	0.06926990775053206	0.045329923484586795	0.18644590754484255	0.08970905488538514	0.16378931527636958	0.020417235056305952	0	0.08527216771940001	0	0	0.010021451966935756	0.17	0.09626801643179178	1.0522285477953364
TCGA-DD-AAEH	0.0008	0	0.0328357170814541	0.32235256285995123	0	0.1319633543886764	0.02636578972931513	0	0.009466667270212677	0.008003006692636089	0	0.1177158650112519	0.05368417704023593	0.04283417066848409	0.065830185651427	0.06367977345765692	0.01825632189515119	0	0.106165071940259	0	0	0	0.15	0.11370786030314416	1.0697714739722302
TCGA-GJ-A6C0	0.029357095545508836	0	0	0	0	0.191791171116941	0	0.042059049675373696	0.020121426113208513	0	0.010573217377960976	0.02009063321272778	0	0.3379129371102604	0.13085373573215414	0.18509342719680305	0	0	0	0	0	0.032147306919061674	0.05	0.22086206119361082	1.0269342766635778
TCGA-UB-AA0V	0.02866539224230128	0	0.011638416176195477	0	0	0.3643386213985185	0	0	0	0	0.056612725714384124	0.023024333605009707	0.06463790540601685	0.029771954939997868	0.07623123770416505	0.2974218406628487	0	0	0.027553876376806168	0	0	0.020103695773756248	0.54	0.022853065617349493	1.0840450827785473
TCGA-DD-AADP	0.0490719641357309	0	0.010674528702082709	0.07830879503772165	0	0.2765835426951852	0	0	0.06989849318601914	0	0.003422159264271292	0.06531894916151018	0.04516430636700869	0.06271056953157758	0.1054245187604223	0.17002637529318992	0.0012986330175880345	0	0.04391186705326724	0	0	0.018185297794425175	0.57	0.020424083404572496	1.0877338355415347
TCGA-2Y-A9H4	0.05372665180588718	0	0	0.07747873009418395	0	0.1706811762971605	0	0	0.08236725743636769	0	0.03902728549134138	0.055062885427667234	0.011897013662083785	0.018380785636524774	0.05450572140493596	0.31056686943513145	0.07916086915360561	0	0.0471447541551105	0	0	0	0.42	0.03738475701975953	1.074481490868267
TCGA-DD-A1EA	0.13180560995936025	0	0.04878751076890563	0.013911653435322316	0	0.2150342567497328	0	0.03741003023904433	0	0	0	0.08386133657802343	0.0480029862414511	0.10914899345977326	0.11809959312183067	0.06050136233896257	0.007834267464100264	0	0.11804978636292678	0	0.007552613280566587	0	0.24	0.0768026977853393	1.053924311798693
TCGA-CC-A3MC	0.14875243092941184	0	0.0011853981626159063	0	0	0.15851470065750184	0	0.0045827309102844434	0.06244022098831234	0	0	0.06306356258012989	0.0037316606683395893	0.2565689572942194	0.06823631536474274	0.21793638752043193	0	0	0.01265998033391632	0	0	0.00232765459009374	0.23	0.08381361207331567	1.071673196209036
TCGA-FV-A2QR	0.028279061865860742	0	0.004431285989131207	0	0	0.149922000030274	0	0.01995344474703925	0	0	0	0.11196566564645598	0.019511190026649243	0.2560057106091079	0.16970856436445195	0.11632522991773661	0	0	0.11181814439626975	0	0	0.012079702407023423	0.16	0.10429086620956782	1.0768624967099536
TCGA-EP-A26S	0.0641478273282368	0	0.007044973717472125	0.07488546164959538	0.010435050769830999	0.0722436769150482	0	0	0.004843180415560994	0	0.10642674360800143	0.03968912280513285	0.06037760798860402	0.16545628415589736	0.0587873997798764	0.26223249143394134	0	0	0.0734301794328021	0	0	0	0.47	0.029836724015095933	1.0864461948588544
TCGA-K7-AAU7	0.06795694446946168	0	0.008207245049619782	0	0	0.345741981863157	0	0.012637106828359543	0.030178582715671178	0	0.02034836510582298	0.019714755216027037	0.03584565749627023	0.12662309849279255	0.042389858711487496	0.13528845488321276	0.04465438671593108	0	0	0.030068464412361183	0	0.08034509803982554	0.24	0.07879523264841622	1.0585149335608295
TCGA-DD-A39Z	0.19048803054957048	0	0.0028709078306067668	0	0.013148436704228007	0.3694780456188962	0	0	0	0.14839673202050832	0	0.02968494775676612	0	0.18152931896757774	0.027008183621253283	0	0	0.02030888538465914	0.01708651154593396	0	0	0	0.58	0.01737743233240154	1.1083405244450018
TCGA-DD-AACB	0.010617137155436194	0	0.1499870269427386	0.20850636020590257	0	0	0.0336104877309757	0	0.039273866950962875	0	0	0.08244596021918403	0.050453436441392024	0.08450021028108613	0.12479114132028478	0.13942306442894575	0.0037879628618341875	0	0.07255423673597193	0	0	0	0.11	0.14397928817677091	1.0284041977634353
TCGA-DD-AADG	0	0	0.10297042677396656	0	0.005220859753980451	0.18485444408007476	0	0	0.001774549979576109	0.025260771316992878	0	0.14624322167721682	0.07070162694219698	0.056950409467785165	0.11583662877190085	0.1345429502600617	0	0	0.15564411097624775	0	0	0	0.63	0.012172590735183673	1.0893130979919334
TCGA-DD-AAW1	0.025115986374755532	0	0.038650838433082084	0	0.09585067106559528	0.13555528931496674	0	0.0004	0	0	0.06172770511221999	0.0903841327127081	0.11997747102732821	0.09524000364972757	0.047310562568850245	0.08463477067678438	0.00290864862601401	0	0.19600591459332398	0	0.0028818967880015595	0.0033733574091642207	0.82	-0.0049	1.0871054400982734
TCGA-DD-AAC9	0.06746592289376825	0	0.04240046609583216	0.07379484322475541	0	0.22154473698335822	0	0	0.1298742475459862	0	0.013263273117249837	0	0.06147167495867924	0.12667006251770466	0.07877521680717084	0.1264998785411495	0	0	0.047734759619180424	0	0	0.01050491769516521	0.17	0.09963856848126698	1.0434923540865948
TCGA-G3-A25Z	0.07028116113101511	0	0.04463454507940663	0.02145792886427194	0	0.20325708386355576	0	0.020854444280447387	0.03964693998563999	0	0.033451903971543864	0.029811430892686935	0.03381663397570897	0.02623273037287986	0.042936473511690776	0.3718310794068569	0.023691931082166058	0	0.03809571358212985	0	0	0	0.58	0.018368342076075166	1.0775624324913866
TCGA-DD-A4NF	0.23890575258424923	0	0	0.016622449344436876	0.12742938842333232	0.0505190303066289	0	0	0.03980437614940482	0	0.0044815972860591516	0.03699731467369793	0.1293242598500443	0	0.021446702486535588	0.32990678397837464	0	0	0.004562344917236228	0	0	0	0.97	-0.0261	1.1069727863574674
TCGA-G3-A25V	0.043549421618498285	0	0	0.03626286200599833	0	0.3319344669232605	0	0	0	0	0.01969441215300308	0.02530503816570566	0.1282063939514748	0.09042263569215751	0.1218304808049629	0.12745343968748565	0.024283871608627973	0	0.05105697738882523	0	0	0	0.15	0.1233144923748306	1.0417352855058875
TCGA-G3-AAV5	0.2150667603570508	0	0	0.015193370877678709	0	0.1589399097031232	0	0	0.06617470862772032	0	0	0.05360966870957685	0.02841442957275846	0.0481762053632292	0.040720803997442066	0.3220930451470552	0	0	0.0516110976443652	0	0	0	0.78	0.0002	1.0893160038765115
TCGA-BD-A2L6	0	0	0.005626085924055666	0	0	0.4170589376008984	0	0	0	0	0	0.06302310852817017	0.09703485238600443	0.09060161073401024	0.08503699115701771	0.06578351798771136	0.012566188673662526	0	0.16326870700846954	0	0	0	0.68	0.008004696031198166	1.0896401311513462
TCGA-XR-A8TF	0.01455968575163005	0	0.03413878589702005	0	0.12651079086631128	0.22951564861889925	0	0.11381592896260578	0.003412362045580475	0.021226109036990345	0.06921447865159139	0	0.06609060492880521	0.034392576722849316	0.021894223927578213	0.15520547013848401	0	0	0.10803819297727098	0	0	0.0019851414743835873	0.93	-0.0184	1.094492478627043
TCGA-G3-A25T	0.009741264586410203	0	0.0003	0.03118680489482109	0	0.19251621650934375	0	0	0.050243603097457554	0	0	0.09588380669698453	0.03645886677881822	0.14866815638112052	0.018355863657415213	0.3333416031577306	0.01806899194369987	0	0.05864317525826097	0	0	0.006564330206642749	0.07	0.1862140396874884	1.0226273209101322
TCGA-DD-AADB	0.1224764465897088	0	0.044725841805013856	0.2362521328782009	0	0.049649929508702166	0	0.047574667849895	0.10450993428187713	0	0	0.03517199568413815	0.039439976945066874	0.11846875860193327	0.09229930674686827	0.10016720134181895	0.0037381167675348517	0	0.0055256909992418505	0	0	0	0.15	0.12448538140136335	1.0434308297056887
TCGA-UB-A7MA	0.14340386655180226	0	0	0.09860588890321383	0	0.19787414625870747	0	0.011327321257436525	0.06815798421404586	0	0	0.07658396008477437	0.02756623341954593	0.08677865320992208	0.03714051284978412	0.20490098686860453	0.029124201030445968	0	0	0	0	0.018536245351717155	0.87	-0.0064	1.096842935727849
TCGA-DD-AAD0	0.027001552371189414	0	0.00942762797091436	0	0	0.1510821349471357	0	0.020825116670594175	0.06645029890055354	0.04255481520333026	0	0.10939086526991033	0.02192568315418881	0.2041909411076319	0.1185976541328501	0.11790503774906258	0	0	0.11064827252263881	0	0	0	0.33	0.05648140630340862	1.0804483430800018
TCGA-BC-4072	0.015008456260964682	0	0.03490319294087051	0	0	0.26283035389486165	0	0	0	0	0	0.09003098432995732	0.03212891164453916	0.07062635846581367	0.18110494766984442	0.17725357657556695	0.0776666860270609	0	0.05844653219052083	0	0	0	0.06	0.2150954360861706	1.0108679779531309
TCGA-DD-AACD	0.07133075717439677	0	0.029347725397527558	0	0	0.26536842951028616	0	0	0.02695444438419448	0	0	0.0705729545615675	0.03949305771741488	0	0.0841047782740877	0.369714499096843	0	0.004163058084556372	0.03895029579912559	0	0	0	0.32	0.05773215908297837	1.068694397934725
