# Supplementary material for: Identification of three metabolic subtypes in gastric cancer and the construction of a metabolic pathway-based risk model that predicts the overall survival of GC patients
Source: Front Genet. 2023 Feb 10;14:1094838. doi: 10.3389/fgene.2023.1094838 (PMC9950121; doi:10.3389/fgene.2023.1094838)
Supplement: Supplementary file 2 [file DataSheet1.ZIP › code_data/IHC_data_78.csv]

	V1	V1	a	sex	age	start_data	futime	fustatus	path_name	SLC2A1	NCAPH	KIF11	signature	signature_by2
1	77	89	2015	1	45	2015/1/16	7	1	D15-00924	2177487.5	2412147.667	2684875.667	8374282.437	High-Score
2	76	90	2015	1	59	2015/1/24	15	1	D15-02114	2151122.667	2293103.667	2604164	8125330.635	High-Score
3	75	94	2010	0	67	2010/11/25	35	1	D10-01267	1632173.333	2117843.333	3070638.333	7916342.413	High-Score
4	74	101	2010	1	50	2010/12/28	42	1	D10-02916	2358057	2664354.333	2909349.667	9121260.527	High-Score
5	27	121	2011	1	60	2011/12/29	155	0	D11-19083	2098284	2230248.5	2642549.5	8049185.95	High-Score
6	25	119	2011	0	58	2011/12/20	164	0	D11-18520	1889268.5	2157616	2712298.5	7813323.212	High-Score
7	26	120	2011	0	69	2011/12/20	164	0	D11-18585	1864291	2025352.667	2381476.667	7236341.274	Low-Score
8	22	97	2010	1	62	2010/12/13	170	0	D10-02068	1855524	2034608	2254339.333	7073442.894	Low-Score
9	23	98	2010	1	64	2010/12/13	170	0	D10-02072	1920767	2188709.333	2598824.333	7737760.347	High-Score
10	24	118	2011	1	64	2011/12/13	171	0	D11-18336	2167874	2854895.5	3413278	9711891.153	High-Score
11	73	99	2010	1	46	2010/12/15	175	1	D10-02226	2212745.333	2287571.333	2847601.333	8503536.175	High-Score
12	21	93	2010	1	37	2010/11/24	189	0	D10-01243	1734675	1464507.833	2816266.667	7089896.456	Low-Score
13	72	46	2014	1	42	2014/6/3	204	1	D14-11985	2264317.5	1569205	2462149.5	7386390	Low-Score
14	71	49	2014	1	70	2014/9/2	221	1	D14-20339	2172204	1606162.333	2286009	7086616.683	Low-Score
15	70	96	2010	1	76	2010/12/1	230	1	D10-01560	2343971.333	2720546.333	3546004	9965111.156	High-Score
16	69	52	2014	0	64	2014/1/28	256	1	D14-02087	2129645.5	1812002	2022709	6899218.107	Low-Score
17	50	72	2014	1	75	2014/7/16	320	0	D14-15854	2578653.333	2279525.333	2475157.667	8469038.888	High-Score
18	51	77	2014	1	31	2014/7/16	320	0	D14-15801	2369330.667	1934774.333	2465313	7870029.002	High-Score
19	52	78	2014	0	65	2014/7/16	320	0	D14-15886	2249566.333	1853840	2339520	7486955.547	Low-Score
20	49	71	2014	0	64	2014/6/16	350	0	D14-13077	2183429	1867043.333	2008668.333	6999847.597	Low-Score
21	48	76	2014	0	59	2014/6/11	355	0	D14-12706	2239391.5	2535087	2590181.5	8447918.823	High-Score
22	47	70	2014	1	45	2014/6/10	356	0	D14-12549	2326849	2230922.333	2469349.667	8108468.25	High-Score
23	46	75	2014	1	47	2014/6/5	361	0	D14-12214	2611487.667	2827060.5	2948173.667	9635471.661	High-Score
24	44	68	2014	0	37	2014/5/29	368	0	D14-11734	2745914.5	2707125	2397260	8985391.201	High-Score
25	45	69	2014	1	73	2014/5/29	368	0	D14-11766	2494491	2163667.333	2429807.667	8197635.126	High-Score
26	43	67	2014	1	58	2014/5/23	374	0	D14-11248	2283129.5	2064933.333	2032458.667	7341785.097	Low-Score
27	39	88	2014	1	57	2014/4/25	402	0	D14-08963	2513085	2057970	2662274	8413170.572	High-Score
28	68	63	2014	1	46	2014/3/18	409	1	D14-05615	2065249	2199523	2567155.333	7883856.604	High-Score
29	67	92	2015	0	73	2015/4/7	421	0	D15-08197	2255102.667	2247231.667	2355310.333	7892317.043	High-Score
30	66	16	2013	1	60	2013/8/22	429	1	D13-16534	2502341	1765691.667	1226149	6298618.694	Low-Score
31	16	91	2015	1	49	2015/3/26	433	0	D15-07061	2259737.5	2182560.333	2095708	7506689.51	Low-Score
32	65	64	2014	1	74	2014/2/11	433	1	D14-02438	2352349.667	2644826	2891305.667	9072650.985	High-Score
33	64	17	2013	1	30	2013/12/25	438	1	D13-25914	2665064.333	1780645.667	1432200	6772190.654	Low-Score
34	36	87	2014	1	38	2014/3/13	445	0	D14-05239	2661676.5	2519362	2817118.5	9234308.726	High-Score
35	63	65	2014	1	31	2014/5/12	450	1	D14-10136	2547626.333	2581315.333	2486206.333	8735735.058	High-Score
36	62	66	2014	1	61	2014/4/24	471	1	D14-08886	2377153.5	2356846.5	2371484	8166841.706	High-Score
37	32	83	2014	0	59	2014/1/29	488	0	D14-02131	2126471	2545585.5	3262966.5	9173308.894	High-Score
38	31	105	2011	1	73	2011/3/7	494	1	D11-02974	2167831.667	1535752.667	2133673.333	6820457.593	Low-Score
39	30	103	2011	1	50	2011/1/20	498	0	D11-01006	1931063.333	2150652	2903991	8100438.772	High-Score
40	29	74	2014	0	57	2014/1/13	139	0	D14-00851	2601656	2592638	2579626.667	8930786.789	High-Score
41	28	82	2014	1	25	2014/1/9	143	0	D14-00635	2277136.5	2537385	2577346	8479796.122	High-Score
42	61	73	2014	1	56	2014/12/26	157	0	D14-30338	2255005.333	2276734.667	2552103	8170012.976	High-Score
43	60	85	2014	0	64	2014/12/17	166	0	D14-29501	2140138	2010457.5	2551121	7772708.387	High-Score
44	59	81	2014	1	36	2014/12/16	167	0	D14-29374	2293931.667	1613966.333	2273724.333	7226693.716	Low-Score
45	58	84	2014	1	39	2014/12/8	175	0	D14-28616	2347650	2363799.5	2382949.667	8152161.134	High-Score
46	57	109	2011	0	63	2011/3/17	579	1	D11-03549	1773944.5	2345304	2444971.5	7514799.283	Low-Score
47	56	80	2014	0	61	2014/10/24	586	0	D14-24740	1884099	1601916	2672434	7221685.914	Low-Score
48	55	20	2013	1	69	2013/11/13	604	1	D13-22578	2090733	528630.38	2599963	6348337.294	Low-Score
49	54	21	2013	1	61	2013/8/28	623	1	D13-17043	2032959.667	1049350.92	2087366	6129507.957	Low-Score
50	42	111	2011	1	65	2011/4/28	753	1	D11-05902	2806682.889	2073773.333	2852965.333	9027360.151	High-Score
51	41	100	2010	1	64	2010/12/27	757	1	D10-02799	2225868	2207085.5	2654453	8197243.013	High-Score
52	40	110	2011	1	56	2011/4/14	765	1	D11-05117	2440091.111	2771895.444	3271953.722	9784165.567	High-Score
53	38	102	2011	0	31	2011/1/19	791	1	D11-00934	1844273.333	2107044.667	2577024.667	7538445.829	High-Score
54	37	116	2011	1	35	2011/11/19	800	1	D11-16853	1930797.667	2426912	2785489	8215803.371	High-Score
55	33	95	2010	1	54	2010/11/30	842	1	D10-01542	1510784.333	1358365.667	1978185.333	5653074.237	Low-Score
56	20	115	2011	1	43	2011/11/9	935	0	D11-16303	1615837.333	1841567.333	2459118.667	6855511.595	Low-Score
57	19	114	2011	1	57	2011/10/7	939	1	D11-14435	2948533.222	2357892.667	3079475.333	9760513.17	High-Score
58	18	107	2011	1	54	2011/3/16	1173	0	D11-03505	1968796.333	1743897	2708612	7507257.42	Low-Score
59	53	79	2014	1	49	2014/7/18	1414	0	D14-16106	2124642.333	1806070	2494140.333	7484924.098	Low-Score
60	17	113	2011	1	63	2011/6/27	1480	1	D11-09002	2014908.333	2280187.333	3019021	8472933.95	High-Score
61	35	106	2011	1	53	2011/3/9	1545	0	D11-03109	1567281.667	1245237	1269134.667	4714282.044	Low-Score
62	34	104	2011	0	61	2011/2/23	1559	0	D11-02341	1911360	2064272.5	2227608.5	7136062.973	Low-Score
63	15	36	2013	0	45	2013/12/4	2005	0	D13-24277	1446374.5	1068690.507	2356474.667	5775352.727	Low-Score
64	14	27	2013	1	62	2013/12/3	2006	0	D13-24123	2118626.333	961337.1667	2033071	6080238.071	Low-Score
65	13	33	2013	0	62	2013/10/29	2041	0	D13-21281	1910999.667	796465.51	1788901	5359423.271	Low-Score
66	12	32	2013	1	53	2013/10/14	2056	0	D13-19970	1442281.4	681533.0467	1624336.667	4469830.838	Low-Score
67	11	31	2013	1	55	2013/10/9	2061	0	D13-19594	1762545	987461.11	2512103	6279185.287	Low-Score
68	10	30	2013	0	54	2013/9/11	2089	0	D13-17982	1892195	928076.7533	2171224	5947770.885	Low-Score
69	9	35	2013	0	51	2013/8/14	2117	0	D13-15868	1534609.667	656525.4533	1412928	4290176.901	Low-Score
70	7	26	2013	0	71	2013/4/30	2223	0	D13-07942	1476073.5	832403.6	1734964.5	4796368.473	Low-Score
71	8	37	2013	1	50	2013/4/30	2223	0	D13-07987	1403148	818423.11	1664418.5	4604755.044	Low-Score
72	6	25	2013	1	59	2013/4/25	2228	0	D13-07654	1679388.2	296414.13	2759240	5826132.674	Low-Score
73	4	24	2013	1	64	2013/3/21	2263	0	D13-05129	2316239	1047794.82	1629742	5892742.353	Low-Score
74	5	29	2013	0	52	2013/3/21	2263	0	D13-05107	1799370.333	882198.02	1703847.333	5198288.494	Low-Score
75	3	28	2013	1	56	2013/3/12	2272	0	D13-04366	2005169	1168578.067	2397946	6604072.439	Low-Score
76	2	23	2013	0	53	2013/3/11	2273	0	D13-04242	2061515	557244.3667	1592681	5063665.368	Low-Score
77	1	34	2013	1	79	2013/2/6	2306	0	D13-02362	1585671.5	1005863.57	2044573	5489091.567	Low-Score
