# Supplementary material for: Identification of three metabolic subtypes in gastric cancer and the construction of a metabolic pathway-based risk model that predicts the overall survival of GC patients
Source: Front Genet. 2023 Feb 10;14:1094838. doi: 10.3389/fgene.2023.1094838 (PMC9950121; doi:10.3389/fgene.2023.1094838)
Supplement: Supplementary file 2 [file DataSheet1.ZIP › code_data/FigIHC.R]

#################
library(tidyverse) 
library(rms)
library(Hmisc)
library(lattice)
library(survival)
library(Formula)
library(ggplot2)
library(foreign)
library(survMisc)
library(plyr)
library(timeROC)
library(survminer)
library(ResourceSelection)
library(xlsx)

library(rms)
library(VRPM)
library(regplot)
library(DynNom)
###############################
rm(list = ls())
load('Signature_rawdata.RData')
load('df_geo.RData')
#df = rbind(df_train,df_validation)
#df = df_validation
df = df_train
#df <- df_geo
BaSurv <- Surv(time = df$futime,
               event = df$fustatus) 
UniCox <- function(x){ 
  FML <- as.formula(paste0('BaSurv~',x)) 
  GCox <- coxph(FML, data = df_train) 
  GSum <- summary(GCox) 
  HR <- round(GSum$coefficients[,2],2) 
  PValue <- round(GSum$coefficients[,5],5) 
  CI <- paste0(round(GSum$conf.int[,3:4],2),collapse = "-") 
  Unicox <- data.frame("characteristics" = x, 
                       "Hazard Ratio" = HR,
                       "CI95" = CI,
                       "P Value" = PValue)
  return(Unicox)
}
Final_GetFactors = c("KIF11","NCAPH",'SLC2A1')############genes
fml <-  as.formula(paste0('BaSurv~',paste0(Final_GetFactors,collapse = '+'))) 
MultiCox <- coxph(fml, data = df)
MultiSum <- summary(MultiCox)
index.min <- MultiSum$coefficients[,1]
#######################78###################
data1 = import('IHC_data3.csv')
#signature <- as.matrix(subset(data1,select = Final_GetFactors)) %*% as.matrix(exp(index.min))
#data1$signature <- signature
data1$signature_by2 <- ifelse(data1$signature > median(data1$signature),'High-Score','Low-Score') 
fit <- survfit(Surv(futime, fustatus)~signature_by2,data = data1)
ggsurvplot(fit, conf.int=F, pval=T, risk.table=T, legend.labs = c('High-Score','Low-Score'), 
           legend.title='Risk Score', palette = c("dodgerblue2","orchid2"),
           risk.table.height = 0.3)
write.csv(data1,file = 'IHC_data3.csv')
dev.off()

######################
data1 = import('IHC_data_78.csv')
signature <- as.matrix(subset(data1,select = Final_GetFactors)) %*% as.matrix(exp(index.min))
data1$signature <- signature
data1$signature_by2 <- ifelse(data1$signature > median(data1$signature),'High-Score','Low-Score') 
fit <- survfit(Surv(futime, fustatus)~signature_by2,data = data1)
ggsurvplot(fit, conf.int=F, pval=T, risk.table=T, legend.labs = c('High-Score','Low-Score'), 
           legend.title='Risk Score', palette = c("dodgerblue2","orchid2"),
           risk.table.height = 0.3)
write.csv(data1,file = 'IHC_data3.csv')
dev.off()

data1 = import('IHC_data3.csv')
signature <- as.matrix(subset(data1,select = Final_GetFactors)) %*% as.matrix(exp(index.min))
data1$signature <- signature
data1$signature_by2 <- ifelse(data1$signature > median(data1$signature),'High-Score','Low-Score') 
fit <- survfit(Surv(futime, fustatus)~signature_by2,data = data1)
ggsurvplot(fit, conf.int=F, pval=T, risk.table=T, legend.labs = c('High-Score','Low-Score'), 
           legend.title='Risk Score', palette = c("dodgerblue2","orchid2"),
           risk.table.height = 0.3)
write.csv(data1,file = 'IHC_data4.csv')
dev.off()

data1 = import('IHC_data4.csv')
signature <- as.matrix(subset(data1,select = Final_GetFactors)) %*% as.matrix(exp(index.min))
data1$signature <- signature
data1$signature_by2 <- ifelse(data1$signature > median(data1$signature),'High-Score','Low-Score') 
fit <- survfit(Surv(futime, fustatus)~signature_by2,data = data1)
ggsurvplot(fit, conf.int=F, pval=T, risk.table=T, legend.labs = c('High-Score','Low-Score'), 
           legend.title='Risk Score', palette = c("dodgerblue2","orchid2"),
           risk.table.height = 0.3)
write.csv(data1,file = 'IHC_data5.csv')
dev.off()

data1 = import('IHC_data5.csv')
signature <- as.matrix(subset(data1,select = Final_GetFactors)) %*% as.matrix(exp(index.min))
data1$signature <- signature
data1$signature_by2 <- ifelse(data1$signature > median(data1$signature),'High-Score','Low-Score') 
fit <- survfit(Surv(futime, fustatus)~signature_by2,data = data1)
ggsurvplot(fit, conf.int=F, pval=T, risk.table=T, legend.labs = c('High-Score','Low-Score'), 
           legend.title='Risk Score', palette = c("dodgerblue2","orchid2"),
           risk.table.height = 0.3)
write.csv(data1,file = 'IHC_data5.csv')
dev.off()
