# Supplementary material for: Identification of three metabolic subtypes in gastric cancer and the construction of a metabolic pathway-based risk model that predicts the overall survival of GC patients
Source: Front Genet. 2023 Feb 10;14:1094838. doi: 10.3389/fgene.2023.1094838 (PMC9950121; doi:10.3389/fgene.2023.1094838)
Supplement: Supplementary file 2 [file DataSheet1.ZIP › code_data/Fig3.R]

####################
library(rio)
library(corrplot)
library(scales)
library(tidyverse)
library(pheatmap)
library(paletteer)
library(eoffice)
library(data.table)
library(patchwork)
#library(ComplexHeatmap)#
library(ggstatsplot)
library(ggplot2)
library(ggheatmap)
library(ggbeeswarm)
library(ggpubr)
library(tidyr)
library(ggsci)
library(tibble)
library(dplyr)
library(stringr)
library(survival)
library(forestplot)
library(limma)
library(corrplot)
#############配色选择######################
show_col(pal_aaas()(9))
show_col(pal_nejm()(9))
show_col(pal_lancet()(9))
show_col(pal_npg()(9))
show_col(pal_jama()(9))
show_col(pal_jco()(9))
show_col(pal_igv()(9))
show_col(pal_tron()(9))
show_col(c('#3D85AC','#B4272A'))
dev.off()
###############Fig3A############
rm(list = ls())
data_immue = fread('TCGA_LIHC_immue.txt')
colnames(data_immue) = gsub(' ','_',colnames(data_immue))
##去掉癌旁组织数据
data_immue = data_immue[-c(1:50),-c(24,25,26)]
##data2是分组信息
data2 = read.csv('../Fig1and2/Fig2_B1.csv',header = T,check.names = F)
rownames(data2) = data2$TCGA_ID
data2 = data2[,-3]
data2$group = ifelse(data2$signature > median(data2$signature),'High-Score','Low-Score')
data2 = data2[order(data2$signature),]
length(colnames(data2))
data2 = data2[,c(16,17)]
#去掉分组和data_immue不重叠的样本
table(rownames(data2) %in% data_immue$Input_Sample)
data_immue = data_immue[data_immue$Input_Sample %in% rownames(data2),]
data_immue = data_immue[!duplicated(data_immue$Input_Sample),]
#将data1按照signature从小到大排列
data_immue = data_immue[match(rownames(data2),data_immue$Input_Sample),]
table(data_immue$Input_Sample == rownames(data2))
#data_immue = data_immue[c(1:50,321:370),]
#data2 = data2[c(1:50,321:370),]
###数据转换为作图格式
data_immue = data_immue[,-1]
data_immue = t(data_immue)
data_immue = as.data.frame(data_immue)
colnames(data_immue) = rownames(data2)

dat = t(data_immue) %>% 
  as.data.frame() %>% 
  rownames_to_column() %>% 
  mutate(group = data2$group)
pdata_immue = dat %>% 
  pivot_longer(cols = -c('rowname','group'),
               names_to = "Celltype",
               values_to = "Composition")
colnames(pdata_immue) = c("Sample","Group","Celltype","Composition")
pdata_immue$Group = factor(pdata_immue$Group,levels = c('Low-Score','High-Score'))

####作图格式设置
mytheme <- theme(plot.title = element_text(size = 12,color="black",hjust = 0.5),
                 axis.title = element_text(size = 12,color ="black"), 
                 axis.text = element_text(size= 12,color = "black"),
                 panel.grid.minor.y = element_blank(),
                 panel.grid.minor.x = element_blank(),
                 axis.text.x = element_text(angle = 45, hjust = 1 ),
                 panel.grid=element_blank(),
                 legend.position = "top",
                 legend.text = element_text(size= 12),
                 legend.title= element_text(size= 12))

##粗糙整个出图
pdf(file = 'Fig3_4.pdf',height = 8,width = 10)
ggplot(pdata_immue, aes(x = Celltype, y = Composition))+ 
  labs(y="Cell composition",x= NULL,title = "TME Cell composition")+  
  geom_boxplot(aes(fill = Group),position=position_dodge(0.5),width=0.5,outlier.alpha = 0)+ 
  scale_fill_manual(values = c('#3D85AC','#B4272A'))+
  theme_classic() + mytheme + 
  stat_compare_means(aes(group =  Group),
                     label = "p.signif",
                     method = "wilcox.test",
                     hide.ns = T)
dev.off()

###提取不同表型的路径,导出ppt的名字
x1 = paste0(paste0('Fig3_',c(2:8)),'.pptx')
table(pdata_immue$Celltype)
x2 = c('Macrophages_M0','Mast_cells_resting','Monocytes','NK_cells_resting','T_cells_CD4_memory_resting',
       'T_cells_follicular_helper','T_cells_regulatory_(Tregs)')
###画单个箱线图


for (i in 1:7) {
  data3 = pdata_immue[which(pdata_immue$Celltype == x2[i]),]
  #data3 = data3[!data3$Composition == 0,]
  p = ggplot(data3,aes(x = Group,y = Composition,fill = Group))+
    geom_boxplot()+
    geom_beeswarm(size = 0.4,cex = 1,shape = 20,stroke = 1)+
    #geom_quasirandom(method = "smiley",size = 0.3,width = 0.25,shape = 21,stroke = 1.5)+
    theme_classic()+
    theme(legend.position = c("top"),panel.grid = element_blank())+
    scale_fill_manual(values = c('#3D85AC','#B4272A'))+
    stat_compare_means(method = "wilcox.test",comparisons = list(c("High-Score","Low-Score")))+
    labs(x='group',y='Altered genome fraction',title=x2[i]) + 
    theme(plot.title = element_text(hjust = 0.5),title=element_text(size=14))
  topptx(p,filename = x1[i])
}

#############相关性热图#####
data4 = data_immue
data5 = data4[,c(1:100)]
data6 = data4[,c(271:370)]

data5 = t(data5) %>% as.data.frame()
data6 = t(data6) %>% as.data.frame()

M<-cor(data5)
M1 = cor(data6)

cor.mtest <- function(mat, ...) {
  mat <- as.matrix(mat)
  n <- ncol(mat)
  p.mat<- matrix(NA, n, n)
  diag(p.mat) <- 0
  for (i in 1:(n - 1)) {
    for (j in (i + 1):n) {
      tmp <- cor.test(mat[, i], mat[, j], ...)
      p.mat[i, j] <- p.mat[j, i] <- tmp$p.value
    }
  }
  colnames(p.mat) <- rownames(p.mat) <- colnames(mat)
  p.mat
}
# matrix of the p-value of the correlation
p.mat <- cor.mtest(data5)
p.mat1 <- cor.mtest(data6)

color1 = c(colorRampPalette(paletteer_dynamic("cartography::blue.pal",n=2)[c(2,1)])(19),
           colorRampPalette(paletteer_dynamic("cartography::red.pal",n=3))(20))

pdf(file = 'Fig3_9.pdf')
corrplot(M, type="upper", col=color1,method="square",
         p.mat = p.mat, sig.level = 0.05,insig = "blank",
         tl.col="black",tl.cex = 0.8)
dev.off()
pdf(file = 'Fig3_10.pdf')
corrplot(M1, type="upper",  col=color1,method="square",
         p.mat = p.mat1, sig.level = 0.05,insig = "blank",
         tl.col="black",tl.cex = 0.8)
dev.off()


#########################
rm(list = ls())
data1 = read.csv('PDL1_2.csv')
data1 = data1[,c(2,15:25)]
data2 = read.csv('PDL1_1.csv')
data2 = data2[,-c(14:16)]
data3 = merge(data1,data2,by = 'TCGA_ID')
rownames(data3) = data3$TCGA_ID
data3 = data3[,-1]
data3$signature_2 = ifelse(data3$signature > median(data3$signature),'High-Score','Low-Score')
data3 = data3[,c(4:11,length(colnames(data3)))]

###数据转换为作图格式
data4 = data3
group = data4$signature_2
data4 = t(data4) %>% as.data.frame()
data4 = data4[-9,]

dat = t(data4) %>% 
  as.data.frame() %>% 
  rownames_to_column() %>% 
  mutate(group = group)
pdata_immue = dat %>% 
  pivot_longer(cols = -c('rowname','group'),
               names_to = "Celltype",
               values_to = "Composition")
colnames(pdata_immue) = c("Sample","Group","Celltype","Composition")
pdata_immue$Group = factor(pdata_immue$Group,levels = c('Low-Score','High-Score'))
pdata_immue$Composition = as.numeric(pdata_immue$Composition)
####作图格式设置
mytheme <- theme(plot.title = element_text(size = 12,color="black",hjust = 0.5),
                 axis.title = element_text(size = 12,color ="black"), 
                 axis.text = element_text(size= 12,color = "black"),
                 panel.grid.minor.y = element_blank(),
                 panel.grid.minor.x = element_blank(),
                 axis.text.x = element_text(angle = 45, hjust = 1 ),
                 panel.grid=element_blank(),
                 legend.position = "top",
                 legend.text = element_text(size= 12),
                 legend.title= element_text(size= 12))

##粗糙整个出图
#pdf(file = 'Fig3_11.pdf',height = 8,width = 10)
p = ggplot(pdata_immue, aes(x = Celltype, y = Composition))+ 
  labs(y=str_replace("The expression levels Log2(TPM+1)", "(.{21})", "\\1\n"),x= NULL,title = "Immune Checkpoints")+  
  geom_boxplot(aes(fill = Group),position=position_dodge(0.5),width=0.5,outlier.alpha = 0)+ 
  scale_fill_manual(values = c('#3D85AC','#B4272A'))+
  theme_classic() + mytheme + 
  stat_compare_means(aes(group =  Group),
                     label = "p.signif",
                     method = "wilcox.test",
                     hide.ns = T)
topptx(p,filename = 'Fig3_11.pptx')
#dev.off()
