# Supplementary material for: Identification of three metabolic subtypes in gastric cancer and the construction of a metabolic pathway-based risk model that predicts the overall survival of GC patients
Source: Front Genet. 2023 Feb 10;14:1094838. doi: 10.3389/fgene.2023.1094838 (PMC9950121; doi:10.3389/fgene.2023.1094838)
Supplement: Supplementary file 2 [file DataSheet1.ZIP › code_data/Fig1_C.csv]

	1Y_AUC	3Y_AUC	5Y_AUC	P_Value
training_cohort	0.72	0.64	0.59	0.0001
validation_cohort	0.73	0.7	0.69	0.0098
validation_cohort2	0.68	0.65	0.66	0.00083
AMG2_cohort	0.86	0.83	0.73	0.0014
Asian_cohort	0.76	0.72	0.72	0.0001
White_cohort	0.66	0.59	0.52	0.048
Male_cohort	0.73	0.63	0.61	0.0001
Female_cohort	0.63	0.59	0.57	0.15
G1_cohort	0.7	0.78	0.76	0.024
G2_cohort	0.74	0.62	0.52	0.0078
G3_cohort	0.64	0.62	0.76	0.0013
G4_cohort	0.8	0.55	NA	0.45
T1_cohort	0.75	0.68	0.68	0.00025
T2_cohort	0.63	0.58	0.58	0.18
T3_cohort	0.69	0.64	0.72	0.0083
