# Supplementary material for: Identification of three metabolic subtypes in gastric cancer and the construction of a metabolic pathway-based risk model that predicts the overall survival of GC patients
Source: Front Genet. 2023 Feb 10;14:1094838. doi: 10.3389/fgene.2023.1094838 (PMC9950121; doi:10.3389/fgene.2023.1094838)
Supplement: Supplementary file 2 [file DataSheet1.ZIP › code_data/Fig4.R]

############基本准备########
library(rio)
library(corrplot)
library(scales)
library(tidyverse)
library(pheatmap)
library(paletteer)
library(eoffice)
library(data.table)
library(patchwork)
#library(ComplexHeatmap)#加载后pheatmap变形
library(ggstatsplot)
library(ggplot2)
library(ggheatmap)
library(ggbeeswarm)
library(ggpubr)
library(tidyr)
library(ggsci)
library(tibble)
library(dplyr)
library(stringr)
library(survival)
library(forestplot)
library(limma)
library(corrplot)
library(clusterProfiler)
library(org.Hs.eg.db)

###############差异分析#############
rm(list = ls())
load('mRNA_LIHC_expr.RData')
DLbarcode <- function(barcode){ #处理TCGA病人的barcode，返回一个排序后的向量
  TumorBarcode <- c() #记录肿瘤样本的barcode
  NormalBarcode <- c()#记录正常样本的barcode
  for (id in barcode) {
    ids <- str_split(id,'-',simplify = T)[4]
    ids <- as.numeric(substr(ids,1,1))
    
    if(ids == 0){
      TumorBarcode <- c(TumorBarcode,id)
    }else if (ids == 1) {
      NormalBarcode <-c(NormalBarcode,id)
    }
  }
  print(paste0("正常样本数：",length(NormalBarcode)))
  print(paste0("肿瘤样本数：",length(TumorBarcode)))
  print("正常样本在前,肿瘤样本再后")
  return(list(sortBarcode=c(NormalBarcode,TumorBarcode),
              Norm = length(NormalBarcode),
              Tumm = length(TumorBarcode)))
}
barcodeSort <- DLbarcode(colnames(expr_mRNA))
Norm = barcodeSort$Norm #正常样本数
Tumm = barcodeSort$Tumm #肿瘤样本数
exprset <- expr_mRNA[,barcodeSort$sortBarcode]
exprset = exprset[,-c(1:50)]
name1 = data.frame(ID1 = colnames(exprset),
                   ID2 = substr(colnames(exprset),1,12))
name1 = name1[!duplicated(name1$ID2),]
exprset = exprset[,name1$ID1]
colnames(exprset) = name1$ID2[match(colnames(exprset),name1$ID1)]
##data2是分组信息
data2 = read.csv('../Fig1and2/Fig2_B1.csv',header = T,check.names = F)
rownames(data2) = data2$TCGA_ID
data2 = data2[,-3]
data2$group = ifelse(data2$signature > median(data2$signature),'High-Score','Low-Score')
data2 = data2[order(data2$signature),]
length(colnames(data2))
data2 = data2[,c(16,17)]

table(colnames(exprset) %in% rownames(data2))
exprset = exprset[,rownames(data2)]
#将data1按照signature从小到大排列
table(rownames(data2) == colnames(exprset))

exprset =exprset[,c(1:100,271:370)]
library( "edgeR" )
# 创建分组
group <- c(rep(1,100),rep(2,100))
# 创建DGEList类型变量
# 这一步相当于创建一列表。注意group中的顺序和counts中行名要对应，
# 也就是对照组和实验组要指定正确。这里前59列为control，后533列为case。
y <- DGEList(counts=exprset, group=group)
# 数据过滤
keep <- filterByExpr(y)
y <- y[keep, , keep.lib.sizes=FALSE]

# 计算标准化因子
y <- calcNormFactors(y)

# 计算离散度
y <- estimateDisp(y)
# 显著性检验
et <- exactTest(y)
# 获取排名靠前的基因，这里设置n=100000是为了输出所以基因
et <- topTags(et, n=100000)
# 转换为数据框类型
et <- as.data.frame(et)
# 将行名粘贴为数据框的第一列
et <- cbind(rownames(et),et)
# 指定列名
colnames(et) <- c("gene_id", "log2FoldChange", "log2CPM", "PValue", "FDR")
#加change列,标记上下调基因
k1 = (et$PValue < 0.05)&(et$log2FoldChange < -1)
k2 = (et$PValue < 0.05)&(et$log2FoldChange > 1)
deg <- mutate(et,change = ifelse(k1,"down",ifelse(k2,"up","stable")))
table(deg$change)
write_csv(deg,file = 'DEGs.csv')
###############GO#############
deg = read.csv('DEGs.csv',header = T)
#s2e <- bitr(deg$gene_id, 
#            fromType = "SYMBOL",
#            toType = "ENTREZID",
#            OrgDb = org.Hs.eg.db)#人类
#dim(deg)
#deg <- inner_join(deg,s2e,by=c("gene_id"="SYMBOL"))
#dim(deg)
length(unique(deg$gene_id))
gene_up = deg[deg$change == 'up','ENTREZID'] 
gene_down = deg[deg$change == 'down','ENTREZID'] 
gene_diff = c(gene_up,gene_down)
ego <- enrichGO(gene = gene_diff,
                OrgDb= org.Hs.eg.db,
                ont = "ALL",
                readable = TRUE)
ego_up <- enrichGO(gene = gene_up,
                OrgDb= org.Hs.eg.db,
                ont = "ALL",
                readable = TRUE)
ego_down <- enrichGO(gene = gene_down,
                OrgDb= org.Hs.eg.db,
                ont = "ALL",
                readable = TRUE)

dotplot(ego, split = "ONTOLOGY", font.size = 10, 
        showCategory = 5) + 
  facet_grid(ONTOLOGY ~ ., scale = "free") + 
  scale_y_discrete(labels = function(x) str_wrap(x, width = 45))
dotplot(ego_up, split = "ONTOLOGY", font.size = 10, 
        showCategory = 5) + 
  facet_grid(ONTOLOGY ~ ., scale = "free") + 
  scale_y_discrete(labels = function(x) str_wrap(x, width = 45))
dotplot(ego_down, split = "ONTOLOGY", font.size = 10, 
        showCategory = 5) + 
  facet_grid(ONTOLOGY ~ ., scale = "free") + 
  scale_y_discrete(labels = function(x) str_wrap(x, width = 45))


data3 = ego_up@result[,c(1,3,7)]
data4 = ego_down@result[,c(1,3,7)]

data5 = data.frame(p_value = -log10(c(data4$p.adjust[1:6],data3$p.adjust[1:6])),
                   description = factor(c(data4$Description[1:6],data3$Description[1:6]),
                                        levels = c(data4$Description[1:6],data3$Description[1:6])[12:1]),
                   group = rep(c('down','up'),each = 6))

############Fig4_C###############
p1 = ggplot(data5,mapping=aes(x=description,y=p_value,fill=group))+
  geom_bar(stat="identity",width=0.7)+theme_classic()+coord_flip()+
  scale_fill_manual(values = c('#3D85AC','#B4272A') )+
  labs(x=NULL,y='-Log10 (Benjamini-Hochberg adjusted p-value)',title='Biological Process(GO term)')+
  theme(plot.title = element_text(hjust = 0.5),title=element_text(size=14))
topptx(p1,file = 'Fig4_C.pptx')


##############KEGG############
kk <- enrichKEGG(gene = gene_diff,keyType = "kegg",
                 organism= "human", 
                 qvalueCutoff = 0.05, pvalueCutoff=0.05)
kk.up <- enrichKEGG(gene         = gene_up,
                    organism     = 'hsa')
kk.down <- enrichKEGG(gene         =  gene_down,
                      organism     = 'hsa')
hh <- as.data.frame(kk)
rownames(hh) <- NULL
hh$order=factor(rev(as.integer(rownames(hh))),labels = rev(hh$Description))

ggplot(hh,aes(y=order,x=Count,fill=p.adjust))+
  geom_bar(stat = "identity",width=0.7)+####柱子宽度
  #coord_flip()+##颠倒横纵轴
  scale_fill_gradient(low = "red",high ="blue" )+#颜色自己可以换
  labs(title = "KEGG Pathways Enrichment",
       x = "Gene numbers", 
       y = "Pathways")+
  theme(axis.title.x = element_text(face = "bold",size = 16),
        axis.title.y = element_text(face = "bold",size = 16),
        legend.title = element_text(face = "bold",size = 16))+
  theme_bw()


########上调下调一起作图##############
down_kegg <- kk.down@result %>%
  filter(pvalue<0.05) %>% #筛选行
  mutate(group=-1) #新增列
up_kegg <- kk.up@result %>%
  filter(pvalue<0.05) %>%
  mutate(group=1)
source("kegg_plot_function.R")
kegg_plot(up_kegg,down_kegg)
dev.off()


########标签火山图########
choose_gene = c(ego_down@result[4,'geneID'] %>% strsplit(split = "/"),
                ego_up@result[1,'geneID'] %>% strsplit(split = "/"))
choose_gene = c(choose_gene[[1]][1:6],
               choose_gene[[2]][1:6])
data6 = deg[,c(1,2,4,6)]
colnames(data6)
##初步火山图
p <- ggplot(data = data6, 
            aes(x = log2FoldChange, 
                y = -log10(PValue))) +
  geom_point(alpha=0.8, size=2, 
             aes(color=change)) +
  ylab("-log10(Pvalue)")+
  scale_color_manual(values=c('#3D85AC','grey','#B4272A'))+
  geom_vline(xintercept=c(-1,1),lty=4,col="black",lwd=0.8) +
  geom_hline(yintercept = -log10(0.05),lty=4,col="black",lwd=0.8) +
  theme_classic()

##多打几个标签，设置这个参数为无限
#options(ggrepel.max.overlaps = Inf)
#for_label <- data6 %>% filter(gene_id %in% choose_gene[1:12]) 
##高级火山图
p2 = p +
  geom_point(size = 3, shape = 20, data = for_label) +
  ggrepel::geom_label_repel(
    aes(label = gene_id),
    data = for_label,
    color="black")+
  labs(x='-Log2 fold-change (High/Low Score)',y='-Log10 (adjusted p-value)')+
  theme(plot.title = element_text(hjust = 0.5))
topptx(p2,filename = 'Fig4_D.pptx')
