# Supplementary material for: Identification of three metabolic subtypes in gastric cancer and the construction of a metabolic pathway-based risk model that predicts the overall survival of GC patients
Source: Front Genet. 2023 Feb 10;14:1094838. doi: 10.3389/fgene.2023.1094838 (PMC9950121; doi:10.3389/fgene.2023.1094838)
Supplement: Supplementary file 2 [file DataSheet1.ZIP › code_data/df_train.csv]

	futime	fustatus	TGGA_ID	age	sex	race	radiation	pharmaceutical	tumor_grade	pathologic_stage	stage_T	stage_M	stage_N	SLC2A1	KIF11	NCAPH	signature	signature_by2
1	724	1	TCGA-2Y-A9GS	58	1	WHITE	0	1	2	2	2	X	X	7.912889336	9.400879436	9.847057346	31.02155476	High-Score
8	848	1	TCGA-2Y-A9GZ	82	0	WHITE	0	0	2	2	2	X	X	7.665335917	7.672425342	6.781359714	25.57909784	Low-Score
9	3675	0	TCGA-2Y-A9H0	49	1	WHITE	0	1	1	3	3	0	0	10.00982862	10.59618976	9.753216749	34.99807004	High-Score
14	555	1	TCGA-2Y-A9H5	59	0	WHITE	0	1	3	1	1	X	0	6.930737338	8.271463028	7.960001932	26.57872318	Low-Score
15	357	0	TCGA-2Y-A9H6	68	0	WHITE	0	1	2	1	1	X	X	7.73470962	7.011227255	6.554588852	24.60725266	Low-Score
17	633	1	TCGA-2Y-A9H8	85	0	WHITE	0	1	2	1	1	X	X	9.071462363	8.527477006	7.434628228	29.00271666	High-Score
18	697	0	TCGA-2Y-A9H9	70	1	WHITE	0	1	2	1	1	X	0	8.022367813	7.787902559	8.139551352	27.46710663	High-Score
19	36	1	TCGA-2Y-A9HA	70	1	WHITE	0	1	2	2	2	X	X	10.2772874	9.022367813	9.022367813	32.62546327	High-Score
21	396	0	TCGA-3K-AAZ8	65	1	BLACK	0	0	1	3	3	X	X	6.22881869	6.857980995	5.357552005	21.42837355	Low-Score
22	262	1	TCGA-4R-AA8I	66	1	WHITE	0	1	2	2	2	X	X	7.965784285	8.77148947	7.942514505	28.45523608	High-Score
23	328	0	TCGA-5C-A9VG	58	1	WHITE	0	1	2	2	2	0	0	9.445014846	8.942514505	8.82336724	31.31989986	High-Score
24	322	0	TCGA-5C-A9VH	70	1	WHITE	0	1	2	1	1	0	0	7.266786541	7.882643049	7.531381461	26.08236108	Low-Score
26	520	0	TCGA-5R-AA1C	57	1	WHITE	0	1	2	2	2	0	0	9.375039431	6.754887502	5.700439718	25.45649929	Low-Score
27	449	0	TCGA-5R-AA1D	17	0	WHITE	1	1	3	3	3	0	0	8.994353437	7.199672345	5.523561956	25.38672379	Low-Score
28	46	1	TCGA-5R-AAAM	65	0	WHITE	0	1	2	2	2	0	0	8.573647187	6.807354922	5.727920455	24.574194	Low-Score
29	1490	1	TCGA-BC-4072	74	0	WHITE	0	1	3	3	3	0	0	10.72536626	10.37721053	10.14593215	35.96926201	High-Score
30	849	0	TCGA-BC-4073	73	1	WHITE	0	1	3	3	3	X	0	12.13635034	9.726218159	9.483815777	36.22403218	High-Score
31	1135	1	TCGA-BC-A10Q	72	0	WHITE	0	0	3	3	2	X	X	10.49085088	9.596189756	9.005624549	33.59652064	High-Score
32	308	1	TCGA-BC-A10R	66	0	WHITE	0	1	2	3	3	X	X	9.303780748	6.965784285	6.977279923	26.86594332	High-Score
35	837	1	TCGA-BC-A10U	69	1	WHITE	0	1	2	3	2	X	X	12.93866071	8.21916852	7.693486957	33.56726767	High-Score
36	91	1	TCGA-BC-A10W	50	1	ASIAN	0	0	3	3	4	X	X	11.3553511	10.44501485	10.64024494	37.29759741	High-Score
37	770	1	TCGA-BC-A10X	52	0	WHITE	0	1	2	3	3	X	0	8.370687407	7.366322214	6.108524457	25.40195542	Low-Score
42	1351	0	TCGA-BC-A216	62	0	WHITE	0	1	2	3	3	0	X	9.517669388	11.06541613	9.654636029	34.89897055	High-Score
43	1397	1	TCGA-BC-A217	75	0	WHITE	0	1	3	2	2	0	X	9.306061689	9.995767151	10.00422047	33.62220538	High-Score
45	680	0	TCGA-BC-A3KG	68	0	WHITE	0	1	3	2	2	0	0	10.02236781	11.00351791	10.39016896	36.14260774	High-Score
46	547	1	TCGA-BC-A5W4	69	1	WHITE	0	1	3	3	3	0	X	9.049848549	6.409390936	5.523561956	24.45263625	Low-Score
47	444	0	TCGA-BC-A69H	64	1	WHITE	0	1	3	2	2	0	X	9.076815597	8.523561956	8.417852515	29.95055146	High-Score
48	387	0	TCGA-BC-A69I	69	1	WHITE	0	1	1	1	1	0	0	7.8008999	6.475733431	5.523561956	23.01681587	Low-Score
49	562	0	TCGA-BC-A8YO	66	0	WHITE	0	0	3	3	4	0	0	10.50084188	10.47167521	10.22520744	35.89205131	High-Score
53	20	0	TCGA-BW-A50	50	1	BLACK	0	1	2	3	3	X	X	5.459431619	7.21916852	7.366322214	22.8831441	Low-Score
54	0	0	TCGA-BW-A5NP	26	0	WHITE	0	0	3	4	2	1	0	8.876516947	10.03891899	8.344295908	31.55660656	High-Score
55	0	0	TCGA-BW-A5NQ	63	1	WHITE	0	0	3	1	1	X	X	9.124121312	10.38801729	10.06204614	33.95359407	High-Score
57	250	0	TCGA-CC-5259	60	0	ASIAN	0	1	2	3	4	0	0	7.787902559	6.686500527	5	22.76423971	Low-Score
59	97	1	TCGA-CC-5261	44	1	ASIAN	0	1	2	2	2	0	0	8.658211483	9.357552005	8.243173983	30.33003649	High-Score
60	103	1	TCGA-CC-5262	67	1	ASIAN	0	1	1	3	4	0	0	8.826548487	8.573647187	8.087462841	29.39149272	High-Score
61	129	1	TCGA-CC-5263	35	1	ASIAN	0	1	1	3	3	0	0	13.46849677	11.04916787	10.92332749	40.90734894	High-Score
62	102	1	TCGA-CC-5264	71	1	ASIAN	0	1	2	3	3	0	0	9.924812504	12.03651707	10.71080643	37.64172707	High-Score
66	303	1	TCGA-CC-A3MA	61	1	ASIAN	0	1	2	3	3	0	0	10.70217269	10.32305476	10.51963625	36.23206146	High-Score
67	315	1	TCGA-CC-A3MB	36	1	ASIAN	0	1	1	3	3	0	0	5.209453366	9.97441459	10.6183855	29.2008762	High-Score
68	363	0	TCGA-CC-A3MC	54	1	ASIAN	0	1	2	3	3	0	0	9.118941073	9.076815597	8.696967526	30.97165125	High-Score
69	347	1	TCGA-CC-A5UC	63	1	ASIAN	0	1	3	3	3	0	0	7.189824559	9.388017285	8.511752654	28.84018719	High-Score
70	304	1	TCGA-CC-A5UD	45	1	ASIAN	0	1	2	3	3	0	0	8.804131021	10.40194612	9.638435914	33.17414237	High-Score
71	272	1	TCGA-CC-A5UE	48	1	ASIAN	0	1	2	3	4	0	0	9.86727874	9.375039431	10.01680829	33.53056611	High-Score
72	217	1	TCGA-CC-A7IE	57	1	ASIAN	0	1	2	3	3	0	0	9.403012024	9.259743264	8.820178962	31.66777971	High-Score
73	649	1	TCGA-CC-A7IF	59	1	ASIAN	0	1	1	3	3	0	0	6.523561956	8.845490051	8.426264755	27.2594925	High-Score
74	299	1	TCGA-CC-A7IG	47	1	ASIAN	0	1	2	2	2	0	0	8.982993575	10.31061278	9.475733431	33.11946115	High-Score
75	365	0	TCGA-CC-A7IH	58	1	ASIAN	0	1	1	3	3	0	0	5.64385619	8.744833837	7.357552005	25.03280422	Low-Score
78	262	1	TCGA-CC-A7IK	59	1	ASIAN	0	1	3	3	3	0	0	10.30035256	10.04848687	8.971543554	33.90514629	High-Score
79	278	1	TCGA-CC-A7IL	61	1	ASIAN	0	1	1	3	3	0	0	4.523561956	8.144658243	7.339850003	22.8917511	Low-Score
80	300	1	TCGA-CC-A8HS	18	1	ASIAN	0	1	1	3	3	0	1	7.366322214	10.90162116	9.301496195	31.73342541	High-Score
81	140	1	TCGA-CC-A8HT	74	1	ASIAN	0	1	2	3	3	0	0	10.56224242	9.781359714	9.802516365	34.68504006	High-Score
82	344	1	TCGA-CC-A8HU	39	0	ASIAN	0	1	3	3	3	0	0	9.301496195	10.02375435	9.529430554	33.19517015	High-Score
83	279	1	TCGA-CC-A8HV	51	0	ASIAN	0	1	2	2	2	0	0	6.087462841	9.417852515	8.189824559	27.22665265	High-Score
84	211	0	TCGA-CC-A9FS	55	1	ASIAN	0	1	2	2	2	0	0	7.294620749	8.299208018	8.154818109	27.24421122	High-Score
85	0	0	TCGA-CC-A9FU	52	0	ASIAN	0	1	2	3	3	0	0	9.37286506	10.13314221	9.424166289	33.31935392	High-Score
86	0	0	TCGA-CC-A9FV	57	1	ASIAN	0	1	2	3	3	0	0	7.636624621	6.64385619	6.392317423	23.86609874	Low-Score
87	248	0	TCGA-CC-A9FW	68	1	ASIAN	0	1	2	3	3	0	0	8.475733431	8.864186145	8.092757141	29.33790095	High-Score
88	2425	0	TCGA-DD-A113	55	0	WHITE	0	1	3	2	2	0	0	8.675957033	10.16490693	9.276124405	32.36903346	High-Score
90	2542	1	TCGA-DD-A115	53	1	WHITE	0	1	2	3	3	0	0	7.658211483	8.092757141	8.113742166	27.38548837	High-Score
93	223	1	TCGA-DD-A119	40	1	ASIAN	0	1	3	4	3	1	0	8.087462841	6.942514505	5.64385619	24.07293217	Low-Score
94	79	0	TCGA-DD-A11A	67	1	BLACK	0	1	3	1	1	0	0	8.022367813	8.647458426	9.199672345	29.57681869	High-Score
95	14	1	TCGA-DD-A11B	73	1	WHITE	0	1	2	1	1	0	0	7.6794801	8.330916878	7.442943496	27.0676255	High-Score
96	662	0	TCGA-DD-A11C	69	1	WHITE	0	1	3	1	1	0	0	8.727920455	9.194756854	8.426264755	30.38474965	High-Score
98	2415	0	TCGA-DD-A1EA	68	1	ASIAN	0	1	2	2	2	0	0	9.763212367	8.807354922	7.971543554	30.71600617	High-Score
99	2017	0	TCGA-DD-A1EB	72	0	ASIAN	0	1	2	1	1	0	0	7.499845887	6.584962501	6.686500527	23.90813289	Low-Score
100	602	0	TCGA-DD-A1EC	20	0	WHITE	0	1	3	1	1	0	0	10.93295289	9.417852515	8.409390936	33.3346747	High-Score
101	2301	0	TCGA-DD-A1ED	68	1	WHITE	0	1	1	1	1	0	0	8.668884984	6.285402219	5	23.32798687	Low-Score
102	349	1	TCGA-DD-A1EE	73	1	WHITE	0	1	3	3	3	0	0	9.631177056	8.936637939	8.169925001	30.91011045	High-Score
103	394	1	TCGA-DD-A1EF	57	0	WHITE	0	1	3	1	1	0	0	7.321928095	8.209453366	7.864186145	26.88397332	High-Score
104	1372	1	TCGA-DD-A1EG	76	1	WHITE	0	0	3	1	1	0	0	8.005624549	8.573647187	9.041659152	29.31081657	High-Score
105	1495	0	TCGA-DD-A1EH	23	1	WHITE	0	0	3	3	3	0	0	6.599912842	9.865733271	8.124121312	28.35469772	High-Score
107	1005	1	TCGA-DD-A1EJ	71	0	WHITE	0	1	2	3	1	0	1	8.527477006	9.766528909	9.698704667	32.09012991	High-Score
108	558	1	TCGA-DD-A1EK	64	0	WHITE	0	1	2	4	4	1	0	9.11113567	7.46760555	6.614709844	26.91857763	High-Score
109	415	1	TCGA-DD-A1EL	23	1	BLACK	0	1	3	2	2	0	0	10.71853288	10.25620869	10.25266543	35.91030849	High-Score
110	643	1	TCGA-DD-A39V	77	1	WHITE	1	1	3	2	2	0	X	7.459431619	7	5.672425342	23.40900564	Low-Score
111	827	1	TCGA-DD-A39W	29	0	WHITE	1	1	2	3	3	0	0	5.95419631	7.159871337	6.392317423	22.47268273	Low-Score
112	1694	1	TCGA-DD-A39X	78	0	WHITE	0	1	2	1	1	0	X	8.577428828	7.257387843	6.50779464	25.89975136	Low-Score
114	601	1	TCGA-DD-A39Z	43	0	ASIAN	0	1	2	2	2	0	X	6.375039431	8.581200582	6.409390936	24.80268634	Low-Score
115	233	1	TCGA-DD-A3A1	65	1	WHITE	0	1	2	3	3	0	0	9.002815016	7.483815777	5.754887502	25.97978558	Low-Score
117	535	1	TCGA-DD-A3A3	45	1	ASIAN	0	1	2	1	1	0	0	7.672425342	7	6.87036472	24.82113771	Low-Score
118	612	1	TCGA-DD-A3A4	37	1	WHITE	0	1	3	3	3	0	0	10.02928723	5.807354922	4.754887502	24.14173252	Low-Score
119	3125	1	TCGA-DD-A3A5	66	0	WHITE	0	1	2	3	3	0	0	8.383704292	8.011227255	7.577428828	27.64887901	High-Score
124	1008	0	TCGA-DD-A4NA	67	0	WHITE	0	1	3	3	2	0	1	11.37883671	9.312882955	8.607330314	33.93475306	High-Score
125	989	0	TCGA-DD-A4NB	25	1	WHITE	0	1	2	1	1	0	0	8.829722735	7.562242424	5.247927513	25.38062898	Low-Score
126	2746	0	TCGA-DD-A4ND	56	0	WHITE	0	1	3	1	1	0	0	7.948367232	8.77148947	7.8008999	28.29774663	High-Score
128	942	0	TCGA-DD-A4NF	72	1	WHITE	0	1	2	1	1	0	0	9.055282436	6.741466986	6.614709844	25.93028127	Low-Score
130	917	0	TCGA-DD-A4NH	65	0	WHITE	0	1	3	3	3	0	0	9.607330314	9.469641817	7.826548487	31.22615744	High-Score
131	816	0	TCGA-DD-A4NI	67	1	WHITE	0	1	2	2	2	0	X	8.118941073	7.076815597	6.108524457	24.72866561	Low-Score
132	928	0	TCGA-DD-A4NJ	54	0	WHITE	0	1	2	2	2	0	0	5.426264755	9.124121312	8.672425342	26.51419569	Low-Score
133	1210	1	TCGA-DD-A4NK	80	0	WHITE	0	1	2	3	3	0	0	6.754887502	6.539158811	5.832890014	22.12196683	Low-Score
134	1711	0	TCGA-DD-A4NL	46	1	WHITE	0	1	1	1	1	0	0	7.375039431	6.392317423	4.584962501	21.48950862	Low-Score
135	899	1	TCGA-DD-A4NN	56	0	WHITE	0	1	3	1	1	0	0	7.199672345	9.807354922	9.271463028	30.11481655	High-Score
136	2245	0	TCGA-DD-A40	65	1	WHITE	0	1	1	1	1	0	0	9.147204925	7.033423002	6.491853096	26.29393761	Low-Score
137	3308	0	TCGA-DD-A4NP	32	1	WHITE	0	1	3	1	1	0	0	8.169925001	7.022367813	5.491853096	24.12820033	Low-Score
138	373	1	TCGA-DD-A4NQ	60	1	WHITE	0	1	3	2	2	0	0	11.19967234	9.030667136	8.353146825	33.11439899	High-Score
139	9	1	TCGA-DD-A4NR	85	0	WHITE	0	1	3	1	1	0	0	9.189824559	9.392317423	9.082149041	31.82849684	High-Score
140	2456	1	TCGA-DD-A4NS	61	0	WHITE	0	1	2	1	1	0	0	9.471675214	7.714245518	6.807354922	27.85533973	High-Score
141	2398	0	TCGA-DD-A4NV	61	1	WHITE	0	1	1	3	3	0	0	6.209453366	7.599912842	6.50779464	23.45217501	Low-Score
142	728	0	TCGA-DD-A73A	71	1	WHITE	0	1	2	1	1	0	0	7.022367813	7.483815777	6.189824559	23.98828144	Low-Score
143	283	1	TCGA-DD-A73B	72	0	WHITE	0	1	2	1	1	0	0	8.988684687	10.12023788	8.071462363	31.53359179	High-Score
147	1085	0	TCGA-DD-A73F	77	0	WHITE	0	1	1	1	1	0	0	7.813781191	9.030667136	8.447083226	29.0843554	High-Score
150	16	1	TCGA-DD-AAC8	72	1	ASIAN	0	1	3	1	1	0	0	9.483815777	7.14974712	6.700439718	27.05175681	High-Score
151	347	0	TCGA-DD-AAC9	51	1	ASIAN	0	1	2	1	1	0	0	7.851749041	6.14974712	5.285402219	22.43632198	Low-Score
152	2301	0	TCGA-DD-AACA	65	1	ASIAN	0	1	3	1	1	0	0	8.535275377	9.535275377	8.982993575	31.11770355	High-Score
153	2324	0	TCGA-DD-AACB	74	0	ASIAN	0	1	3	1	1	0	0	8.539158811	7.888743249	7.426264755	27.53733521	High-Score
154	1685	1	TCGA-DD-AACC	61	1	ASIAN	0	1	2	1	1	0	0	7.73470962	8.154818109	7.321928095	26.79517642	Low-Score
155	381	1	TCGA-DD-AACD	48	1	ASIAN	0	1	4	1	1	0	0	7.727920455	6.768184325	5.584962501	23.3577568	Low-Score
157	365	1	TCGA-DD-AACF	68	1	ASIAN	0	1	3	1	1	0	0	5.906890596	8.77148947	8.169925001	26.16853742	Low-Score
158	469	1	TCGA-DD-AACG	52	1	ASIAN	0	1	4	2	2	0	0	6.087462841	9.011227255	7.64385619	26.18583072	Low-Score
160	1618	0	TCGA-DD-AACI	69	1	ASIAN	0	1	3	2	2	0	0	7.693486957	5.95419631	5.882643049	22.57068055	Low-Score
163	107	1	TCGA-DD-AACL	66	0	ASIAN	0	1	3	1	1	0	0	10.22520744	9.116343961	8.471675214	32.15119062	High-Score
164	1302	0	TCGA-DD-AACN	32	1	ASIAN	0	1	3	1	1	0	0	6.614709844	7.888743249	6.832890014	24.62430228	Low-Score
165	1876	0	TCGA-DD-AACO	40	1	ASIAN	0	1	3	1	1	0	0	8.17990909	6.882643049	6.189824559	24.63500686	Low-Score
169	1562	0	TCGA-DD-AACT	69	0	ASIAN	0	1	2	1	1	0	0	6.523561956	6.266786541	5.169925001	20.85718868	Low-Score
170	1567	0	TCGA-DD-AACU	59	1	ASIAN	0	1	3	1	1	0	0	7.54689446	6.942514505	7.442943496	25.14658037	Low-Score
172	1424	0	TCGA-DD-AACW	43	1	ASIAN	0	1	3	1	1	0	0	5.727920455	9.047123912	8.581200582	26.6959091	Low-Score
173	170	0	TCGA-DD-AACX	66	1	ASIAN	0	1	3	2	2	0	0	8.8008999	9.044394119	8.768184325	30.61206118	High-Score
175	171	1	TCGA-DD-AACZ	63	0	ASIAN	0	1	4	1	1	0	0	8.73809226	9.25502857	9.394462695	31.40533852	High-Score
176	137	0	TCGA-DD-AAD0	73	0	ASIAN	0	1	2	1	1	0	0	6.285402219	7.577428828	7.994353437	24.94680922	Low-Score
177	564	0	TCGA-DD-AAD1	51	0	ASIAN	0	1	4	1	1	0	0	7.894817763	7.599912842	7.294620749	26.2604376	Low-Score
178	658	0	TCGA-DD-AAD2	66	1	ASIAN	0	1	2	1	1	0	0	7.888743249	7.607330314	7.022367813	26.00042257	Low-Score
179	1295	0	TCGA-DD-AAD3	43	1	ASIAN	0	1	2	1	1	0	0	6.857980995	7.366322214	7.303780748	24.71141936	Low-Score
180	1345	0	TCGA-DD-AAD5	54	1	ASIAN	0	1	3	1	1	0	0	10.44086917	9.537218401	9.276124405	33.72129033	High-Score
181	672	0	TCGA-DD-AAD6	66	1	ASIAN	0	1	3	3	3	0	0	6.266786541	8.038918989	7.607330314	25.13657719	Low-Score
182	1219	0	TCGA-DD-AAD8	73	0	ASIAN	0	1	2	1	1	0	0	6.930737338	7.651051691	7.636624621	25.48117129	Low-Score
183	1233	0	TCGA-DD-AADA	66	0	ASIAN	0	1	3	1	1	0	0	6.442943496	6.392317423	5.614709844	21.34625444	Low-Score
186	1231	0	TCGA-DD-AADD	51	1	ASIAN	0	1	4	1	1	0	0	4.459431619	9.696967526	9.076815597	26.45284664	Low-Score
187	115	1	TCGA-DD-AADF	64	0	ASIAN	0	1	4	1	1	0	0	8.479780264	8.016808288	7.741466986	27.93074678	High-Score
188	1145	0	TCGA-DD-AADG	70	1	ASIAN	0	1	3	3	3	0	0	6.475733431	6.988684687	6.569855608	23.06126732	Low-Score
189	1085	0	TCGA-DD-AADI	43	0	ASIAN	0	1	3	1	1	0	0	6.87036472	7.139551352	5.727920455	22.92242321	Low-Score
190	1066	0	TCGA-DD-AADJ	70	0	ASIAN	0	1	3	1	1	0	0	5.857980995	6.50779464	6.087462841	21.23573522	Low-Score
191	1049	0	TCGA-DD-AADK	68	0	ASIAN	0	1	3	2	2	0	0	7.721099189	8.588714636	8.388017285	28.3545781	High-Score
193	12	1	TCGA-DD-AADM	58	1	ASIAN	0	1	3	2	2	0	0	7.761551232	7.820178962	7.199672345	26.28604902	Low-Score
194	898	0	TCGA-DD-AADN	59	1	ASIAN	0	1	4	1	1	X	X	8.159871337	7.622051819	5.882643049	25.25212691	Low-Score
195	453	0	TCGA-DD-AADO	55	1	ASIAN	0	1	3	1	1	0	0	6.247927513	8.038918989	6.357552005	23.91080557	Low-Score
196	458	0	TCGA-DD-AADP	45	1	ASIAN	0	1	3	1	1	0	0	8.189824559	8.379378367	7.491853096	27.79718097	High-Score
197	436	0	TCGA-DD-AADQ	59	1	ASIAN	0	1	3	2	2	0	0	6.714245518	7.033423002	6.108524457	22.96422852	Low-Score
198	2028	0	TCGA-DD-AADR	58	1	ASIAN	0	1	3	1	1	0	0	6.727920455	7.826548487	8.28077077	26.07672689	Low-Score
199	474	0	TCGA-DD-AADS	63	1	ASIAN	0	1	2	1	1	0	0	6.426264755	6	3.807354922	19.08927618	Low-Score
200	554	0	TCGA-DD-AADU	60	1	ASIAN	0	1	3	2	2	0	0	7.761551232	5.672425342	6.672425342	23.05649601	Low-Score
201	574	0	TCGA-DD-AADV	50	1	ASIAN	0	1	3	1	1	0	0	8.396604781	10.215533	9.826548487	32.62298462	High-Score
202	587	0	TCGA-DD-AADW	48	1	ASIAN	0	1	3	1	1	0	0	7.864186145	11.05596023	9.776433032	32.99200499	High-Score
206	638	0	TCGA-DD-AAE2	51	1	ASIAN	0	1	3	1	1	0	0	6.426264755	8.409390936	7.882643049	26.06516762	Low-Score
207	566	0	TCGA-DD-AAE3	50	1	ASIAN	0	1	2	1	1	0	0	7.499845887	5.491853096	3.807354922	19.75172976	Low-Score
209	141	0	TCGA-DD-AAE6	59	0	ASIAN	0	1	2	1	1	0	0	3.906890596	9.147204925	7.807354922	23.8618867	Low-Score
210	644	0	TCGA-DD-AAE7	72	1	ASIAN	0	1	2	1	1	0	0	6.442943496	5.64385619	5.044394119	19.84874859	Low-Score
212	575	0	TCGA-DD-AAEA	65	1	ASIAN	0	1	3	1	1	0	0	6.022367813	7.982993575	7.607330314	24.76825127	Low-Score
213	478	0	TCGA-DD-AAEB	60	1	ASIAN	0	1	2	1	1	0	0	4.169925001	6.599912842	4.584962501	17.85216532	Low-Score
214	763	0	TCGA-DD-AAED	51	1	ASIAN	0	1	3	1	1	0	0	5.781359714	7.189824559	6.209453366	22.12431976	Low-Score
216	719	0	TCGA-DD-AAEG	59	0	ASIAN	0	1	3	1	1	0	0	8.366322214	8.194756854	6.857980995	27.1679194	High-Score
217	784	0	TCGA-DD-AAEH	73	1	ASIAN	0	1	2	1	1	0	0	7.781359714	7.392317423	6.614709844	25.20488854	Low-Score
218	1531	0	TCGA-DD-AAEI	72	1	ASIAN	0	1	2	1	1	0	0	5.727920455	8.113742166	8.033423002	24.98572176	Low-Score
220	2752	0	TCGA-DD-AAVP	48	1	ASIAN	0	1	1	1	1	0	0	7.392317423	5.857980995	6.599912842	22.77254776	Low-Score
221	2728	0	TCGA-DD-AAVQ	38	1	ASIAN	0	1	2	1	1	0	0	8.224001674	9.409390936	9.162391329	30.75200822	High-Score
222	2513	0	TCGA-DD-AAVR	44	1	ASIAN	0	1	2	1	1	0	0	8.257387843	6.845490051	6.426264755	24.90976235	Low-Score
223	1823	0	TCGA-DD-AAVS	56	1	ASIAN	0	1	2	1	1	0	0	7.247927513	9.131856961	8.317412614	28.39919328	High-Score
224	2202	0	TCGA-DD-AAVU	46	1	ASIAN	0	1	2	2	2	0	0	8.321928095	7.820178962	8.092757141	27.82752753	High-Score
226	2317	0	TCGA-DD-AAVW	35	1	ASIAN	0	1	2	1	1	0	0	6.50779464	8.082149041	8.224001674	26.07816371	Low-Score
227	1570	0	TCGA-DD-AAVX	38	1	ASIAN	1	0	2	2	2	0	0	8.214319121	5.781359714	4.523561956	21.6774312	Low-Score
228	1970	0	TCGA-DD-AAVY	56	1	ASIAN	0	1	2	3	3	0	0	8.108524457	5.700439718	4.857980995	21.76797881	Low-Score
229	1900	0	TCGA-DD-AAVZ	38	1	ASIAN	0	1	2	1	1	0	0	6.87036472	8.438791853	6.857980995	25.65671417	Low-Score
230	2015	0	TCGA-DD-AAW0	54	1	ASIAN	0	1	2	1	1	0	0	7.651051691	7.515699838	7.584962501	26.13648646	Low-Score
232	1855	0	TCGA-DD-AAW2	69	1	ASIAN	0	0	2	1	1	0	0	4.857980995	7.044394119	6.392317423	20.99228796	Low-Score
233	1633	0	TCGA-DD-AAW3	69	1	ASIAN	0	1	2	1	1	0	0	5	6.930737338	5.672425342	20.32822214	Low-Score
234	910	0	TCGA-ED-A459	47	1	ASIAN	1	0	2	2	2	0	0	10.62935662	9.17990909	8.409390936	32.66363872	High-Score
235	819	0	TCGA-ED-A4XI	58	1	ASIAN	0	1	3	2	2	0	0	8.558420713	7.266786541	5.930737338	25.33315573	Low-Score
236	854	0	TCGA-ED-A5KG	60	0	ASIAN	0	1	2	2	2	0	0	10.32418055	9.968666793	9.022367813	33.88189242	High-Score
237	423	0	TCGA-ED-A627	74	1	WHITE	0	1	2	1	1	0	X	8.592457037	7.409390936	7.636624621	27.19710954	High-Score
239	296	1	TCGA-ED-A66Y	51	0	ASIAN	0	1	3	3	3	0	0	6.794415866	9.370687407	8.483815777	28.31014417	High-Score
240	6	0	TCGA-ED-A7PX	48	0	ASIAN	0	1	3	2	2	0	X	10.20945337	8.335390355	8.049848549	30.73624124	High-Score
241	390	0	TCGA-ED-A7PY	20	0	ASIAN	0	1	3	2	2	0	X	6.50779464	7.857980995	6.942514505	24.56070892	Low-Score
242	6	0	TCGA-ED-A7PZ	61	1	ASIAN	0	1	2	2	2	0	X	14.33021664	8.335390355	8.129283017	35.82744229	High-Score
243	427	0	TCGA-ED-A7XO	29	1	ASIAN	0	1	2	3	3	0	0	7.21916852	8.400879436	9.105908509	28.1966064	High-Score
247	56	1	TCGA-ED-A8O6	50	0	ASIAN	0	1	3	3	3	0	0	8.22881869	8.74819285	7.857980995	28.66445095	High-Score
249	570	0	TCGA-EP-A12J	62	1	BLACK	0	1	1	1	1	X	X	9.159871337	7.864186145	6.768184325	27.62823047	High-Score
250	608	0	TCGA-EP-A26S	70	1	WHITE	0	1	2	1	1	X	0	7.199672345	8.005624549	6.392317423	25.06028973	Low-Score
251	627	1	TCGA-EP-A2KA	52	0	WHITE	0	1	3	3	3	X	X	7.6794801	9.278449458	8.519636253	29.30479053	High-Score
253	19	1	TCGA-EP-A2KC	62	1	BLACK	0	1	3	1	1	X	X	7.636624621	8.243173983	7.672425342	27.12512481	High-Score
254	303	0	TCGA-EP-A3JL	76	1	WHITE	0	1	2	1	1	X	X	7.366322214	7.607330314	6.965784285	25.31020623	Low-Score
257	438	1	TCGA-ES-A2HT	54	1	BLACK	0	1	2	1	1	X	X	7.700439718	6.108524457	4.700439718	21.63695584	Low-Score
258	1852	1	TCGA-FV-A23B	70	0	WHITE	0	1	2	2	2	0	0	7.383704292	9.577428828	8.810571635	29.60378509	High-Score
259	729	0	TCGA-FV-A2QQ	80	1	WHITE	0	1	2	1	1	X	0	6.022367813	6.95419631	7.285402219	23.15449574	Low-Score
260	581	1	TCGA-FV-A2QR	75	1	WHITE	0	1	1	1	1	0	0	5.95419631	6.988684687	6.754887502	22.60466402	Low-Score
262	247	1	TCGA-FV-A3I1	81	0	WHITE	0	1	2	2	2	X	0	8.247927513	9.027905997	9.247927513	30.37994367	High-Score
263	194	1	TCGA-FV-A3R2	75	1	WHITE	0	0	2	1	1	X	X	9.616548844	9.005624549	7.977279923	30.79433708	High-Score
264	366	1	TCGA-FV-A3R3	38	0	WHITE	0	1	2	1	1	X	X	9.968666793	6.754887502	5.727920455	26.20536063	Low-Score
265	1	0	TCGA-FV-A495	51	0	WHITE	0	1	2	2	2	0	X	6.375039431	8.400879436	7.139551352	25.27686944	Low-Score
266	10	0	TCGA-FV-A496	84	0	WHITE	0	1	2	1	1	0	X	6.169925001	7.14974712	6.62935662	22.95051454	Low-Score
268	12	0	TCGA-FV-A4ZQ	52	1	WHITE	0	1	2	1	1	0	X	9.240791332	10.33315535	9.092757141	33.09317143	High-Score
269	416	1	TCGA-3-A25S	64	1	WHITE	0	1	2	1	1	0	0	5.977279923	8.607330314	8.233619677	26.10743967	Low-Score
270	1553	0	TCGA-3-A25T	45	0	WHITE	0	1	2	3	3	0	0	8.885696373	9.447083226	9.83447105	32.25185593	High-Score
271	1636	0	TCGA-3-A25U	63	0	ASIAN	0	1	3	1	1	0	0	5.554588852	8.654636029	8.703903573	26.10561762	Low-Score
272	860	0	TCGA-3-A25V	68	1	WHITE	0	1	2	1	1	0	0	5.700439718	6.977279923	5.832890014	21.39404511	Low-Score
274	452	1	TCGA-3-A25Y	52	0	ASIAN	0	1	3	1	1	0	0	8.299208018	10.24911345	9.396604781	32.1332289	High-Score
275	655	0	TCGA-3-A25Z	58	1	ASIAN	0	1	2	1	1	0	0	5.169925001	7.330916878	8.30833903	23.57908549	Low-Score
276	673	0	TCGA-3-A3CG	80	1	WHITE	0	1	2	1	1	0	0	5.554588852	6.87036472	6.303780748	21.53424361	Low-Score
278	180	0	TCGA-3-A3CI	71	1	WHITE	0	1	2	1	1	0	0	9.214319121	6.584962501	5.426264755	24.78167046	Low-Score
279	594	0	TCGA-3-A3CJ	52	1	OTHER	0	1	2	2	2	0	0	5	6.672425342	4.906890596	19.26405934	Low-Score
280	585	0	TCGA-3-A3CK	61	1	ASIAN	0	1	2	1	1	0	0	9.702172685	8.21916852	7.46760555	29.41123829	High-Score
281	768	1	TCGA-3-A5SI	44	1	ASIAN	0	1	2	2	2	0	0	7.276124405	9.797661526	9.13442632	30.06368111	High-Score
282	698	0	TCGA-3-A5SJ	59	1	WHITE	0	1	2	1	1	0	X	11.76071995	8.060695932	8.499845887	32.70898607	High-Score
283	744	0	TCGA-3-A5SK	58	1	WHITE	0	1	1	1	1	0	X	7.971543554	5.209453366	4.247927513	20.39185974	Low-Score
284	621	0	TCGA-3-A5SL	70	1	WHITE	0	1	2	2	2	0	X	7.592457037	7.483815777	7.442943496	25.8880862	Low-Score
285	520	0	TCGA-3-A5SM	58	1	WHITE	0	1	3	2	2	0	X	6.409390936	8.727920455	7.515699838	26.09518895	Low-Score
286	671	0	TCGA-3-A6UC	65	1	WHITE	0	1	2	3	3	0	0	7.451211112	7.577428828	7.426264755	25.81879278	Low-Score
287	447	0	TCGA-3-A7M5	76	1	ASIAN	0	1	2	1	1	X	X	6.169925001	6.303780748	6.06608919	21.33621175	Low-Score
288	632	0	TCGA-3-A7M6	60	0	WHITE	0	1	3	1	1	X	X	6.658211483	9.851749041	9.665335917	29.89122766	High-Score
289	361	0	TCGA-3-A7M7	65	1	WHITE	0	1	1	1	1	X	X	8.499845887	5.882643049	5.285402219	22.8864873	Low-Score
291	56	1	TCGA-3-A7M9	70	1	WHITE	0	1	2	3	3	X	X	12.44811631	11.70476824	11.23780747	40.79918815	High-Score
292	480	0	TCGA-3-AAUZ	48	1	WHITE	0	1	2	1	1	0	0	7.562242424	8.103287808	7.531381461	26.72156589	Low-Score
293	476	0	TCGA-3-AAV0	58	1	ASIAN	0	1	2	1	1	0	0	5.977279923	6.285402219	5.285402219	20.32712475	Low-Score
294	359	1	TCGA-3-AAV1	51	1	ASIAN	0	1	3	3	4	0	0	9.499845887	7.475733431	7.475733431	28.23059179	High-Score
295	372	0	TCGA-3-AAV2	50	1	WHITE	0	1	1	1	1	0	0	7.321928095	6.06608919	5.781359714	22.16285097	Low-Score
296	412	0	TCGA-3-AAV3	58	0	WHITE	0	1	2	2	2	0	0	9.164906927	8.73470962	7.794415866	29.72535505	High-Score
301	879	0	TCGA-GJ-A3OU	59	1	WHITE	0	1	2	1	1	X	X	8.033423002	8.675957033	8.396604781	28.85349769	High-Score
304	91	1	TCGA-HP-A5MZ	78	1	WHITE	0	1	2	1	1	0	X	8.124121312	7.129283017	6.599912842	25.27439395	Low-Score
305	752	1	TCGA-HP-A50	90	0	WHITE	0	1	2	1	1	0	X	6.942514505	6.169925001	4.700439718	20.79242147	Low-Score
307	519	0	TCGA-K7-A5RG	66	1	BLACK	0	1	1	1	1	X	X	9.002815016	9.326429487	9.095397023	31.53015833	High-Score
309	359	0	TCGA-K7-AAU7	61	1	WHITE	0	0	2	2	2	X	X	11.76983784	9.22881869	8.54303182	34.242153	High-Score
310	65	1	TCGA-KR-A7K0	65	1	WHITE	0	1	1	1	1	0	0	9.383704292	7.375039431	6.614709844	27.13295866	High-Score
311	829	0	TCGA-KR-A7K2	64	1	WHITE	0	1	1	1	1	0	0	7.592457037	7.409390936	6.06608919	24.46863568	Low-Score
313	906	0	TCGA-KR-A7K8	57	1	WHITE	0	1	1	1	1	0	0	6.022367813	8.21916852	7.108524457	24.58752068	Low-Score
315	425	0	TCGA-LG-A9QC	48	1	WHITE	0	1	2	1	1	0	X	8.252665432	7.499845887	6.754887502	26.04963777	Low-Score
319	698	0	TCGA-MI-A75G	63	1	WHITE	0	1	2	2	2	0	0	9.202123824	7.442943496	5.95419631	26.36235163	Low-Score
320	747	0	TCGA-MI-A75H	77	1	WHITE	0	1	2	2	2	X	X	7.73470962	7.475733431	6.475733431	25.12008661	Low-Score
321	630	0	TCGA-MI-A75I	61	1	BLACK	0	1	1	2	2	X	X	8.710806434	9.049848549	8.303780748	30.06238044	High-Score
322	229	0	TCGA-MR-A520	58	1	WHITE	0	1	1	1	1	X	X	7.14974712	6.375039431	4.392317423	21.00803429	Low-Score
324	1791	1	TCGA-NI-A4U2	71	1	WHITE	0	1	1	3	3	X	X	6.942514505	7.569855608	8.169925001	25.90585659	Low-Score
327	639	1	TCGA-PD-A5DF	58	0	WHITE	0	0	2	3	4	0	0	7.14974712	8.491853096	8.174925683	27.33142288	High-Score
328	94	0	TCGA-QA-A7B7	48	1	BLACK	0	1	2	2	2	X	X	7.906890596	10.36850646	10.18982456	32.57053761	High-Score
330	22	0	TCGA-RC-A6M4	74	0	WHITE	0	1	2	3	3	X	X	7.906890596	8.727920455	7.392317423	27.79882025	High-Score
332	9	0	TCGA-RC-A6M6	75	1	WHITE	0	1	3	2	2	0	X	10.03066714	9.233619677	10.18611424	33.71310699	High-Score
334	588	0	TCGA-RC-A7SB	53	1	ASIAN	0	1	2	2	2	0	0	9.672425342	7.531381461	9.131856961	30.10504061	High-Score
338	1098	0	TCGA-RG-A7D4	69	1	BLACK	0	1	2	2	2	0	0	8.038918989	9.434628228	9.002815016	30.40517808	High-Score
339	23	0	TCGA-1-A6J8	68	1	WHITE	0	1	2	2	1	0	X	8.618385502	6	5.64385619	23.52447085	Low-Score
340	848	0	TCGA-UB-A7MA	62	0	WHITE	0	0	2	2	2	0	0	7.584962501	10.45429929	10.50779464	32.59352728	High-Score
341	601	0	TCGA-UB-A7MB	24	1	WHITE	0	1	3	2	2	X	X	5.64385619	10.01262454	10.06474276	29.24510864	High-Score
343	52	1	TCGA-UB-A7MD	67	1	BLACK	0	1	3	1	1	X	0	9.25502857	7.459431619	7.965784285	28.38363923	High-Score
344	486	0	TCGA-UB-A7ME	51	1	ASIAN	0	1	2	1	1	X	X	6.988684687	8.46760555	7.948367232	26.88664036	High-Score
347	314	0	TCGA-UB-AA0V	69	0	WHITE	0	1	1	1	2	X	X	5.95419631	6.209453366	5.285402219	20.20277377	Low-Score
348	345	0	TCGA-WJ-A86L	68	0	WHITE	0	1	2	1	1	X	X	5.832890014	8.861086906	7.707359132	25.74685445	Low-Score
349	30	0	TCGA-WQ-A9G7	71	0	WHITE	0	1	3	1	3	0	X	7.569855608	9.240791332	8.77148947	29.36604498	High-Score
350	395	0	TCGA-WQ-AB4B	62	1	WHITE	0	1	2	2	2	0	X	5.491853096	6.857980995	5.64385619	20.80707244	Low-Score
351	615	0	TCGA-WX-AA44	64	0	WHITE	1	0	3	1	1	X	X	8.103287808	8.906890596	7.442943496	28.31338038	High-Score
353	556	1	TCGA-WX-AA47	33	0	WHITE	1	0	2	3	3	X	X	8.832890014	7.011227255	5.727920455	25.14807165	Low-Score
354	1339	0	TCGA-XR-A8TC	43	0	WHITE	0	1	2	1	1	X	X	5.129283017	9.355351096	8.422064766	26.204897	Low-Score
355	1030	0	TCGA-XR-A8TD	49	0	WHITE	0	1	3	3	3	0	0	9.199672345	8.539158811	8.64385619	30.33734165	High-Score
356	925	0	TCGA-XR-A8TE	16	1	WHITE	0	0	1	3	3	X	0	8.487840034	6.209453366	5.727920455	23.71197605	Low-Score
357	693	1	TCGA-XR-A8TF	74	1	WHITE	0	1	1	1	1	X	X	9.364134655	8.092757141	7.159871337	28.54347506	High-Score
358	898	0	TCGA-XR-A8TG	58	1	WHITE	1	1	2	1	1	0	X	9.672425342	9.829722735	9.199672345	33.08328244	High-Score
359	412	1	TCGA-YA-A8S7	68	1	WHITE	0	0	3	3	3	X	0	11.53186878	10.27612441	9.14974712	35.8638579	High-Score
361	782	0	TCGA-ZP-A9CY	66	0	WHITE	0	1	1	3	1	X	X	7.686500527	7.139551352	5.727920455	23.91561736	Low-Score
362	706	0	TCGA-ZP-A9CZ	72	1	ASIAN	0	1	1	3	1	X	X	8.417852515	9.86727874	9.46760555	31.86199935	High-Score
363	1091	0	TCGA-ZP-A9D0	67	0	BLACK	0	1	1	3	1	X	X	8.640244936	6.906890596	6.894817763	25.90444813	Low-Score
364	21	0	TCGA-ZP-A9D1	56	0	WHITE	0	1	2	3	1	X	X	7.54689446	6.554588852	5.754887502	23.03028208	Low-Score
365	765	1	TCGA-ZP-A9D2	51	1	WHITE	0	1	2	3	2	X	X	10.033423	10.26795708	8.897845456	33.78754	High-Score
366	395	0	TCGA-ZP-A9D4	64	0	WHITE	0	1	1	3	1	X	X	8.951284715	8.139551352	6.50779464	27.47279001	High-Score
367	1386	1	TCGA-ZS-A9CD	73	1	WHITE	0	1	2	2	2	X	X	7.820178962	6	5.459431619	22.37560038	Low-Score
368	1241	0	TCGA-ZS-A9CE	79	0	WHITE	0	1	1	2	2	X	X	4.906890596	7.714245518	8.851749041	24.26781951	Low-Score
